# Supplementary material for: Childhood Demographics and Socioeconomic Conditions Predict Reproduction 15 Years Later
Source: Evol Psychol. 2026 Apr 9;24(1):14747049261432881. doi: 10.1177/14747049261432881 (PMC13070147; doi:10.1177/14747049261432881)
Supplement: sj-zip-2-evp-10.1177_14747049261432881 - Supplemental material for Childhood Demographics and Socioeconomic Conditions Predict Reproduction 15 Years Later [file sj-zip-2-evp-10.1177_14747049261432881.zip]

Archive with 11 entries (10 files):
- Files to Evolutionary Psychology/
- Files to Evolutionary Psychology/df_cd_main_outliers_removed.csv
- Files to Evolutionary Psychology/df_da_main_outliers_removed.csv
- Files to Evolutionary Psychology/study1_ca7_Rmarkdown.Rmd
- Files to Evolutionary Psychology/study1_ca9_Rmarkdown.Rmd
- Files to Evolutionary Psychology/study2_ca9_Rmarkdown.Rmd
- Files to Evolutionary Psychology/study2_df_cd_reversed_outliers_removed.csv
- Files to Evolutionary Psychology/study3_ca04_cd_childs_perctg.Rmd
- Files to Evolutionary Psychology/study3_ca59_cd_childs_perctg.Rmd
- Files to Evolutionary Psychology/study4_ca_cd_vm_perctg.Rmd
- Files to Evolutionary Psychology/study4_ca_da_indigenous_pctg.Rmd
