# Supplementary material for: Childhood Demographics and Socioeconomic Conditions Predict Reproduction 15 Years Later
Source: Evol Psychol. 2026 Apr 9;24(1):14747049261432881. doi: 10.1177/14747049261432881 (PMC13070147; doi:10.1177/14747049261432881)
Supplement: sj-zip-2-evp-10.1177_14747049261432881 - Supplemental material for Childhood Demographics and Socioeconomic Conditions Predict Reproduction 15 Years Later [file sj-zip-2-evp-10.1177_14747049261432881.zip › Files to Evolutionary Psychology/df_cd_main_outliers_removed.csv]

	geo	col_06_94k	col_06_119	col_06p_22	col_06p_23	col_06p_72_log	col_06p_121	col_06p_75	col_06p_19	col_06_97	col_06_108k	col_06p_20	col_06_96	col_06_104k	col_06p_11	col_06p_12	col_06p_13	col_06_43_log	col_06_45_log	col_06p_66	col_06p_69	col_06p_91	col_06p_36	col_06p_37	col_06p_38	col_06p_39	col_06p_123_log	col_06p_31_sqrt	col_06p_33_log	col_06p_34_log	col_06p_77_log	col_06p_78_log	col_06p_32_log	col_06p_7a	col_06p_8a	col_21p_21	col_21_45	col_21_46	col_21p_43	col_21p_44	col_21_118	col_21p_9
1	1001	58.045	19	9.8	2.5	0.09531018	4.2	10.5	4.3	9.2	30.461	0.9	8.8	40.079	2.1	5.3	5.5	2.442347035	2.351375257	1.3	18.2	25.6	11.6	5.2	30.3	14.5	-0.916290732	0.316227766	-2.302585093	0	0.993251773	0.470003629	-0.223143551	4.7	5.1	1.7	2.7	1.6	5.1	1.3	2.6	4
2	1002	46.902	22.2	10.3	2.5	-0.693147181	3	21.4	3.3	7.3	24.267	1	2.1	35.628	1.3	3.3	6.7	3.206803244	3.173878459	0.9	12	35.7	8.5	4.6	17.7	9	-2.302585093	0	0	0	0.530628251	-0.356674944	-0.356674944	4.1	5.1	1.7	2.5	1.5	3.7	1.1	2.5	3.1
5	1005	51.672	21.9	11.3	3.3	-1.203972804	3.6	13.3	4.3	8.3	26.254	0.8	4.4	40.241	1.8	5.5	6.1	2.803360381	2.734367509	1	11.7	27.8	10.3	5	27.7	13.7	-1.609437912	0.316227766	0	0	2.595254707	-0.356674944	-0.693147181	4.4	5	1.8	2.6	1.6	4.1	1.1	2.5	3.4
6	1006	51.307	22.6	11.2	3.1	-1.609437912	4	14.1	4	5.8	25.27	0.6	15.5	25.383	2.3	4.4	6.1	2.815408719	2.687847494	0.8	8.6	24.9	13.1	5.1	29.3	13.7	-1.609437912	0.316227766	0	0	1.648658626	0	-0.916290732	4.8	5.5	2	2.6	1.6	4.5	1.2	2.6	3.7
7	1007	44.242	18.1	11.9	3.5	-1.609437912	2.5	20.7	2.8	5.7	21.601	0.7	1.4	32.373	1.5	4.1	7.3	3.206803244	3.095577609	1.2	13.2	32.8	7.8	4.3	18.9	11.4	0	0.447213595	-2.302585093	0	0.78845736	-0.510825624	-0.916290732	3.9	4.7	2.2	2.5	1.5	3.9	1	2.5	3.1
10	1010	75.721	14.1	10.4	3.4	-0.105360516	1.5	14.2	3.3	8.3	30.645	1.1	3.9	69.213	1.8	4.6	3	2.815408719	2.890371758	0.8	13.8	31.1	13.5	6.8	31.2	16.2	-1.203972804	1.095445115	-1.609437912	0	3.577947893	-0.223143551	1.916922612	5.6	6.9	2.1	2.8	1.7	5.4	1.9	2.8	5.4
13	1102	59.902	14.8	12	2.9	-0.916290732	5.1	7.2	3.8	8.7	32.333	0.8	13.9	46.574	2.9	5.4	5.5	2.014903021	1.902107526	2.7	23.8	27.6	13.3	6.1	34.1	17.5	-0.223143551	0	-1.609437912	0	0.955511445	0.587786665	0	4.9	5.5	1.6	2.8	1.8	4.7	2.2	2.6	4.4
14	1103	52.82	13.5	10.9	3.6	0	3.3	13.5	4	6.7	33.983	0.8	7.1	36.752	2.9	5.2	5.8	2.533696814	2.493205453	3.1	23.8	31.7	11.8	5.7	27.8	13.4	-0.510825624	0.316227766	0	0	0.993251773	-0.105360516	-0.693147181	5.1	6.2	1.9	2.8	1.8	4.3	2.3	2.7	4.3
15	1201	47.877	12.9	15.3	4.3	-1.203972804	2.9	21.6	3.8	8.8	29.186	1.2	4.9	37.747	2.8	6.7	6.8	2.674148649	2.734367509	2.6	13.5	34.1	8.2	3.1	19.7	7	-1.203972804	0.447213595	-1.609437912	0	2.302585093	0.875468737	0.09531018	4.2	5	2.7	2.6	1.6	3.5	1.3	2.5	4
16	1202	51.042	20.6	13.6	4.4	-2.302585093	4.5	16	3.8	8.8	25.522	0.8	11.4	38.555	2.9	6.2	6.7	2.312535424	2.292534757	1.7	18.9	29	11.5	4.3	26.7	9.1	-0.916290732	0	-2.302585093	0	2.740840024	0.916290732	-0.510825624	4.5	5.5	2.5	2.6	1.7	4.1	1.5	2.7	3.9
17	1203	45.521	18.8	15.8	5	-1.609437912	2.9	16.8	3.8	12.4	26.997	0.9	12.3	45.428	3.2	6.9	8.1	2.406945108	2.140066163	2.3	13	29.1	8.5	3.3	23	9.8	-1.203972804	0	0	-2.302585093	2.272125886	0.955511445	-0.693147181	4	5	2.8	2.5	1.6	3	1.3	2.6	3.5
18	1204	46.704	15.3	14.9	5.9	-2.302585093	2.3	18.1	3.2	8.5	24.686	1.2	7.4	33.978	2.8	6	8.5	2.251291799	2.163323026	2.5	7	24.6	6.7	1.9	21.9	7.9	-1.203972804	0	0	0	2.151762203	0.182321557	-0.693147181	3.9	4.5	3	2.5	1.6	3.2	1.2	2.6	2.9
19	1205	46.643	21.8	14.6	5.6	-0.916290732	3.7	12.4	3.1	5.6	27.335	0.8	5.9	34.446	3	7.2	7.4	2.174751721	2.104134154	3.3	23.6	24.9	10.7	5.8	29.7	17.7	-0.105360516	0.447213595	-2.302585093	0	1.808288771	0.641853886	0.09531018	4	5.2	3.1	2.6	1.7	3.3	1.6	2.6	3.5
20	1206	51.936	12.6	12.6	4.3	-2.302585093	3.1	13.6	2.9	10.2	27.175	0.8	5.8	46.221	2.9	7	7	2.041220329	1.887069649	3.7	22	25.2	10.3	4.9	25.7	14.2	-0.510825624	0	0	0	1.504077397	-0.105360516	-0.510825624	3.7	4.6	3	2.6	1.6	3.7	1.2	2.5	3.5
21	1207	52.821	17.3	13.4	3.7	-0.356674944	4.5	10.8	3.6	11.6	28.863	0.9	7.7	48.167	3.1	6.9	5.5	1.871802177	1.85629799	2.7	22.9	23.6	13.1	8.3	34.3	20.9	-0.916290732	0.316227766	-1.609437912	0	1.609437912	0.832909123	-0.223143551	4.8	5.7	2.6	2.7	1.7	4.1	1.8	2.6	4.1
22	1208	58.07	11.1	12.6	3.7	-1.609437912	2.6	12.5	3.5	9.3	30.063	1	11.4	41.474	3	6	5.2	1.871802177	1.808288771	2.4	26.4	22.1	9.2	4.8	27.8	15.7	-1.203972804	0.316227766	-2.302585093	0	1.740466175	0.741937345	0.09531018	5.3	6.1	2.8	2.7	1.7	5	1.8	2.7	4.5
23	1209	68.625	17.6	11.8	2.8	1.774952351	6.7	7.1	3.9	12.9	34.333	0.8	11.5	49.687	2.9	6.5	4.7	1.547562509	1.458615023	2.4	1.2	23.9	14.7	4.1	38.5	12.8	0.336472237	0.447213595	-0.916290732	0	1.435084525	2.00148	0.916290732	4.9	5.3	1.9	2.8	1.7	4.7	1.7	2.6	4.5
24	1210	51.948	16.7	13.7	4.4	-2.302585093	4.8	12	3.8	10.5	27.62	0.9	5	41.152	3.4	6.8	6.3	1.902107526	1.945910149	2.2	24.4	22.8	12.5	5.5	32.2	15.3	-0.916290732	0	-1.609437912	0	1.568615918	0.832909123	-0.356674944	4.5	5.5	2.4	2.7	1.7	4.1	1.7	2.6	4.2
25	1211	47.402	20.2	13.9	5.8	-2.302585093	4.4	11.8	4	8	29.86	0.8	12.7	38.281	3.4	7.2	7.8	2.240709689	2.251291799	2.3	17.7	23.5	10.8	4.9	28.9	13.5	-1.609437912	0	-2.302585093	0	1.223775432	0.530628251	-0.223143551	4.2	5.1	2.7	2.6	1.6	3.5	1.5	2.6	3.7
26	1212	53.667	19	13.4	5.5	-1.609437912	4.2	11.2	4.4	10.9	29.256	0.9	7.1	41.485	2.9	6.9	7	2.054123734	1.916922612	1.8	27.4	23.3	11.2	5.8	26.5	13.5	-1.203972804	0.316227766	-1.609437912	0	1.360976553	0.530628251	-0.693147181	4.6	5.3	2.3	2.7	1.7	4	1.7	2.7	3.7
27	1213	43.622	16.9	13.3	6.5	-2.302585093	2.1	19.1	3.8	7.9	28.314	1.1	5.2	35.48	2.5	5.4	9.1	2.687847494	2.617395833	1.8	14.5	32	6.6	5.1	19.8	12.5	-1.203972804	0	-1.203972804	0	1.223775432	1.458615023	-0.916290732	3.3	4.5	2.6	2.5	1.6	3.1	1.4	2.6	3.2
28	1214	59.564	12.4	9.8	3.5	-1.203972804	3.3	7.8	4.1	9.7	31.512	0.7	11.7	44.174	2.2	4.3	5.5	2.066862759	1.824549292	1.7	24.4	27.8	11.9	5	24.9	12	-0.693147181	0.316227766	-0.916290732	0	1.667706821	0.693147181	-0.510825624	5.1	5.7	1.6	2.8	1.8	4.3	2.4	2.7	4
29	1215	55.653	15.4	12.2	4.5	-0.510825624	3.1	10.8	4	10.7	31.651	0.8	15.6	48.981	2.6	4.3	7.2	2.602689685	2.360854001	1.6	14	29.8	8	3.6	21	9.9	-1.203972804	0.316227766	-1.203972804	0	1.757857918	0.262364264	0.693147181	4.5	5.5	1.6	2.7	1.8	3.9	2.1	2.7	4
30	1216	48.117	4.3	12.5	5.5	-1.609437912	2.6	13.2	3.7	7.3	29.093	1	4.7	41.588	2.8	5	8.2	2.772588722	2.58021683	1.3	17.1	25.8	7	3.7	18.4	9.5	-0.916290732	0.632455532	0	0	2.028148247	-1.203972804	0.470003629	4.2	5	2	2.6	1.6	3.9	1.3	2.6	3.5
33	1301	53.046	31.4	14.2	4	1.131402111	6.4	9.3	5.7	7.3	28.084	1	7.5	41.497	3.9	7	7	2.028148247	2.028148247	1.5	4.7	22	15.5	4.2	37.3	11.5	0	0.447213595	-1.609437912	0	1.386294361	1.435084525	0.78845736	4.7	5	1.9	2.7	1.7	3.8	1.6	2.6	4.4
34	1302	50.493	22.3	13.6	5.4	0	2.8	11.4	3.8	6.5	26.834	0.9	15	38.195	3.3	6.2	6.8	2.63905733	2.63188884	2.7	19.7	27.6	10.7	4.6	26.9	12.1	0.09531018	0	0	0	1.774952351	0	-0.916290732	4.8	5.5	2.3	2.7	1.7	4.3	1.7	2.7	4.2
35	1303	60.989	10.7	11.3	3.9	-1.609437912	1.6	10.3	3.3	10.2	29.489	0.7	13	54.139	2.8	5.4	3.8	1.824549292	1.887069649	1.6	28.7	23.4	16.2	9.8	42	28.4	-1.203972804	0	-2.302585093	0	1.871802177	0.336472237	-0.356674944	6.4	6.7	2.2	2.8	1.7	5.4	2.1	2.6	5.9
36	1304	47.713	22.3	15.5	5.4	-0.693147181	2.1	13.9	3.3	11.5	30.089	0.9	9	32.677	3.6	5.9	8.3	2.624668592	2.351375257	3	21.3	23.5	8	4.6	24.3	14	-0.693147181	0	-1.203972804	0	1.131402111	0.182321557	-0.916290732	3.5	4.5	2.7	2.5	1.6	3.4	1.4	2.6	3.2
37	1305	66.313	11	12	3	-1.609437912	1.8	7.2	2.9	8.1	31.797	0.8	8.3	47.555	2.4	4.7	4.4	1.686398954	1.526056303	2.1	34.1	24	9.4	5.7	28	16.5	-0.916290732	0	-1.609437912	0	1.064710737	0.09531018	-0.510825624	5.5	6.5	1.9	2.8	1.8	5.4	2.4	2.6	4.7
38	1306	62.303	13.9	11	3.2	-0.510825624	2.7	8	3.4	8.7	31.332	0.7	8.9	47.379	2.9	5.7	5.3	1.774952351	1.686398954	2.2	34.1	23.3	10.6	5	30.3	15.7	-1.609437912	0	0	0	1.029619417	-0.105360516	-1.203972804	5.2	6	2.3	2.7	1.7	4.9	1.8	2.6	4.2
39	1307	59.146	17.7	11.5	2.9	0.182321557	5.1	9.5	3.9	9.8	31.091	0.7	7.9	40.689	3.2	6.1	5.4	1.824549292	1.791759469	1.9	21.1	25.2	14.9	6.3	38.6	18.4	-0.356674944	0.316227766	0	-2.302585093	1.131402111	0.641853886	-0.223143551	4.8	4.9	2.2	2.7	1.7	4.7	1.5	2.6	4.3
40	1308	46.046	21.2	12.9	5.1	-1.609437912	2.5	19.7	4.2	3.1	27.565	0.9	10	31.74	3.7	5.1	6.1	2.721295428	2.595254707	1.7	24.6	31.1	8.4	4.3	21.4	11.7	-0.693147181	0.316227766	-1.609437912	0	2.517696473	-0.916290732	0.993251773	4.2	4.7	2.3	2.6	1.6	3.9	1.3	2.7	3.9
41	1309	47.334	17.4	12.5	4.7	-1.609437912	2.4	15.2	4.5	8.4	27.223	0.9	6.7	34.095	3	4.7	6.4	2.850706502	2.701361213	1.2	15.1	30.1	8.2	3	20.4	8	-1.609437912	0	-1.203972804	0	2.028148247	-0.223143551	0.182321557	4.4	5.6	1.6	2.6	1.6	4.1	1.4	2.6	3.5
42	1310	61.219	16.6	12.5	3.4	0.405465108	4.9	7	3.4	9.7	30.173	0.7	7.6	43.635	2.7	5.9	4.9	1.740466175	1.740466175	2.3	18.4	25.1	14.7	6.2	36.6	18.5	0.336472237	0.447213595	-1.203972804	0	1.504077397	1.435084525	0.875468737	5.1	5.5	1.9	2.8	1.7	4.8	1.9	2.6	4.5
43	1311	51.108	14.6	12.5	4.1	0	2.3	11.6	3.6	10.8	32.448	0.8	6.6	39.158	2.7	5.4	6.2	1.704748092	1.722766598	2.5	29	23.6	10.4	5.9	27.7	15.2	-0.356674944	0	0	0	1.481604541	-0.105360516	-0.105360516	5.2	6.4	2.1	2.8	1.8	4.6	2.2	2.7	4.7
44	1312	46.92	20.9	13.9	4.7	-2.302585093	3.3	13.2	3.7	4.8	28.116	0.8	18.5	39.332	2.9	5.5	6.4	2.48490665	2.292534757	2.2	20.7	26	11.5	4.8	29	14	-2.302585093	0	0	0	2.219203484	-0.223143551	0.470003629	4.8	6.1	2.4	2.6	1.7	4	1.7	2.6	3.8
45	1313	52.027	11.4	11.8	4.4	-1.203972804	3.8	14.8	3.4	6.4	22.654	1	5.2	40.151	4.1	5.4	6.4	2.140066163	2.128231706	1.4	18.8	25.3	8.5	3.8	24.4	9.8	-1.609437912	0.316227766	0	0	1.386294361	0	-0.510825624	4.2	4.5	2.6	2.6	1.6	4.1	1.1	2.6	3.3
46	1314	47.405	23.1	12.5	4.6	-1.609437912	4.1	17.3	4.7	7.6	23.059	1.2	9.5	36.731	4.2	5.5	7.4	2.681021529	2.646174797	1.3	20.4	26.3	9.2	4.2	22.5	10.3	-1.609437912	0	-1.609437912	0	1.791759469	-0.356674944	-0.693147181	3.9	4.8	2.2	2.6	1.6	3.7	1.1	2.6	3.7
49	2402	42.907	20.3	13	6	-2.302585093	3.9	21.8	5.5	5.8	28.75	1.6	2	39.533	1.4	6.6	8.4	2.809402695	2.681021529	1.5	10.8	30.5	8.4	3.7	20.8	9.7	-2.302585093	0	0	-2.302585093	0.832909123	0	-0.223143551	3.3	4.6	2.1	2.5	1.5	3	1	2.4	3
50	2403	51.3	8.7	13.9	4.4	-2.302585093	2.4	14.6	3.5	7.6	32.831	1.3	5.7	43.336	1.4	6.2	7.1	2.721295428	2.714694744	1.5	2.8	30.6	8.6	2.5	23.3	8.7	-1.609437912	0	0	-1.609437912	1.435084525	-0.223143551	-1.203972804	3.5	4.3	2.8	2.6	1.6	4	1.5	2.5	4.1
51	2404	41.237	19.2	14.5	5.5	-1.609437912	3.2	20.3	3.9	8.8	27.308	1.3	7.2	34.681	1.6	9.1	7.9	2.912350665	2.714694744	1.6	8.7	27.9	10.8	4.3	25	10.3	-1.609437912	0.316227766	-2.302585093	0	1.252762968	-1.609437912	-0.693147181	3.7	4.4	3.8	2.5	1.6	2.9	1.3	2.5	3.2
52	2405	49.581	9.3	12.7	4.6	-1.609437912	2.7	13.1	3.5	6.4	34.351	1.3	6.4	46.373	1.6	7.6	7	2.890371758	2.791165108	2.3	15.6	29.6	8	4	21.6	11.1	-1.203972804	0.316227766	0	0	0.832909123	-0.693147181	-0.916290732	3.5	4.5	3.4	2.6	1.6	4	1.5	2.5	3.9
53	2406	49.381	11.2	12.2	5.1	-1.609437912	3	14.2	3.8	2.8	29.037	1.2	8.7	51.879	2.2	8.2	6.6	2.821378886	2.76000994	1.7	14.4	31.6	8.6	4.2	26.6	12.7	-1.609437912	0.447213595	-1.203972804	0	2.406945108	-0.510825624	0.693147181	4.2	5	3.7	2.6	1.7	3.7	1.6	2.6	3.8
54	2407	45.719	10.7	12.6	4.2	-2.302585093	3.6	14.6	2.9	10.2	28.637	1.3	2.7	40.024	1.4	7.4	6.7	2.862200881	2.617395833	2.5	14.1	27.4	8.9	3.7	24.2	11.7	-2.302585093	0	0	0	1.131402111	-0.916290732	-1.609437912	4.5	5	3.2	2.7	1.8	4	2.1	2.6	4.4
55	2408	47.502	10.9	12.9	5.3	-0.916290732	4.4	14.9	3.5	5.9	27.35	0.9	7.5	36.244	1.1	9.5	7.2	2.370243741	1.960094784	2.2	10	27.5	10.5	4.5	27.2	12.2	-1.609437912	0.316227766	0	0	0.875468737	-1.203972804	-0.916290732	3.9	4.2	3.6	2.6	1.7	3.6	1.5	2.5	3.4
56	2409	47.813	19.1	14	5	-1.609437912	3.5	13.5	3	7.9	34.576	1.1	5.1	36.758	1.2	8.9	6.8	2.302585093	2.028148247	2.4	20.4	24.1	8.7	5.6	26.5	16.4	-2.302585093	0	0	0	1.435084525	-1.609437912	-1.609437912	4.5	4.9	3.2	2.7	1.8	4	2.2	2.7	4.5
57	2410	57.715	9.1	11.9	2.8	-0.916290732	5	7.8	3.1	7.8	35.763	0.9	10.2	53.072	1.4	8.9	5.8	1.945910149	1.722766598	2.4	9.9	26.5	11.7	4.7	34.5	14.1	-0.510825624	0	0	-2.302585093	0.693147181	0.336472237	-0.693147181	4.2	4.6	3.5	2.7	1.7	4.2	1.8	2.5	4.3
58	2411	44.753	9.4	12.9	4	-2.302585093	3.7	15.7	2.8	13.4	37.927	1.1	4.1	38.432	1.3	7.4	8	2.406945108	2.163323026	4	16.6	26.8	8	5	22.4	12.5	-0.356674944	0.632455532	0	0	0.641853886	-0.510825624	-0.105360516	4	4.2	3.3	2.6	1.8	3.4	2.1	2.5	3.7
59	2412	54.195	8.1	11.8	2.9	-1.609437912	3.9	10.6	2.9	9	31.451	0.7	7.1	44.689	1.5	7.6	6	1.791759469	1.648658626	2.4	18	25.9	12.8	6.3	32.1	16.8	-2.302585093	0	0	0	0.955511445	-0.510825624	-1.609437912	4.7	4.8	3.3	2.7	1.8	4.3	2.1	2.6	4.6
60	2413	46.459	13.8	12.7	4.9	-0.693147181	2.6	17.6	2.6	5.2	27.39	1	3.1	36.583	1.4	7	7.3	2.388762789	2.302585093	2.5	16.9	27.3	9.2	4.7	22.1	11.7	-2.302585093	0	0	0	1.386294361	-1.203972804	-2.302585093	4.5	4.8	3.5	2.6	1.8	3.7	1.9	2.6	3.6
61	2414	52.555	3.8	11.5	3	-1.203972804	2.3	12.1	2.9	10.6	37.076	0.7	9.9	42.69	1.5	6.9	6.6	1.871802177	1.62924054	2.4	22.8	22.5	9.4	5.1	24	14.1	-0.916290732	0.447213595	0	0	-0.105360516	0	-0.693147181	4.4	4.7	3.4	2.7	1.8	3.9	2.2	2.6	4
62	2415	55.843	5.3	11.7	3.9	-1.203972804	3.4	13.6	3.4	7.5	35.221	1	3.3	51.21	1.4	8.6	6.9	2.272125886	2.028148247	1.6	15.8	29	8.2	3.3	24.2	10.2	-0.693147181	0	0	0	0.916290732	-0.916290732	-0.693147181	4.1	4.6	4.3	2.6	1.7	3.9	1.8	2.6	4
63	2416	54.129	6.6	9.9	3.5	-0.693147181	2.5	13.2	3.2	7.9	36.429	1.1	9.4	38.405	1.6	7.8	7.1	2.261763098	2.014903021	2.5	13.3	28.9	8.1	4.5	20.5	10.1	-1.609437912	0	0	-2.302585093	-0.356674944	-1.609437912	-1.609437912	3.8	3.8	3.9	2.7	1.7	3.9	1.8	2.5	3.8
64	2417	50.4	6.4	12.7	4.5	-1.609437912	2	16.9	2.7	9.2	40.298	1.1	4.6	47.616	1.1	6.7	7.6	1.945910149	1.609437912	3.4	21.6	23.4	6.9	4	20.3	10.9	-1.609437912	0	0	-2.302585093	0.470003629	-1.203972804	0	4.2	4.4	3.4	2.7	1.8	3.8	2.1	2.6	3.8
65	2418	50.031	6.7	11.7	3.3	-1.203972804	4	14.7	3.2	9.2	30.953	1.1	6.8	40.849	1.6	7	7.6	1.791759469	1.589235205	2.7	18	22.6	9.1	4.1	26.5	11.9	-2.302585093	0	0	0	0.182321557	-1.203972804	-2.302585093	4.3	5	3.2	2.7	1.8	4.1	1.8	2.5	4.3
66	2419	56.644	8.2	10.9	3.2	-1.203972804	1.5	12	2.8	6.6	36.071	0.8	8.1	45.279	1.1	6.4	5.6	1.435084525	1.064710737	3.3	26.8	22.9	7.3	4.1	23.5	13.5	-1.203972804	0	0	0	0.470003629	-0.693147181	-1.609437912	4.7	5.4	2.9	2.8	1.9	5	2.7	2.6	6
68	2421	64.176	6.3	10	3	-0.356674944	2.3	8.8	2.8	9.2	43.124	1	7.3	50.479	1.4	8	5.5	1.568615918	1.481604541	2.8	35.9	24.1	9.8	6.1	27.1	16.9	-0.916290732	0	0	-1.203972804	0.832909123	-0.693147181	-0.916290732	4.9	4.8	3.7	2.8	1.8	5.4	2.2	2.6	5.2
70	2423	64.153	17.3	11.8	2.9	1.85629799	7.4	5.8	3.5	8.6	38.46	1.1	8.9	55.198	1.8	9.5	5.7	1.435084525	1.131402111	2.4	7.5	24	12.3	3.5	36.8	11.9	0.405465108	0.447213595	0	-1.203972804	0.78845736	1.029619417	0.530628251	4.1	4.3	3.4	2.7	1.7	4.4	1.7	2.5	4.6
71	2425	69.369	8.8	10.4	2.2	0.875468737	3	5.6	3.2	7.2	41.344	1	6	54.385	1.5	8.5	4.3	1.064710737	0.78845736	2.5	23.9	24.2	9.7	4.1	32.1	14.2	-0.916290732	0.316227766	0	-2.302585093	0.530628251	0	-0.916290732	5.5	5.7	3.6	2.8	1.8	5.5	2.1	2.6	4.8
72	2426	60.812	6.5	10.1	2.5	-1.609437912	1.6	10.1	2.3	7.8	39.247	1	2.7	47.394	1.1	5.9	4.4	0.993251773	0.405465108	3.1	27.2	23.9	8.2	4.6	24.5	14.6	-1.609437912	0	0	0	0.405465108	-1.203972804	-1.609437912	5.9	5.7	3	2.9	1.9	5.7	2.9	2.7	6.1
73	2427	54.848	4.4	9.7	3.4	-2.302585093	2.7	14.7	2.8	10	35.685	1.2	8.5	54.751	1.2	6.6	5.9	0.993251773	0.641853886	3.4	23.3	25.3	6.6	2.9	21.8	11.7	-0.693147181	0.316227766	0	-2.302585093	0	-0.510825624	-2.302585093	5.7	5.1	2.9	2.9	1.9	4.9	3	2.7	5
74	2428	50.243	8.3	11.4	2.9	-1.203972804	2.4	16.6	2	8	38.184	1.1	8.4	45.847	1.1	6.1	7.1	2.116255515	2.014903021	3.6	19.9	24.1	7.3	3.7	21.2	10.7	-1.609437912	0	0	-2.302585093	0.336472237	-0.693147181	-0.916290732	4.3	4.8	2.9	2.7	1.9	4.1	2.4	2.6	4.3
75	2429	55.803	8.1	9.2	2.2	-1.609437912	4.1	15.1	2.9	5.5	31.995	1.1	7.8	46.607	1.2	8.3	5.2	1.30833282	1.029619417	2.5	17.1	25.8	9.2	4.3	27.8	11.6	-1.609437912	0	0	-2.302585093	0.262364264	-1.203972804	-1.609437912	5.4	5.6	3.5	2.8	1.9	4.9	2.4	2.6	4.9
76	2430	49.761	11.1	11.2	3.2	-1.609437912	2.6	19	2.2	8.7	33.632	1	2.7	42.876	1.3	7.9	6.2	1.974081026	1.609437912	3.4	23.7	25.3	9.7	5.3	27.9	15.6	-0.916290732	0.316227766	0	-1.203972804	1.131402111	-0.693147181	-1.203972804	4.9	5.1	3.8	2.7	1.9	3.8	2.4	2.6	4
77	2431	48.981	11.3	11.7	3.1	-1.203972804	3.5	11.9	2.6	5.4	30.093	0.9	7	44.76	1.2	8.5	7.6	1.824549292	1.609437912	2.9	16.1	23.6	8.4	3.4	25	11.2	-1.609437912	0.316227766	0	-1.609437912	0.182321557	-0.510825624	-0.693147181	4	4.2	3.7	2.7	1.8	3.9	2	2.6	4.2
78	2432	49.197	11.7	10.7	3.2	-1.203972804	3.1	14.6	2.8	16.3	32.738	1.3	5.9	48.971	1.3	7.3	6.2	1.686398954	1.435084525	3.3	23	22.9	9.2	4.4	25.3	12.5	-1.203972804	0.447213595	0	0	0.470003629	-0.223143551	-0.356674944	4.8	5.4	3.4	2.8	1.9	4.5	2.6	2.6	5.2
79	2433	54.034	5.7	10.7	3.1	-0.693147181	2.2	13.1	2.4	7.5	33.203	1.1	5.6	46.121	1.2	6.8	5.4	1.16315081	0.78845736	3.6	26.9	24	8.2	5	24.4	15	-1.609437912	0	0	0	0.405465108	-0.356674944	-0.510825624	5	5.6	3.3	2.8	1.9	5	2.7	2.7	6.6
80	2434	57.001	6.7	12.1	3.3	-1.609437912	2.4	9.4	2.8	8.1	34.338	1	11.4	49.265	1.5	8.5	6.4	1.648658626	1.193922468	2.5	27.2	24.8	7.4	4.6	25.6	14.8	-0.916290732	0.316227766	0	-2.302585093	0.262364264	-0.356674944	-0.916290732	4.2	4.6	4.1	2.7	1.8	4.8	2	2.6	5.3
81	2435	45.044	20.8	12.6	3.6	-1.609437912	2.5	13.9	2.8	10	27.806	0.7	4.4	49.097	1.6	9.2	7.6	2.302585093	1.960094784	2.1	20	26.1	6.8	4.9	21	12.3	0	0	0	0	0.78845736	-2.302585093	-0.916290732	3.4	3.7	4.8	2.5	1.7	2.9	1.6	2.6	3.1
82	2436	49.037	25.8	12.9	3.7	-0.356674944	7.3	10.6	4.4	8.7	27.916	1.1	19.1	44.93	1.6	11.5	8.9	2.014903021	1.667706821	1.6	8.7	22.7	11.5	3	31.2	9.3	0	0	0	0	0.832909123	-1.203972804	-1.203972804	3.4	3.8	4.3	2.6	1.7	3.1	1.4	2.5	4
83	2437	55.219	22.2	12.1	3.1	0	7.1	8	3.8	7.4	31.632	1	6.4	44.034	1.6	10.5	6.5	1.85629799	1.589235205	2.1	10.4	23.9	12.1	3.8	34.9	12	-0.223143551	0.316227766	0	-1.609437912	0.993251773	0.470003629	-0.105360516	4.1	4.6	3.8	2.7	1.7	4	1.7	2.6	4.5
84	2438	53.292	13.9	12	3.5	-1.609437912	2.2	10.2	2.7	9.5	34.005	0.9	14.4	41.599	1.3	8.5	6.1	1.740466175	1.386294361	3.4	21.4	24.3	9.2	5.1	25.1	14.3	-1.609437912	0.447213595	0	-0.916290732	0.993251773	-0.510825624	-0.693147181	4.3	5.2	4	2.7	1.8	4.5	2.1	2.6	4.6
85	2439	52.844	11.9	10	2.7	-1.609437912	4.2	13.4	3.5	5.4	31.478	1	6.3	42.165	1.3	9.6	5.8	1.504077397	1.360976553	3.1	17.7	24.5	11.1	5.5	32.5	14.7	-0.356674944	0.316227766	0	-1.609437912	0.470003629	0	0	5.1	5.6	4.1	2.8	1.9	4.6	2.3	2.7	5
86	2440	47.782	20.3	12.2	4.7	-2.302585093	4.6	13.3	3.4	10.6	33.311	0.9	6.9	39.348	1.5	9.9	7.9	1.960094784	1.667706821	3.6	22.6	23.7	10.5	5.8	29	17.2	-2.302585093	0.316227766	0	0	1.098612289	-0.916290732	-0.105360516	4.3	5.1	4.2	2.7	1.9	3.7	2.3	2.7	4.5
87	2441	46.957	16.1	12.4	4.3	-1.203972804	1.6	16.4	2.8	6.2	33.41	1	13.4	41.182	1.3	9.5	5.1	1.840549633	1.589235205	4.6	26.1	24.2	10	6.6	29.5	19	-0.916290732	0	0	-1.203972804	1.667706821	-0.510825624	-0.510825624	5	5.8	4	2.8	1.9	4.5	2.6	2.7	5.5
88	2442	57.921	10.3	12	3.5	-1.609437912	2.9	11.9	2.5	6.5	31.231	1.1	6.6	48.971	1.3	10	5.3	1.360976553	1.223775432	3.2	29.3	22.8	8.9	5.8	30.2	19.8	-2.302585093	0	0	-1.609437912	1.098612289	-0.693147181	-1.609437912	5.2	5.6	4.5	2.8	1.9	4.7	2.5	2.6	5.4
90	2444	53.238	8.6	10.8	3	-1.203972804	3.3	14	2.5	10.9	36.558	1.5	8.2	44.28	1.3	8.4	5.2	1.280933845	1.131402111	3.4	19.9	24	11.3	5.5	29.1	15.5	-1.609437912	0	0	-2.302585093	1.547562509	-0.510825624	-0.510825624	5.8	6	4.1	2.9	1.9	4.6	3	2.6	6
91	2445	54.445	11	11	3.3	-0.916290732	4.2	11.6	2.7	12.9	32.807	1.2	12.9	42.436	1.5	11.6	5.9	1.887069649	1.722766598	3.9	20.9	25.2	11.8	6	34.6	20.4	-0.510825624	0	0	-2.302585093	1.252762968	-0.105360516	-0.105360516	4.4	5.1	5.7	2.6	1.8	3.8	1.8	2.6	3.7
92	2446	54.71	11.9	12.3	3.5	-0.916290732	3.9	11.8	2.9	9.2	34.619	1.1	4.9	47.363	1.4	10.6	6.5	1.360976553	0.993251773	4.5	22.8	24.3	10.6	5.8	32.5	19	-0.916290732	0	-2.302585093	0	1.30833282	-0.105360516	-0.356674944	4.3	5	4.9	2.7	1.8	4.2	2	2.6	4.7
93	2447	58.131	14.5	10.1	2.3	-0.916290732	5.2	11.3	3.3	5.9	31.778	1.1	2	47.678	1.3	11.3	5.4	1.360976553	1.131402111	2.8	25.8	23.8	14.3	6.4	40.8	19.1	0.09531018	0.316227766	-2.302585093	-1.203972804	0.993251773	0.470003629	0.182321557	5.4	5.4	4.7	2.8	1.8	4.3	2.3	2.6	4.8
94	2448	51.62	14.2	10.9	3.1	-2.302585093	3.7	19.2	2.8	4.1	34.749	1.2	0.8	37.297	1.3	10.2	5.4	1.840549633	1.740466175	3.1	23.3	24.4	12	6	31.4	17.5	-2.302585093	0	0	-2.302585093	1.252762968	-0.223143551	-0.356674944	5.2	5.8	4.4	2.8	1.9	4	2.7	2.6	5.2
95	2449	53.162	15.5	10.2	2.8	-0.693147181	5.3	11.4	3.3	7.3	31.832	1.1	8.9	45.003	1.3	10	6.1	1.808288771	1.526056303	2.4	14	23.1	13.5	5.7	37.7	16.1	0.262364264	0.632455532	0	-1.609437912	1.131402111	0.641853886	0.405465108	5.3	5.6	3.8	2.8	1.8	4.5	2.3	2.6	5.1
96	2450	49.793	13	10.8	3.5	-1.609437912	3	13.4	3.1	5.1	34.731	1.1	10.6	43.005	1.5	8.3	5.7	1.686398954	1.410986974	2.9	22.1	24	8.6	4.6	25.1	13.8	-1.609437912	0.547722558	0	-2.302585093	1.280933845	-0.356674944	-0.510825624	4.5	5.4	3.5	2.8	1.8	4.3	2.2	2.7	5.1
97	2451	49.598	16.2	11.1	3.7	-1.203972804	2.8	14.8	3.2	12	28.438	1.2	5.4	42.655	1.3	9.3	6.3	1.931521412	1.589235205	2.8	25.3	23.7	9.1	5.9	24.3	16.1	-2.302585093	0	0	0	0.587786665	-1.203972804	-0.916290732	4.2	4.5	4.4	2.7	1.7	4.1	1.8	2.6	4.3
98	2452	50.963	18.3	10.7	3.2	-1.203972804	3.4	14.7	3.5	6.6	30.833	1.1	6	41.791	1.5	9.8	5.9	1.808288771	1.722766598	2.9	28.6	22.2	10.8	6.7	33.6	21.8	-1.609437912	0.547722558	0	0	1.064710737	0	-0.356674944	4.5	5.4	4.4	2.7	1.7	4.2	2	2.6	5.1
99	2453	56.526	16.8	11.6	3.2	-0.223143551	4.8	13.3	3.5	7.6	30.555	1	4.8	43.088	1.5	10.2	7.2	1.840549633	1.410986974	2	18.9	22.4	9.7	4	30	13.1	-1.609437912	0.316227766	0	-2.302585093	0.741937345	-0.356674944	-0.693147181	3.9	4.1	4.2	2.6	1.7	3.8	1.4	2.5	4
100	2454	56.997	11.5	10.3	2.4	-0.510825624	5.2	12.8	3.3	6.5	36.285	1.1	7.7	49.572	1.5	10.1	5.9	1.526056303	1.386294361	3.2	19.2	23.4	13.2	6	35.6	17.2	0.09531018	0.447213595	0	-1.609437912	0.875468737	0.530628251	0.182321557	4.8	5.3	3.8	2.8	1.8	4.5	2.3	2.6	5
101	2455	61.385	12.4	10.5	2.7	0.09531018	2.8	13.8	3.2	7.3	36.059	1	3.8	52.701	1.5	9.5	4.7	1.30833282	0.993251773	3.4	33	24	10.3	6.6	34.2	23.9	-1.203972804	0.316227766	0	-1.609437912	1.193922468	0.09531018	-0.510825624	5.2	5.6	4.2	2.8	1.8	5.1	2.4	2.6	5.7
102	2456	59.929	9.4	10.7	2.8	0.875468737	4.7	10.8	3.7	7.6	36.477	1	4	49.227	1.6	9.8	5.5	1.386294361	1.252762968	2.8	20.6	23.3	13	5.2	39.6	18.2	-0.916290732	0.316227766	0	-2.302585093	1.335001067	0.336472237	0.09531018	5.1	5.6	4.1	2.8	1.8	4.9	2.2	2.6	5.2
103	2457	75.906	5.3	10.4	2.2	1.504077397	2.2	6.5	3	8.6	43.297	1.1	7	59.435	1.5	9	3.8	1.280933845	1.131402111	3.1	38.5	24.2	11.3	8	36.6	25.9	-0.510825624	0.316227766	0	-2.302585093	1.029619417	0.470003629	-0.356674944	6	6.3	4	2.9	1.8	6.4	2.4	2.6	5.5
104	2458	67.661	21.7	12.3	3	2.341805806	5.5	7.9	4	7.6	40.793	1.1	9	56.225	1.8	9.4	5.2	1.589235205	1.435084525	2.7	31.7	24	11.5	5.8	35.9	18.7	1.193922468	1	-0.916290732	0.09531018	0.993251773	2.63905733	2.151762203	4.6	5.1	2.8	2.9	1.8	5.3	2.2	2.6	5
105	2459	76.999	5.6	9.2	1.7	1.131402111	1.8	8.1	2.8	6.3	42.564	1	6.9	66.574	1.4	7.7	3	0.993251773	0.78845736	2.5	38.1	23.8	10.2	5.7	34.1	20.1	-0.916290732	0.316227766	0	-1.203972804	0.741937345	0.470003629	-0.510825624	6.3	7.1	3.5	2.9	1.8	6.4	2.4	2.6	5.5
106	2460	70.611	11.2	10.1	1.9	0.916290732	3.1	8.9	3.5	6.8	41.241	1	7.1	60.576	1.4	9.4	4.5	1.252762968	1.098612289	2.3	34.6	23.3	11.3	6.3	34.9	20	-0.916290732	0.447213595	0	-1.203972804	1.029619417	1.131402111	0.09531018	4.4	5.6	3.6	2.9	1.8	5.5	2.6	2.7	5.2
107	2461	54.579	20.9	10.2	2.3	-0.693147181	6.8	10.7	3.9	7.3	35.643	1.1	5.8	44.406	1.6	10.6	6.9	1.481604541	1.223775432	2.6	29.2	23.1	12.8	7.7	36.3	21.6	-0.356674944	0.316227766	0	-1.609437912	0.955511445	0.262364264	0.09531018	4.3	4.8	4	2.7	1.8	4.1	1.9	2.6	4.9
108	2462	47.988	12.7	11.6	4.3	-0.916290732	2.9	15.3	3.1	6	30.557	0.9	5.1	39.571	1.9	11.4	6	2.197224577	2.00148	3.4	20	24.3	11.1	7.6	32.7	23.1	-0.693147181	0.894427191	-2.302585093	-1.609437912	2.028148247	-0.693147181	1.410986974	4	4.7	5.2	2.6	1.7	3.3	1.7	2.6	4.1
109	2463	50.712	14.6	11.4	4	-0.916290732	3	17.2	3.2	7.3	30.25	1.3	5.3	45.541	1.5	9.5	4.7	2.00148	1.667706821	3.4	27.8	23.7	12.6	8.3	35.5	25	-1.609437912	0.447213595	0	0	1.435084525	-0.223143551	-0.693147181	5.2	5.9	3.6	2.8	1.8	4.9	2.4	2.7	7.2
110	2464	70.591	9.4	9	1.7	0.955511445	2.1	9.9	3.2	6.4	43.065	1.1	7.5	57.816	1.7	8.3	3.3	1.193922468	0.993251773	2.5	35.4	24.6	11.7	7.3	38.3	23.4	-0.693147181	0.316227766	-2.302585093	-1.203972804	1.223775432	1.029619417	0.182321557	6	6.6	3.5	3	1.8	6.1	2.8	2.7	5.4
111	2465	66.988	18.3	10.3	2.2	1.902107526	4.4	7.7	3.8	8.3	43.906	0.9	10.6	55.481	1.7	8.2	5.2	1.526056303	1.435084525	2.6	26.9	23	10.2	4.7	34.9	16.2	0.875468737	1.224744871	-0.356674944	0.530628251	0.693147181	2.63905733	2.541601993	5.1	5.7	2.4	3	1.8	6.3	2.9	2.7	4.8
113	2467	72.363	9.3	10.3	1.9	1.504077397	2.4	8.8	3.4	6.2	40.981	1	8.9	55.855	1.6	8.3	4.2	1.223775432	0.993251773	2.1	38.4	21.6	10.2	6.7	34.2	22.3	-0.356674944	0.547722558	-1.609437912	-1.203972804	1.029619417	1.504077397	0.916290732	5.7	6.3	3.2	3	1.8	6.3	2.6	2.7	5.5
114	2468	56.692	11.1	10.4	3.5	-0.916290732	2.7	16.7	2.6	9.7	37.912	1.1	4.3	48.306	1.5	7.5	5.4	1.386294361	1.252762968	4	27.8	25.7	10.6	7.3	31.2	19.8	-1.203972804	0.894427191	-2.302585093	-1.203972804	1.029619417	0.405465108	0.693147181	5.2	5.9	3.1	2.9	1.8	5.1	2.6	2.7	6
115	2469	48.176	11.6	13.9	5.2	-0.510825624	2.8	16	2.9	13.4	31.571	1.1	11.1	35.553	1.6	8.7	6.3	1.808288771	1.808288771	4.4	25.5	24.4	9	6.1	26.6	18	-1.609437912	0.547722558	-2.302585093	0	1.131402111	-0.223143551	0.405465108	4.2	5.1	3.6	2.7	1.8	4.2	2.3	2.6	4.9
116	2470	57.21	18.8	11.7	3.7	-0.105360516	5.8	12.6	3.9	6.1	33.817	1.1	6	49.481	1.9	10.3	7.2	1.722766598	1.435084525	2.2	19.4	21.7	11.1	4.1	34.1	14	-1.609437912	0.316227766	0	0	1.30833282	0	-0.510825624	4.1	4.7	3.9	2.7	1.7	4.1	1.8	2.6	5.4
117	2471	73.906	7.2	10	2.4	0.587786665	2.2	7.4	2.8	7.1	42.649	1	8.5	62.241	1.6	8.5	3.8	1.386294361	1.223775432	3.1	38.6	22.4	11.6	8.3	39.4	27.7	0.182321557	0.447213595	-1.203972804	-2.302585093	1.131402111	1.410986974	0.78845736	6.3	6.9	3.4	2.9	1.8	6.3	2.6	2.6	5.2
118	2472	66.187	12.8	10.5	2.4	1.589235205	3.3	10.3	3.8	5.2	40.636	1.2	6	55.998	1.7	9.5	4.4	1.252762968	1.098612289	2.7	36.8	23.4	11	7.6	36.8	25	-0.223143551	0.316227766	0	-1.609437912	1.064710737	0.693147181	0.182321557	5.3	5.8	3.7	2.9	1.8	5.7	2.4	2.6	5.4
119	2473	75.156	10.1	9.7	1.8	1.131402111	2.9	7.7	3.4	6.5	43.772	1.1	7.9	65.433	1.6	8.8	3.5	1.193922468	0.993251773	2.6	38.1	24.3	10.8	7.4	36.8	24.9	-0.510825624	0.632455532	-2.302585093	-0.916290732	1.064710737	0.916290732	0.875468737	5.9	7.1	3.8	2.9	1.8	5.9	2.5	2.6	5
120	2474	66.214	8.5	8	1.5	0.182321557	2.1	10.7	2.8	6.9	38.635	1.2	2.5	52.228	1.5	8	2.8	1.252762968	1.029619417	3.6	34.8	24	12.5	8.9	42.5	30.8	-0.916290732	0	0	-1.203972804	1.029619417	0.262364264	-0.916290732	7.7	7.8	3.7	2.9	1.8	6.2	2.4	2.6	6.5
121	2475	58.714	10.9	10.7	2.7	-0.223143551	5.3	11.2	3.7	6.6	33.123	1.2	9.6	49.187	1.9	11.1	5.5	1.667706821	1.386294361	2.9	25.5	24.4	13.1	7.4	42.4	24.9	-0.356674944	0.316227766	0	-2.302585093	1.223775432	0.405465108	0.09531018	4.9	5.4	4.2	2.8	1.8	4.8	2.1	2.6	5.6
122	2476	51.749	19.6	12.5	4.6	-0.916290732	4.4	15.2	3.4	8.2	28.982	1.2	7.9	39.369	1.8	10.5	6.5	1.360976553	1.131402111	3.3	25.3	21.5	10.9	6	34.1	19.1	-1.609437912	0.316227766	0	0	1.410986974	-0.356674944	-0.356674944	4.3	4.9	4.4	2.6	1.7	3.5	1.6	2.6	4.4
124	2478	52.162	10	13.1	4.1	-0.223143551	3.9	11.8	3.4	5.9	31.191	0.9	12.5	40.87	1.8	11.2	5.7	2.041220329	1.740466175	3.8	22.5	29	13.8	8.5	38.1	24.3	-0.693147181	0.316227766	0	0	1.30833282	-0.105360516	-0.356674944	4.2	4.5	4.7	2.6	1.7	3.6	1.4	2.5	3.7
125	2479	46.796	19.1	12	3.8	-1.609437912	4.4	16.4	2.9	4.9	31.368	1.2	6.9	43.511	1.6	10.5	5.9	2.219203484	2.054123734	3.2	14.9	25.1	10.8	5.8	34.5	18.6	-1.609437912	0.316227766	0	0	1.740466175	-1.609437912	-0.356674944	4.1	4.7	4.8	2.5	1.7	3.4	1.3	2.5	3.6
126	2480	48.568	17.1	12.8	4.9	-0.223143551	3.7	15.5	3.3	5.5	30.392	1.1	6.4	45.731	1.9	10.4	6.8	2.079441542	1.960094784	3.1	25	23.6	11	7.3	33.2	22.4	0	0.447213595	-2.302585093	0	1.609437912	-1.609437912	0.09531018	3.8	4.6	4.7	2.6	1.7	3.6	1.6	2.6	3.9
127	2481	71.067	20.1	11.6	2.9	2.116255515	5.3	9.4	4.4	6.8	43.823	1.2	7.5	55.394	2.3	8.9	4.4	1.458615023	1.360976553	2.4	20.5	22.3	14.3	4	41.1	14	0.741937345	0.707106781	-1.609437912	-0.693147181	1.974081026	1.916922612	1.526056303	5.4	5.8	2.6	2.9	1.8	5	2.3	2.6	5.4
128	2482	76.713	6.8	11	4	0.405465108	1.3	10.2	2.5	5.4	41.04	1	4	54.868	1.7	7.6	3.2	1.30833282	1.16315081	4.1	38.5	23.3	9.9	7.2	33.7	23.6	-0.693147181	0	-2.302585093	0	2.104134154	0.09531018	-0.356674944	6.3	6.1	3.7	2.9	1.8	6.3	2.5	2.6	5.7
129	2483	45.413	13.3	13	5.7	-0.693147181	2.9	18.2	3.8	6.3	28.278	1.6	2.9	38.183	2.2	9	6.8	2.58021683	2.379546134	2.9	19.3	25.6	9.4	4.8	29.4	16.1	-1.203972804	0	-2.302585093	0	3.202746443	-1.609437912	0	4.2	4.7	3.1	2.6	1.6	3.4	1.4	2.6	3.9
130	2484	48.996	16.5	13.5	5.3	-0.510825624	3.4	16.5	3.1	10.4	26.336	0.7	14.9	47.682	1.9	6.9	7.3	2.32238772	2.186051277	3.4	23.5	22.2	12.2	7	24.2	14.8	-2.302585093	0	0	0	2.985681938	-0.693147181	-2.302585093	4.6	5.4	2.4	2.7	1.8	4.4	2.1	2.7	4.7
131	2485	53.311	10.2	12.9	4.5	-2.302585093	2.9	13.5	2.8	7.2	27.042	1.3	4.6	46.472	1.9	7.3	6.2	2.272125886	2.140066163	3.3	17.9	28.1	9.7	5.8	28	14.2	-0.916290732	0.316227766	-2.302585093	0	2.549445171	0.09531018	-0.105360516	5.4	6.1	3.4	2.7	1.9	4.1	2.4	2.7	4.4
132	2486	58.79	12.8	13	3.7	-0.510825624	5.9	12.6	3.5	6.1	30.934	1.3	7.7	46.35	1.9	8.5	5.5	1.987874348	1.791759469	1.6	3.4	26.6	14	3.6	34.4	8.4	-1.609437912	0	0	0	1.435084525	-0.223143551	-1.203972804	4.7	5.6	3.4	2.8	1.8	4.6	2.2	2.6	5.4
133	2487	53.553	7.9	13.7	3.7	-0.223143551	3.3	17	2.5	8.9	26.867	0.8	4.2	55.417	1.8	7.3	6.2	2.163323026	1.931521412	1.5	20	26.5	10.4	5.5	23.8	12.1	-1.609437912	0	0	0	1.609437912	-0.916290732	-0.916290732	5.3	5.2	3.1	2.8	1.9	4.2	2.4	2.6	5
134	2488	58.133	10.3	12.9	4.1	-0.693147181	3	16.1	3.1	5.8	33.285	1.2	11.9	50.599	1.7	7.9	5.1	2.272125886	1.987874348	2.1	16.3	28.4	11.3	5.4	30.8	13.7	-2.302585093	0.316227766	0	-1.609437912	1.774952351	-0.356674944	-0.693147181	5.3	5.8	3.5	2.8	1.8	4.6	2.4	2.7	5.2
135	2489	59.279	11.6	12.6	3.7	-1.609437912	4.9	16.2	3.4	7.4	27.863	1.2	2.7	49.7	1.9	8.6	5.5	2.028148247	1.740466175	1.6	7.8	24.7	12.8	4	35.4	10.7	-1.609437912	0.547722558	-2.302585093	-1.609437912	2.360854001	-0.356674944	0.182321557	5.4	6	3.4	2.8	1.8	4.4	2.3	2.6	5.9
136	2490	52.284	12.7	12.5	3.8	-1.609437912	3.5	15.1	3.5	7	28.709	1.3	2.7	59.478	1.5	9.2	6.1	2.240709689	2.054123734	1.1	3.2	22	11.4	2.8	26.8	8.4	-2.302585093	1.702938637	-2.302585093	-0.223143551	3.277144733	-0.356674944	2.867898902	5.7	5.6	3.7	2.8	1.9	3.5	2.7	2.9	5.6
137	2491	54.783	16	9.7	3.5	-0.693147181	4	11.8	3	6	29.947	0.9	5.5	43.215	1.8	7.6	5.9	2.163323026	2.041220329	1.7	14.3	26.1	9.7	4.6	27.1	11.6	-2.302585093	0	0	-2.302585093	2.370243741	-0.916290732	-0.693147181	4.6	5.3	3.5	2.7	1.8	4.3	2	2.7	4.2
138	2492	52.371	9.5	9.9	3	-1.609437912	4.5	14.4	2.7	5.4	27.628	1.1	3.1	51.927	1.5	8.3	6.1	2.459588842	2.302585093	1.8	12	28.6	9.4	3.6	27.7	8.8	-1.203972804	0	0	0	1.648658626	-0.693147181	-2.302585093	5	5.1	4.2	2.7	1.9	4.3	2.2	2.7	4.4
139	2493	55.588	8.1	9.9	2.7	-2.302585093	4.1	10.2	2.8	14.3	30.266	0.8	4.3	45.554	1.4	8.8	5.5	2.197224577	1.974081026	1.5	14.8	26	10.1	3.9	29.6	11.6	-1.609437912	0	0	-2.302585093	1.30833282	-0.356674944	-1.203972804	4.9	5	4	2.7	1.8	4.5	2.3	2.6	4.7
140	2494	58.542	13.4	10.3	2.9	0	5.1	8.4	3.3	10.3	30.382	1	7.3	52.788	1.7	9.1	6.1	2.028148247	1.808288771	1.6	5.4	24.1	10.7	2.9	31.3	8.8	-0.693147181	0	0	-2.302585093	1.30833282	-0.223143551	-0.916290732	4.4	4.9	4	2.7	1.7	4.4	1.8	2.5	4.7
141	2495	52.529	8.3	12.1	5.4	-1.609437912	2.6	17.7	3.7	8	30.994	0.9	2.8	40.515	1.6	7.4	6.3	2.809402695	2.791165108	1.6	13.2	33	9.1	2.6	24.1	9.4	-2.302585093	0	0	-0.916290732	2.424802726	-0.105360516	0.09531018	4.4	4.7	3.6	2.6	1.7	3.2	1.7	2.5	3.4
142	2496	69.46	10.9	11.6	4	-0.916290732	3.3	11.6	3.8	7.7	28.909	1.5	4	56.952	1.4	8	4.7	2.014903021	1.824549292	1.1	10.3	23.7	10.1	3.8	27.6	9.8	-1.609437912	0.632455532	0	-1.609437912	2.451005098	-0.693147181	1.916922612	4.6	5.3	3.4	2.7	1.7	4.2	1.6	2.7	4.2
143	2497	66.849	15.4	13	4.8	0.641853886	3.2	13.9	4	6.3	28.869	1.1	4.5	71.147	1.4	7.6	4.2	2.014903021	1.902107526	1.4	5.6	25.2	12.1	4.3	31.4	10.6	-1.609437912	0.774596669	-2.302585093	-1.203972804	2.815408719	-0.223143551	2.079441542	5.8	6.2	2.6	2.8	1.8	4.7	2.1	2.8	5.6
144	2498	53.573	10.2	13	5.7	-1.203972804	0.8	23.5	4	3.3	32.006	0.9	16.1	37.868	1.2	3	5.5	3.210843653	3.161246712	1.2	4.5	36.1	9.4	4.8	18.7	8.2	-2.302585093	1.702938637	0	-2.302585093	3.520460802	-1.609437912	3.000719815	6.1	6.1	1.7	2.7	1.7	4.8	2	2.7	4.6
146	3501	58.937	19.7	12.2	3.4	-0.356674944	4.9	10.4	3.2	11.1	30.381	0.9	8.8	42.073	3.4	6.2	6.5	1.547562509	1.481604541	3.3	17.8	21.4	11.6	5.1	32.9	15.1	-0.105360516	0.447213595	-1.203972804	0	1.648658626	1.098612289	0.78845736	4.8	5.5	2.5	2.8	1.8	4.4	2.3	2.7	4.9
147	3502	71.341	9.8	10.3	2.7	0.641853886	3.5	9.5	2.7	8.3	38.045	0.9	4.1	51.972	3	5.9	5.3	1.193922468	1.064710737	3.3	30.5	21.4	11.3	6.4	33	18.9	-1.203972804	0.316227766	-1.609437912	0	1.648658626	0.587786665	0.182321557	5.1	6	2.9	2.8	1.8	5.4	2.2	2.7	5.3
148	3506	86.831	19.8	10.6	2.5	2.370243741	5.7	4.4	3.6	11.4	43.871	0.8	11.8	64.833	2.7	6	4.5	1.458615023	1.435084525	2.7	3.1	23.1	14	4	40.3	13.3	1.30833282	1.095445115	0.405465108	-2.302585093	1.280933845	2.990719732	2.388762789	5.5	5.7	1.5	2.9	1.8	5.6	2.5	2.7	4.8
149	3507	65.788	14.3	12.1	3	-1.203972804	3.6	8.1	3	11.2	34.182	0.8	11.3	45.204	3.1	6.9	6.2	1.386294361	1.252762968	3.7	26.4	22.2	11.1	6.2	32.9	18.8	-0.693147181	0.316227766	-1.609437912	0	1.547562509	0.530628251	0.182321557	4.6	5.5	2.9	2.7	1.7	4.4	1.9	2.6	4
150	3509	67.508	14.5	11.4	3.3	-0.510825624	3.6	7.3	3.2	11	34.898	0.8	15.9	46.269	3.1	6.7	5.8	1.386294361	1.30833282	3.8	28.3	22.5	10.9	5.5	32.7	19.2	-0.916290732	0	-1.609437912	0	1.609437912	0.336472237	-0.105360516	4.8	5.5	2.7	2.7	1.7	4.8	2	2.6	4.9
151	3510	69.631	17	11.4	2.9	0.641853886	6.5	6	3.4	12.1	36.571	0.8	14.4	53.94	3	6.8	5.6	1.568615918	1.386294361	2.6	8.8	24.5	15.1	6.3	40.1	19.7	0.405465108	0.632455532	-0.510825624	0	1.526056303	1.774952351	1.335001067	4.8	5.1	2.2	2.7	1.7	4.5	1.7	2.6	4.3
152	3511	63.817	11.3	11.8	3	-1.203972804	3.5	8.3	3.1	7.1	36.435	0.8	4.7	59.195	3.3	6.3	6	1.335001067	1.280933845	3.7	25.8	21.7	11.4	6.7	33	20.2	-1.203972804	0	0	0	1.757857918	0.09531018	-0.223143551	4.7	5.5	2.8	2.7	1.7	4.8	1.9	2.6	4.5
153	3512	59.698	19.4	11.6	3.3	-0.105360516	4.8	9.7	3.2	10.3	33.826	0.9	7.3	40.737	3.5	6.9	6.4	1.435084525	1.435084525	3.1	16.5	22.2	13.8	6.8	37.7	20.8	-0.510825624	0.447213595	-0.916290732	0	1.808288771	1.064710737	0.405465108	4.9	5.5	2.7	2.7	1.7	4.3	2	2.7	4.6
154	3513	62.797	15.3	11.8	2.6	-1.203972804	3.1	7.5	2.3	11.9	34.117	0.8	4.9	41.283	3	6.5	6.9	1.410986974	1.30833282	5.1	17	23.4	10.3	4.6	31.8	17.8	-1.203972804	0.316227766	-2.302585093	0	1.458615023	0.262364264	0.09531018	3.6	4.5	3.6	2.6	1.7	3.8	1.5	2.6	3.6
155	3514	65.71	12.7	10.7	2.8	-0.693147181	3.1	8.9	3.1	10.9	38.147	0.8	9.4	59.654	3.2	6.6	6.9	1.410986974	1.386294361	3.6	23.3	21.8	10.3	5.9	33.8	20.7	-0.916290732	0.447213595	-1.203972804	0	1.360976553	0.741937345	0.09531018	4.4	5.1	3	2.7	1.7	4.4	1.8	2.6	3.8
156	3515	63.731	16.5	11	3.1	0	5.1	7.5	3.5	11.2	35.05	0.7	9.7	52.317	3.1	6.5	6.6	1.686398954	1.667706821	3.6	18.2	23.8	13.4	6	36.4	19.5	-0.356674944	0.316227766	-1.609437912	0	1.648658626	0.875468737	0.641853886	4.2	4.9	2.2	2.7	1.7	4.6	1.9	2.7	4.4
157	3516	63.782	15.1	11.6	2.9	-1.203972804	3.5	9.5	2.8	12	36.215	0.8	7.3	53.47	3.2	6.5	6.7	1.481604541	1.435084525	4.6	16.3	22.5	10	4.4	32.1	17.4	-1.203972804	0.316227766	-2.302585093	0	1.30833282	0.470003629	0.262364264	4.2	5.1	2.8	2.7	1.7	4.4	1.9	2.6	4.3
158	3518	85.121	12.2	8.5	1.7	1.481604541	2.8	6.4	3.7	9	45.229	0.9	7.9	67.818	3	5.6	4.1	1.458615023	1.410986974	2.5	31	22.7	11.8	6.5	37.3	21.8	0.587786665	0.707106781	0.09531018	0	1.064710737	2.809402695	1.568615918	5.8	6.7	1.6	3	1.8	6.7	2.8	2.8	5.5
162	3522	78.404	9.9	9.7	2.2	-0.916290732	2.3	7.9	3	7.2	40.705	1	7.7	67.143	3.1	5.7	4.3	1.064710737	1.098612289	3.9	29.1	22.9	11.4	6.7	37.2	23.5	0.182321557	0.447213595	-0.916290732	0	0.955511445	1.335001067	0.641853886	5.8	7	2.2	3	1.8	6.5	2.9	2.8	5.8
163	3523	78.341	9.9	9.3	2.1	0.741937345	3.6	7.9	2.8	11.6	42.123	0.8	10.4	61.052	2.7	5.3	4.6	1.193922468	1.131402111	3.4	19.5	24	13.4	6	38.2	18.9	0.832909123	0.948683298	0	0	0.741937345	2.151762203	2.054123734	5.9	6.4	1.8	3	1.9	5.7	2.7	2.7	5.3
165	3525	69.566	26.4	10.5	2.9	1.458615023	5.4	8.4	4.1	10.1	37.046	0.9	9.9	59.468	3	6.2	5.8	1.568615918	1.504077397	2.2	12.3	22.5	12.3	3.5	34.8	11.9	1.193922468	1.264911064	0.587786665	0	0.993251773	2.595254707	2.517696473	5.3	5.8	1.5	2.9	1.8	5.5	2.6	2.7	5.1
166	3526	66.82	16.7	10	2.6	0.09531018	4.4	7.3	3.8	11	36.635	0.9	10.9	56.023	3.4	6.3	6.4	1.547562509	1.481604541	2.5	20.3	24	11.7	5.2	33.9	15.9	0.587786665	0.774596669	-0.105360516	0	1.223775432	1.824549292	1.791759469	4.8	5.5	2	2.8	1.7	4.9	2.2	2.7	4.6
167	3528	66.691	11.7	9.9	2.7	-1.609437912	2.8	10.5	2.6	11.6	34.559	0.8	3.9	57.788	2.9	5.7	5.6	1.526056303	1.458615023	3.5	18.1	24.5	8.4	4.1	27.9	14	-0.510825624	0.707106781	-0.916290732	0	1.280933845	0.405465108	1.280933845	5	5.8	2.5	2.8	1.9	4.8	2.7	2.7	5.1
168	3529	69.235	18.7	9.5	2.6	0.405465108	4.3	10.4	3.8	10.3	34.468	0.9	5.3	59.466	3.6	6.2	5.8	1.504077397	1.547562509	2.6	18.4	22.5	13.1	5	37.2	15.6	0	0.632455532	-0.356674944	0	1.62924054	1.686398954	1.435084525	5.6	6.1	1.9	2.9	1.8	5.4	2.5	2.7	5.3
169	3530	76.408	12.8	8.6	2	0.832909123	4.2	8.4	3.3	8.8	40.177	0.8	6.9	60.045	2.8	5.4	4.4	1.386294361	1.386294361	2.5	22.2	23.8	14.7	5.9	41.1	18.4	1.280933845	1.183215957	0.336472237	0	0.832909123	2.564949357	2.4765384	6.1	6.3	1.5	3	1.8	5.8	2.6	2.7	5.4
170	3531	69.612	8.8	10.8	2.4	-0.693147181	3.2	10.7	2.7	8.6	39.969	0.7	4.1	51.98	2.8	4.9	5.8	0.955511445	0.78845736	4.4	17.8	24.1	10.9	5.1	31.2	14.7	-0.105360516	0.836660027	-1.203972804	0	0.641853886	0.741937345	1.481604541	5.9	6.4	1.8	2.9	2	4.8	3.1	2.7	5.8
171	3532	69.691	10.2	9.6	2.2	-0.916290732	3.4	10.1	3.1	9.8	40.124	0.7	4.6	59.706	3.1	5.7	5.8	1.16315081	1.098612289	3.1	23	22.4	12.8	6.2	33.8	16.6	-0.223143551	0.632455532	-0.916290732	0	0.832909123	0.916290732	1.16315081	5.8	6.3	2.3	2.9	1.9	5.2	2.8	2.7	5.9
172	3534	68.065	12.5	10	2.9	-1.203972804	3.5	10.9	3.1	9.3	36.809	0.9	9.5	52.404	3.2	5.9	5.4	1.30833282	1.335001067	3.3	25.8	23	12.9	6.2	36.2	18	0.470003629	0.948683298	-0.693147181	0	1.029619417	0.875468737	1.722766598	5.9	6.5	2.4	2.9	1.9	4.9	2.9	2.6	5.5
173	3536	64.055	20.3	10.2	3	-0.916290732	4.5	10.8	3.5	11.5	32.766	0.9	8.7	49.221	3.1	6.2	6.4	1.568615918	1.686398954	3.2	5.1	23.6	11.2	3.1	29.8	7.9	0	0.707106781	-0.693147181	0	1.526056303	1.435084525	1.481604541	5.5	5.9	2.1	2.8	1.8	4.4	2.5	2.7	4.9
174	3537	74.013	17.3	8.2	2.2	0	4.3	8.3	3.7	10.7	37.336	0.8	9.7	56.282	2.4	5.9	5.1	1.808288771	1.808288771	1.9	17.1	22.9	11.7	4.2	35.2	13.9	1.360976553	1.264911064	0.470003629	0	1.280933845	2.63905733	2.4765384	5.9	6.3	1.6	3	1.9	5.3	2.9	2.7	4.8
175	3538	69.72	16.3	10.6	3.6	-0.356674944	3.8	6.8	3.4	11.1	35.346	0.8	5.3	55.957	2.9	5.9	6.3	1.568615918	1.410986974	2.9	16.9	24	11.4	4.5	31.6	13.2	-0.223143551	0.447213595	-1.203972804	0	1.704748092	0.955511445	0.78845736	4.9	5.4	2.1	2.8	1.8	4.6	2.2	2.7	4.9
176	3539	70.058	17.8	9.7	2.5	1.252762968	6.1	6.8	3.8	10.2	37.66	0.8	8.4	53.126	3.2	6.2	5.1	1.481604541	1.410986974	2.6	9.1	23.5	14.5	4.7	40.8	15.4	1.098612289	1.048808848	0.09531018	0	1.064710737	2.451005098	2.186051277	5.3	5.7	1.6	2.9	1.8	5.1	2.6	2.7	5
177	3540	63.001	13.2	11.2	3	-2.302585093	2.8	11.1	2.2	9.9	33.961	0.7	14.9	53.301	2.6	4.9	6.3	1.131402111	1.064710737	5.3	20.2	24.2	9.7	5.4	28.6	16.5	-0.693147181	0.774596669	-1.609437912	0	0.875468737	0.405465108	1.30833282	5.3	6.1	2.2	2.9	2	4.3	3.1	2.7	5.6
178	3541	66.164	12.2	11.8	3.2	-0.693147181	2.8	9.3	2.2	11.1	37.015	0.7	5	61.598	2.7	5.4	6.2	1.30833282	1.131402111	4.9	19	25	9.7	5.5	29.1	17.6	-0.510825624	0.632455532	-1.609437912	0	1.504077397	0.405465108	0.916290732	4.4	5	2.4	2.8	1.9	4.7	2.5	2.7	5.4
179	3542	59.978	14	11.1	3.1	-0.693147181	3.8	9.8	2.8	11.3	33.239	0.7	6	44.649	3	6.2	6.5	1.280933845	0.993251773	5.5	21.9	24.5	11.5	6.5	33.2	18.8	-0.693147181	0.447213595	-1.609437912	0	1.131402111	0.470003629	0.832909123	4.6	5.4	2.5	2.8	1.9	4.3	2.4	2.7	4.9
180	3543	71.935	11	9.5	2.2	0.09531018	3.2	8.3	3.3	9.9	39.241	0.9	10.6	52.719	3.3	6.4	5	1.435084525	1.410986974	3.4	24.3	23.3	13.6	7.4	40.6	24	-0.223143551	0.547722558	-0.510825624	0	1.667706821	1.360976553	1.064710737	5.5	6.2	2.3	2.9	1.8	5.7	2.3	2.7	5.1
181	3544	62.662	7.9	11.9	3.3	-1.609437912	2.9	8.5	2.9	11.8	36.5	0.7	6.8	46.84	3.2	7	6.7	1.252762968	0.916290732	4.6	13.7	25.2	10.3	5.1	33.8	18.7	-0.693147181	0	-1.203972804	0	1.526056303	0.336472237	0.182321557	4	4.9	2.8	2.6	1.7	4.3	1.5	2.6	3.7
182	3546	53.223	10.1	12.3	3.2	-1.609437912	2.4	9.8	2.2	13.7	30.837	0.8	3.3	46.279	3.8	7.4	7.5	1.740466175	1.667706821	5.2	14.7	26.8	10.2	5.7	34.2	22.7	-1.609437912	0	-1.609437912	0	1.458615023	0.09531018	0.182321557	3.2	4	3.5	2.5	1.6	3.1	1.3	2.6	2.8
183	3547	62.337	10.4	12.5	3.3	-0.693147181	3.5	8.7	2.8	11.4	32.232	0.9	10.2	51.441	3	5.8	6.5	1.609437912	1.568615918	3	22.8	22.7	12.5	6.9	33.3	19.4	-1.203972804	0.316227766	-1.609437912	0	2.186051277	0.587786665	0.336472237	5.1	5.6	2.3	2.8	1.8	4.5	2.1	2.6	5.1
184	3548	58.751	25.2	12.8	4	0.470003629	6.3	9	3.8	9.7	32.037	1	9.4	47.384	4	6.5	6.2	1.85629799	1.916922612	2.1	9.1	23.3	14.3	5.8	37.5	16.6	-0.916290732	0.316227766	-1.609437912	0	2.433613355	0.530628251	0	4.5	5.3	2.4	2.7	1.7	4.3	1.6	2.6	4.3
185	3549	54.917	14.6	14.5	4.2	-1.609437912	3	10.1	2.8	9.6	35.544	0.9	14.6	37.58	3.4	6.8	7	1.62924054	1.481604541	4	24.8	25.1	10.2	6.2	31.6	21	-2.302585093	0.316227766	-1.609437912	0	2.054123734	-0.223143551	0.262364264	3.8	4.5	3.1	2.6	1.7	3.8	1.4	2.6	3.6
186	3551	48.489	3.6	12.5	6.6	-2.302585093	2.1	11	4.5	3	28.634	1.3	4.3	29.19	3.4	4.8	6.8	2.104134154	2.272125886	3.9	11	25.6	10.1	5.5	30.1	16.5	-1.203972804	0.316227766	-2.302585093	0	3.678829118	0	1.386294361	5	5.9	2.3	2.7	1.8	3.5	2.1	2.8	4
187	3552	57.827	16.6	13.9	4.2	-1.203972804	3.2	14.7	3	12.4	25.749	0.7	8.4	40.471	3.3	5.9	5.9	2.282382386	2.208274414	2.4	17.9	24.9	11.5	6.6	29.4	17.1	-1.609437912	0.447213595	-2.302585093	0	2.772588722	0.09531018	0.09531018	4.1	5.3	2.8	2.6	1.7	3.9	1.7	2.7	4.2
188	3553	69.907	19.7	11.9	3.2	0.832909123	5.5	8.5	4	11.7	33.314	0.9	9.2	53.339	3.7	6.1	6.1	1.740466175	1.568615918	1.7	1.2	23.9	12.4	3.4	33.7	9.9	-0.916290732	0.447213595	-0.916290732	0	2.197224577	0.741937345	0.832909123	4.9	5.5	2.2	2.8	1.7	4.9	1.8	2.6	4.5
189	3554	55.942	16.2	14.3	4.7	-0.916290732	4.1	12.5	3.1	7.4	28.682	0.8	6.8	40.735	4.1	6.4	7.4	1.85629799	1.458615023	2.8	13.7	23.5	11.7	6.5	31.4	17.4	-2.302585093	0	-2.302585093	0	2.00148	-0.356674944	-0.223143551	4.1	5.6	2.5	2.7	1.8	4	2	2.6	5.1
190	3556	68.266	17.3	12	3.8	0.182321557	4.3	13.2	3.2	7	29.225	1	4.7	48.42	3.7	5.4	6.2	1.871802177	1.686398954	1.5	4.9	23.1	12.4	3.8	32	10.4	-2.302585093	0.547722558	-0.693147181	0	2.667228207	0.09531018	1.131402111	5.3	6	2.2	2.8	1.8	4.6	2	2.8	4.8
191	3557	61.547	24.7	12.2	3.5	0.262364264	4.7	8.6	3.9	8.9	29.957	0.9	9.4	53.085	3.3	6.8	6.9	1.887069649	1.757857918	1.7	6	23.4	11.9	3.8	31.1	11.4	-1.609437912	0.632455532	-1.203972804	0	2.57261223	0.262364264	1.193922468	4.2	4.8	2.2	2.7	1.7	4	1.6	2.6	4.2
192	3558	69.944	18.4	11.9	3.4	0.182321557	4.5	9.2	4	10.2	33.349	1	7.5	55.913	3.4	6	6.2	1.871802177	1.824549292	1.7	7.4	25.4	11	3.2	30.7	10.3	-0.693147181	0.547722558	-0.693147181	0	2.468099531	0.875468737	1.193922468	4.6	5.5	2	2.7	1.7	4.4	1.8	2.7	4.6
193	3559	67.042	25.3	13	5	0	3.3	9.9	3.3	8.3	28.698	0.9	1.7	49.65	2.4	5.2	6.8	1.931521412	1.902107526	3.1	13.3	24.8	9.5	3.9	25.3	11.1	-0.693147181	0.316227766	-1.609437912	0	3.104586678	-0.916290732	0.470003629	5.6	6.5	1.9	2.8	1.8	4.3	2.6	2.8	5.2
194	3560	63.969	12.8	11.1	6.6	-1.609437912	2.1	14.8	4.1	5.4	35.354	1.4	5.3	41.519	3.2	4.6	4.5	1.931521412	2.00148	1.6	7.1	22.7	10	3.8	29.1	11.9	-1.203972804	1.224744871	-1.203972804	0	3.744787086	-0.105360516	2.653241965	7.5	7.7	1.7	3	2	4.4	3.1	3.2	6.6
195	4601	53.17	15.8	14.6	4.2	-2.302585093	1.6	14.6	2.2	9.5	35.645	0.8	9.4	44.318	2.3	5.3	6.4	1.568615918	1.280933845	4.1	18.4	23.6	9.4	6	26.8	19.1	0.182321557	0.632455532	-1.203972804	0	2.721295428	-0.356674944	1.504077397	4.3	4.8	2.3	2.6	1.8	3.2	2	2.7	4.2
196	4602	58.641	8.8	9.4	2.4	-1.609437912	1.7	13.5	1.8	5.9	31.332	0.7	4.8	35.723	1.4	2.9	3.5	0.916290732	0.916290732	3.9	25.4	23.4	15	8.1	35.2	21.5	1.30833282	1.140175425	-0.105360516	0	2.517696473	0.336472237	2.406945108	7.6	8.2	1.2	3.2	2.2	5.4	4.5	2.9	8
200	4606	46.805	19.8	13.9	6.2	0	1.3	13.1	2.6	9.6	24.771	0.9	5.1	41.866	1.6	4.5	7.1	1.458615023	1.547562509	6.1	12.5	23	8.6	3.8	23	9.6	0.09531018	0.547722558	0	0	2.839078464	0.09531018	2.091864062	5.8	6.5	1.3	2.9	2	4.6	3.3	3.1	6.9
201	4607	60.192	23.7	12.6	3.3	0.530628251	4.7	9.2	3.1	7.4	30.358	0.7	6.7	46.416	2.1	6.2	5.9	1.30833282	1.435084525	3	11.8	24.6	15.9	7.3	39.7	19.8	0.470003629	0.707106781	-1.203972804	0	2.272125886	1.098612289	1.410986974	5.9	5.7	1.6	2.9	1.8	4.9	2.5	2.8	6.1
203	4609	57.308	28.8	11.7	4.2	-2.302585093	2.9	13.5	3.7	12.2	27.687	0.9	13.5	39.384	2.3	5.1	6.2	1.193922468	1.30833282	3.6	15	21.6	10.7	4.1	28.9	13.6	-1.203972804	0.316227766	-1.203972804	0	3.04927304	0.09531018	1.722766598	6.2	6.9	1.3	2.9	2	4.1	2.9	3.1	6.6
204	4610	82.915	6.5	9.6	2.8	-2.302585093	0.5	11.3	1.2	10.6	37.034	0.7	12.5	63.333	1.5	2.9	2.4	0.955511445	1.16315081	4	31.7	21.2	7.5	5.7	23.5	16.8	-0.916290732	0.894427191	-1.203972804	0	2.282382386	-0.105360516	2.468099531	7.2	8.2	1.8	3	1.9	6.4	3.1	2.6	6.6
205	4611	65.099	31.6	12	3.5	1.945910149	5.4	8	4.4	8.6	34.987	0.9	9.8	49.984	2.6	6.5	5.7	1.360976553	1.335001067	2	1.9	23.3	14.7	3.3	38.2	11	1.30833282	0.948683298	0.530628251	0	2.406945108	2.772588722	2.240709689	5.3	5.8	1.4	2.9	1.8	5.3	2.4	2.8	5.3
206	4612	74.327	8.3	11.2	3.4	-2.302585093	0.9	10.7	2	14.7	43.514	0.4	3.4	62.343	1.7	4.5	4.9	1.029619417	1.098612289	4.2	34.4	22.2	8.5	6	24.1	16.4	-1.203972804	0.632455532	-1.609437912	0	2.163323026	0.09531018	1.064710737	4.7	6.4	2.2	2.9	1.9	6	2.7	2.7	5.5
207	4613	77.126	12.3	9.8	2.9	-0.356674944	1.2	8.6	2.7	15.2	37.89	0.8	6.2	70.291	2	4.9	5	1.064710737	0.993251773	2.9	35.1	23.2	8.4	5.3	27.1	16	-1.203972804	0.316227766	-1.203972804	0	2.617395833	0.741937345	0.78845736	4.6	6.2	2.2	2.9	1.8	5.7	2.3	2.7	4.6
208	4614	67.6	15.4	11.2	2.2	-2.302585093	1.9	11.8	2.4	9.4	32.126	0.7	3.1	48.857	2.1	4.6	5	0.916290732	0.955511445	4.8	31.5	21.1	7.1	4.8	21.6	13.7	0	0.547722558	-1.609437912	0	2.388762789	-0.916290732	1.568615918	5.4	5.9	1.9	2.9	1.8	5.4	2.3	2.6	4.9
209	4615	47.921	14.8	14.6	4.4	-2.302585093	1.6	12.3	2.4	7.9	33.095	0.6	6.8	27.99	1.8	4.5	8.5	0.916290732	1.029619417	8	18	22.8	7.8	4.5	24.6	14.3	0.09531018	0.632455532	-1.203972804	0	2.370243741	-0.510825624	1.704748092	4.9	5.7	1.6	2.9	2	4.3	3	2.8	5.7
210	4616	38.66	25	13.7	6.9	0	2.1	15.2	2.9	0.7	24.053	1	0	21.516	1.8	3.9	8.1	1.568615918	1.704748092	8.6	15.4	22.6	12	6.2	25.7	14	-0.916290732	0	-0.510825624	0	3.27336401	-0.105360516	1.064710737	5.7	6.9	1.5	2.9	2	4.3	3.2	3.2	6.8
211	4617	44.776	28.6	15.4	5.3	-1.609437912	2.5	12.4	3.6	7.6	24.684	0.8	9	33.171	2	4.9	8.8	1.722766598	1.840549633	6.5	13.6	20.7	10.5	5.7	25.1	14.5	-0.693147181	0.447213595	-0.510825624	0	3.020424886	0	0.916290732	5.6	6.3	1.6	2.8	2	4	2.9	3	6
214	4620	49.418	26.5	14.5	5.3	-2.302585093	2.4	12.8	3.4	6.2	28.104	0.7	11.5	27.097	1.9	5	7.7	1.458615023	1.504077397	5.1	18.2	25.1	11.4	6.1	27.5	16.1	-1.203972804	0.316227766	-1.203972804	0	2.827313622	-0.693147181	0.587786665	5.4	5.8	1.4	2.8	1.9	4.3	2.8	2.9	6.1
218	4701	65.587	9.7	15.2	3.9	-2.302585093	2.3	12.5	2.2	13	29.391	0.7	1.5	60.44	1.5	4.3	6.7	0.875468737	1.029619417	6.6	16.7	24.4	11.8	6	29.3	15.8	-1.203972804	0.316227766	-2.302585093	0	2.091864062	-0.105360516	0.405465108	6	6.4	1.7	2.9	1.9	4.9	3.3	2.8	5.8
219	4702	58.9	13.2	14.1	4.1	-2.302585093	2.2	10	2.4	12.6	33.414	0.8	12.6	37.457	1.8	4.7	7.4	0.916290732	1.064710737	7.9	13.2	23.8	10.2	5.9	26.5	13.5	-0.693147181	0.447213595	-2.302585093	0	1.16315081	0.262364264	0.09531018	5.4	5.8	1.6	2.9	1.9	5	3.2	2.7	5.9
222	4705	53.065	16.8	15.2	5.1	-2.302585093	2	10.9	2.3	17.6	26.302	0.8	2.7	49.596	1.8	4.2	8.5	1.252762968	1.30833282	7.3	18.1	23.6	8.4	4.9	21.7	12.7	-0.916290732	0	0	0	2.370243741	0.405465108	0.405465108	5.1	5.8	1.8	2.9	2	4.6	3	2.9	5.6
223	4706	69.472	22.9	12.2	3.6	0.641853886	4.5	7.2	4.1	9.2	36.531	1	7.4	44.752	2.1	6.2	5.2	1.252762968	1.131402111	2.9	7.9	23.8	15	4.5	37	13.6	0.262364264	0.447213595	-0.693147181	0	2.379546134	1.774952351	1.223775432	5.5	5.9	1.5	2.9	1.8	5.3	2.6	2.8	6
224	4707	57.925	23.7	13.9	4.3	-1.609437912	4.2	9.2	3.2	9.7	30.905	0.8	12.4	41.516	2	6.2	7.6	1.223775432	1.410986974	5.4	10.9	23.7	12.4	4.9	33.8	15.3	-0.223143551	0.547722558	-2.302585093	0	1.686398954	0.741937345	1.029619417	5.3	5.7	1.9	2.8	1.9	4.6	2.5	2.7	5.4
225	4708	61.218	13.3	13.5	3.8	-2.302585093	3.2	10.5	2.3	8.1	30.206	0.7	7.1	37.483	1.8	5.2	7.2	1.029619417	0.993251773	7.1	10.5	26.6	13.1	6	29.9	14.8	-0.916290732	0.547722558	-1.203972804	0	1.193922468	0.587786665	1.526056303	5.2	5.4	1.6	2.8	1.9	5	2.4	2.7	5.4
228	4711	65.438	24.2	11.3	2.6	0.587786665	5.9	7	3.8	7.8	31.274	0.9	5.8	48.4	2.1	5.9	4.9	1.360976553	1.335001067	3	7.6	25.8	17.5	6	41.2	16.4	0.336472237	0.547722558	-0.693147181	0	2.292534757	1.824549292	1.30833282	5.7	6	1.3	3	1.9	5.3	2.8	2.8	6.1
229	4712	54.166	8.6	14.3	4.8	-2.302585093	1.6	12.7	3	12.8	31.562	1.1	9.2	46.141	1.9	4.7	5.8	1.335001067	1.609437912	7.4	23.2	24.2	10.3	7	25.2	16	-1.203972804	0.547722558	-0.916290732	0	2.595254707	0.182321557	1.667706821	5.6	6.6	1.6	2.9	2	4.3	2.9	3	5.6
230	4713	59.654	13.9	13.6	5.2	-2.302585093	1.8	12.6	2.3	12	27.2	0.6	0.8	54.612	1.8	4	6.4	0.78845736	0.832909123	7.6	14.5	25.8	11.7	6.2	25.8	14.9	-1.609437912	0.547722558	-0.916290732	0	2.174751721	-0.223143551	1.481604541	6	6.5	1.4	2.9	2	4.8	2.9	2.9	6.1
231	4714	49.266	17.2	14.5	5	-2.302585093	2.6	12.6	2.4	5.7	31.183	0.8	5.4	40.219	1.7	4.5	7.8	1.791759469	1.808288771	7.1	14.8	24.8	10.1	5.7	24.1	13	-1.203972804	0.447213595	-1.203972804	0	2.517696473	-0.510825624	1.704748092	5.3	6.1	1.5	2.8	2	4.1	3	2.9	6
232	4715	55.072	29.4	12.8	4	-1.609437912	3.7	10	4.3	7.1	29.515	1	7.3	37.836	2	5.1	5.9	1.840549633	1.887069649	4.6	14.7	23.2	13.3	6.2	32.1	15.6	-0.916290732	0.447213595	-0.356674944	0	3.242592351	0.336472237	1.098612289	6.3	7	1.4	3	2	4.5	3.4	3.1	6.5
233	4716	47.478	33.7	12.7	6.2	-2.302585093	3.3	13.3	4.3	4.3	27.956	1	0.5	27.309	2.2	4.8	6.2	2.028148247	2.104134154	5.6	13.4	22	13.2	6.3	30.6	16.2	-0.693147181	0.447213595	-0.223143551	0	3.478158423	-0.105360516	1.568615918	7.1	7.3	1.4	2.9	2	4.1	3.3	3.3	6.5
236	4801	67.784	15.9	11.9	2.6	-0.105360516	3.3	11	3	7.5	34.821	0.7	6.5	64.186	2.2	6.5	5.3	1.16315081	1.029619417	3.1	10.4	26.2	18.7	7	43.5	19.7	0.262364264	0.707106781	-1.203972804	0	1.547562509	1.029619417	1.360976553	5.9	6.4	2	2.8	1.9	4.7	2.6	2.7	5.3
237	4802	64.545	15.9	11	3	-0.356674944	3.6	9.6	2.8	7.8	35.789	0.7	9.9	54.763	1.9	6	4.7	1.098612289	1.131402111	3.3	12.1	25.9	17.6	8	41.8	21.6	0.693147181	0.894427191	-0.510825624	0	1.609437912	1.791759469	2.00148	6.6	6.5	1.4	3	2.1	4.5	3.5	2.8	6.5
238	4803	54.43	15.4	11.2	6	-1.203972804	1.6	11.2	2.9	8.9	31.449	0.9	9.7	42.705	1.9	5	5.5	1.481604541	1.62924054	5.2	15.1	21.7	12.2	7	27.7	16.8	-0.223143551	0.774596669	-0.510825624	0	3.005682604	0.587786665	2.282382386	6.7	7.4	1.4	3	2.1	3.4	3.6	3.1	6
240	4805	65.246	13.6	11.9	3.6	-1.203972804	2	11.7	2.4	6.5	33.066	0.9	8.2	46.286	2.1	5.3	4.7	0.993251773	1.098612289	5.4	15.9	23.5	14.8	9.1	33.5	22	-0.693147181	0.707106781	-0.916290732	0	2.302585093	0.875468737	2.140066163	6.4	6.9	1.8	2.9	1.9	4.3	2.9	2.9	5.3
241	4806	81.79	16.8	9.2	1.9	2.066862759	3.8	6.5	3.1	9.3	44.205	0.8	9.5	62.123	2.2	6.4	3.4	1.098612289	1.131402111	2.8	5.7	26.8	19.7	6.7	48.2	19.2	1.62924054	1.303840481	0.530628251	0	1.360976553	3.0301337	2.493205453	6.1	6	1.5	3	1.8	6.1	2.6	2.7	5.6
242	4807	68.162	7.6	13.6	3.7	-2.302585093	1.8	11.5	1.9	10	38.034	0.6	10.4	70.191	1.8	5.2	5.6	1.064710737	0.993251773	6.1	17.1	27.4	13.5	8.6	31.1	19.4	-0.693147181	0.547722558	-1.203972804	0	1.30833282	0.641853886	1.410986974	6.3	6.7	1.8	2.9	1.9	4.4	3.1	2.7	5.6
243	4808	72.945	12.8	10.5	2.7	0.09531018	3.2	9.7	3.3	7.3	38.417	0.8	7.2	58.438	2.4	6.5	4	1.252762968	1.30833282	3.5	16	28.1	20.7	11	46.1	25.9	0.336472237	0.547722558	-0.916290732	0	2.104134154	1.410986974	1.064710737	6.3	6.4	1.8	2.9	1.9	5	2.8	2.7	5.6
244	4809	68.943	12.3	12.7	3.2	-2.302585093	2.2	14.4	2.8	7.8	38.494	0.6	11.3	62.847	2.4	6.1	4	1.360976553	1.029619417	6.2	19	28.4	16.6	9.2	33.7	19.7	-0.916290732	0.316227766	-0.916290732	0	2.557227311	0.182321557	1.16315081	6.5	7.3	2.2	2.9	2	4.6	3.1	3	5.9
245	4810	67.208	11.5	12.9	3.8	-1.609437912	3.2	10.7	2.3	8.7	36.897	0.8	5.8	63.196	2.1	5.8	6.1	1.064710737	0.955511445	5.6	17.6	25.5	14.4	7.9	36.4	22.2	-0.510825624	0.547722558	-0.916290732	0	1.704748092	0.741937345	1.335001067	5.8	6.3	1.7	2.9	1.9	4.7	3.1	2.7	5.8
246	4811	77.344	19.5	10.5	2.3	1.589235205	4.5	8	3.5	8.7	41.168	0.9	6.7	60.935	2.3	6.5	4.1	1.280933845	1.223775432	2.2	12.7	26.7	18	6.9	44	18.7	1.098612289	1.140175425	0.470003629	0	1.960094784	2.797281335	2.208274414	5.8	5.8	1.5	3	1.8	5.7	2.7	2.8	5.9
247	4812	68.326	9.9	12.5	4.6	-1.609437912	1.9	11.3	3	6.2	33.778	1	14.1	49.032	2	5.2	4.3	1.410986974	1.481604541	4.2	16.6	26.5	15.2	8.6	35.7	21.5	-0.510825624	0.447213595	-0.223143551	0	3.144152279	0.78845736	1.064710737	7.2	7.6	1.6	3	1.9	5	3.3	3	6.4
248	4813	64.738	12.3	13.3	4.2	-1.203972804	1.9	13.1	2.4	8.3	37.346	0.9	4.7	63.284	2.2	6.2	5.2	1.280933845	1.252762968	5.7	20	25.9	13.2	7.9	32	19.8	-0.916290732	0.316227766	-1.609437912	0	2.388762789	0.470003629	0.916290732	5.8	6.5	2.4	2.8	1.9	4.5	2.9	2.7	5.3
249	4814	80.599	8.4	12.6	3.8	-0.510825624	2.4	12.7	2.5	6.9	33.321	1.1	2.9	69.437	2.7	6.5	3.5	1.435084525	1.335001067	3.4	13.1	29.7	19.3	9.3	44.1	25.1	-0.223143551	0.316227766	-1.203972804	-2.302585093	2.433613355	0.875468737	0.78845736	6.3	6.7	2.4	2.9	1.8	4.9	2.7	2.7	5.5
253	4818	76.877	11.9	14.4	4.5	-1.609437912	1.6	15.5	2.7	5.2	39.525	1.3	1.5	77.697	2.7	5.5	3.5	1.504077397	1.435084525	5.2	10.8	25.3	14.5	8.3	36.5	20.7	0.182321557	0.316227766	-0.510825624	0	2.939161922	0.78845736	1.435084525	7.2	7.9	2.1	2.9	1.9	4.6	3.1	2.9	6.3
254	4819	80.309	9.1	11.1	2.8	-0.356674944	2.9	10.7	2.4	14.2	37.323	0.8	3.7	72.936	2.2	5.5	3.3	1.193922468	1.131402111	3.9	14.5	27.8	21.1	11	46.7	27.2	-0.223143551	0.547722558	-1.203972804	0	2.459588842	1.131402111	1.16315081	7.3	6.9	1.9	3	1.9	5.4	3.1	2.8	6.7
255	5901	65.369	21	11.8	3.6	-0.510825624	3.4	8	3.1	7.6	30.212	0.8	4.3	51.148	3	7.4	5.3	1.526056303	1.526056303	3.5	16.8	28.3	17.2	8.4	38.5	20.9	-0.693147181	0.316227766	-0.693147181	0	2.116255515	0.530628251	0.470003629	4.7	5.4	2.5	2.7	1.7	4.7	1.8	2.6	4.5
256	5903	53.129	20.7	15.1	5.1	-0.510825624	4.3	7.7	3.5	11	27.918	0.9	5.2	48.918	3.2	8.5	5.9	1.871802177	1.648658626	5.4	17.7	29.7	15	8.6	37.9	22.9	-0.223143551	0.447213595	-0.916290732	0	1.757857918	0.693147181	0.78845736	4.6	5.2	2.9	2.6	1.7	4	1.5	2.6	3.8
257	5905	58.953	13.1	14.7	4.6	-0.510825624	3.2	7.1	2.7	16	27.565	1	7.6	45.377	3.1	8.2	7.2	1.686398954	1.667706821	3.5	21.7	27.9	13.5	7.1	33.1	20.4	-0.693147181	0.547722558	-1.203972804	0	1.85629799	1.064710737	1.029619417	4	4.7	3	2.6	1.7	4.1	1.5	2.5	3.5
258	5907	53.372	17.9	10.6	3	-0.916290732	4.9	8.3	3.1	7.9	31.922	0.8	9.5	43.98	3.2	8.8	8.1	1.740466175	1.648658626	4.2	13.4	25.6	15.7	8.3	43.5	25.7	0	0.948683298	-0.693147181	0	1.871802177	1.722766598	1.648658626	3.6	4.4	2.9	2.5	1.7	3.4	1.3	2.6	3.3
259	5909	61.934	17.6	8.4	2.3	-0.356674944	4.1	8.9	3.4	8.4	32.922	0.8	6	44.759	2.7	6.2	4.9	1.547562509	1.435084525	3.2	15.6	25.1	17.2	6.8	45.9	21.3	0.993251773	1.643167673	0.09531018	0	1.945910149	2.740840024	2.424802726	6.1	6.5	1.6	2.9	1.9	5.4	2.8	2.7	5.4
261	5917	70.153	14.8	10.4	2.7	1.547562509	6.6	4.7	3.5	13.6	39.256	0.9	12.8	53.904	2.8	8.9	6.3	1.280933845	1.193922468	4.2	27.1	26.3	16.6	6.9	44	20.9	0.587786665	0.774596669	-0.356674944	0	1.589235205	2.292534757	1.589235205	4.1	4.6	2.3	2.7	1.6	4.3	1.3	2.5	3.8
262	5919	62.201	18.3	11.1	3.4	-0.916290732	3.7	8.4	3.5	8.3	31.99	1.1	6.9	46.849	3	8.3	5.7	1.62924054	1.547562509	4.3	24.6	25.6	14.1	7.9	39.9	22.9	-0.356674944	0.547722558	-0.916290732	0	2.424802726	1.410986974	0.832909123	4.6	5.5	2.9	2.7	1.7	4.2	1.7	2.7	4
263	5921	58.534	23.1	10.4	3	0.09531018	4.9	6.8	3.5	10.5	32.526	0.8	10.7	45.007	2.9	8.9	6.3	1.740466175	1.547562509	4.4	12.4	26.1	17.6	8.3	47.7	26.3	0.262364264	0.547722558	-0.693147181	0	1.871802177	1.740466175	1.131402111	3.9	4.7	2.9	2.6	1.7	3.8	1.4	2.6	3.5
264	5923	57.09	17.4	12.1	5.1	-0.916290732	3.9	11.6	3.9	9.8	26.833	1.2	7.9	39.912	2.8	8.2	5.4	1.902107526	1.960094784	3.3	14.1	28.2	15.5	6.5	38.3	17.9	-2.302585093	0.447213595	-0.510825624	0	2.884800713	1.410986974	1.16315081	4.9	5.3	2.4	2.7	1.7	3.8	1.7	2.7	4.3
265	5927	56.827	19.5	14.2	5.3	-0.510825624	3.9	8.4	2.9	11.9	28.134	1.1	4.7	32.479	3.7	9.2	6.6	1.667706821	1.589235205	4.7	10.4	28.5	14.2	6.7	35.2	17.3	0.182321557	0.316227766	-0.916290732	0	2.041220329	0.993251773	0.955511445	4	4.7	3.3	2.6	1.7	3.4	1.4	2.6	3.4
266	5929	61.072	15.6	11.5	3.7	0.832909123	3.8	5.7	2.9	12.3	37.938	0.8	1.9	48.35	3.4	9.4	6.4	1.335001067	1.30833282	6.5	20.1	28.3	14.8	8.9	43.1	27.6	0	0.316227766	-1.203972804	0	2.028148247	1.504077397	0.875468737	3.6	4.7	3.3	2.5	1.6	3.7	1.2	2.5	3.5
267	5931	66.049	16	10.8	3.7	1.280933845	4.3	6.5	2.8	9.8	35.729	1	10.9	43.982	3	6.1	2.7	1.824549292	1.85629799	4.6	15	33.3	21.4	10.8	47.3	26.7	1.098612289	0.894427191	-0.223143551	0	2.610069793	2.2300144	1.722766598	5.9	5.9	1.7	2.8	1.7	5.3	1.4	2.6	5.1
268	5933	61.973	18.4	11.7	3.4	0.336472237	4.4	8.6	3.7	8.9	30.607	1	6.4	49.507	3.1	8.1	5.1	1.791759469	1.62924054	3.3	9.3	26.7	17.4	7.7	42.3	20.5	-0.356674944	0.547722558	-0.510825624	0	2.57261223	1.667706821	1.193922468	4.7	5.3	2.5	2.7	1.7	4.5	1.7	2.6	4.4
269	5935	61.044	16.8	9.3	1.9	0.182321557	4.4	5.7	3.5	11.7	34.809	0.8	9.3	46.796	2.9	7.7	5.6	1.435084525	1.360976553	4	11.9	26.5	18.4	7.7	48.3	23.4	0.336472237	0.632455532	-0.105360516	0	1.704748092	1.62924054	1.30833282	4.4	5.1	2.3	2.7	1.7	4.6	1.7	2.6	4
270	5937	57.637	18	10.8	2.8	-1.203972804	4.1	7.8	3.6	8.8	29.578	0.7	10.6	46.434	3.1	8.5	6.1	1.667706821	1.547562509	4.4	19.3	25.6	15.9	8	43.7	24.6	0	0.632455532	-1.609437912	0	2.104134154	1.16315081	1.029619417	4.5	5.3	2.7	2.7	1.8	4.2	2	2.6	4
271	5939	55.866	11.9	11.4	3.9	-1.609437912	3.1	9.3	3	8.8	32.842	0.8	8.4	50.708	3	7.9	5.8	2.00148	1.931521412	5.1	13	29.8	16.5	8.5	41.5	24.8	0	0.316227766	-0.916290732	0	2.066862759	0.641853886	0.875468737	4.2	4.9	2.7	2.6	1.7	4.2	1.6	2.6	4.1
272	5941	60.591	18.5	12.8	4.4	-1.203972804	3.2	12.5	3.2	7.5	29.225	1	7.2	40.337	3.3	7.4	4.5	2.186051277	2.104134154	4.3	20.1	27.6	16.1	7.8	35.7	16.9	-0.693147181	0.632455532	-0.223143551	0	2.821378886	1.335001067	1.360976553	5	5.9	2.7	2.7	1.7	3.9	2	2.7	4.4
273	5943	59.723	18.7	13.9	6.5	-1.609437912	3.2	15.4	3.8	3	24.5	1.4	0.8	43.847	4	8.2	3.7	2.302585093	2.186051277	3.8	8.8	32.5	18.2	9	38.9	19.4	-0.693147181	0.447213595	-1.609437912	-2.302585093	3.265759411	1.131402111	0.693147181	6.2	6.5	2.7	2.7	1.7	3.8	1.8	2.8	4.6
275	5947	55.847	33.3	13.6	6.8	0.182321557	3.9	15.2	5.2	7.4	26.658	1.2	-0.1	30.191	3.3	6.4	4.3	2.624668592	2.564949357	2.7	5.4	32.3	15.5	6.9	36.5	15.8	-0.510825624	0.836660027	-0.510825624	0	3.686376324	2.041220329	1.686398954	6.2	6.9	1.8	2.8	1.8	4.2	2.3	2.8	5.3
276	5949	60.195	21.1	12.5	6.6	-0.693147181	2.8	12.8	4	7.5	29.451	1.3	1.1	34.211	3.4	5.4	4	2.501435952	2.468099531	2	11.9	25	12.3	4.5	31.3	12.4	-0.223143551	0.632455532	0	0	3.514526067	1.481604541	1.774952351	6	7	2	2.8	1.8	4.6	2.3	2.9	5.6
277	5951	66.832	11.2	12.6	4.5	-2.302585093	2.3	12	2.6	7.5	26.791	1.3	1	61.774	2.8	5.4	3.6	2.261763098	2.151762203	4.4	18.2	27.7	14.9	7	31.8	16.1	-0.693147181	0.547722558	-0.693147181	0	3.010620886	1.098612289	1.223775432	6.4	7.3	2	2.9	1.9	4.5	2.9	2.8	5.9
278	5953	74.46	17.9	11.9	3.3	-0.223143551	3.9	9.9	3.9	7.8	32.842	1	7	63.6	3.8	6.7	3.7	1.902107526	1.791759469	2.8	7.7	28.1	18.1	6.5	40.3	15.2	-0.510825624	0.632455532	-0.693147181	0	2.549445171	1.62924054	1.098612289	5.7	6.3	1.9	2.8	1.7	4.8	2	2.7	4.9
279	5955	73.778	9.6	12.6	3.7	-1.203972804	3.1	12.2	2.7	5.2	39.372	1.2	3.3	50.807	2.8	5.7	3.4	1.589235205	1.360976553	4.8	15.8	29.6	18.6	9.2	43	21.8	0	0.774596669	-0.693147181	0	2.653241965	0.741937345	1.526056303	7.1	7	1.8	3	1.9	4.7	2.9	2.7	7
281	5959	91.754	4.5	12	5.5	0	1.5	12.3	2.4	0.1	39.092	1.5	2.9	76.578	3.5	5.7	1.9	1.824549292	1.987874348	2.7	8.7	31.5	21.1	9.6	49.3	26.2	0.09531018	0.632455532	-1.609437912	0	3.198673118	1.609437912	0.916290732	8.1	7.5	1.9	2.8	1.8	4.7	2.6	2.8	4.9
282	6001	78.583	0	12	6.2	0.336472237	3.6	9.2	4.2	8.5	43.474	1.5	3.4	43.598	3.2	7.8	3.1	2.128231706	2.00148	4	6.8	31.4	16.3	5.8	42.1	18.7	0.262364264	0.632455532	-0.916290732	0	3.246490992	1.386294361	1.131402111	5.7	6	2.4	2.8	1.7	4.7	1.9	2.7	5.4
