# Supplementary material for: Childhood Demographics and Socioeconomic Conditions Predict Reproduction 15 Years Later
Source: Evol Psychol. 2026 Apr 9;24(1):14747049261432881. doi: 10.1177/14747049261432881 (PMC13070147; doi:10.1177/14747049261432881)
Supplement: sj-zip-2-evp-10.1177_14747049261432881 - Supplemental material for Childhood Demographics and Socioeconomic Conditions Predict Reproduction 15 Years Later [file sj-zip-2-evp-10.1177_14747049261432881.zip › Files to Evolutionary Psychology/df_da_main_outliers_removed.csv]

geo	col_06_94k_log	col_06_97_log	col_06_108k_log	col_06p_22_log	col_06p_23_log	col_06p_72_log	col_06p_121_log	col_06p_75_log	col_06p_19_log	col_06p_20_log	col_06p_11_log	col_06p_12_log	col_06p_13_log	col_06_43_log	col_06_45_log	col_06p_66_log	col_06p_69_sqrt	col_06p_91_sqrt	col_06p_36_log	col_06p_37_log	col_06p_38_sqrt	col_06p_39_log	col_06p_123_log	col_06p_31_log	col_06p_32_log	col_06p_33_log	col_06p_77_log	col_06p_78_log	col_06p_7a_log	col_06p_8a_log	col_21p_21_log	col_21_45_sqrt	col_21_46_sqrt	col_21_118	col_21p_15_log	col_21p_16_log	col_21p_43_log	col_21p_44_log	col_21p_9_log
10010165	4.682316395	0	0	2.564949357	0	0	1.30833282	0	0	0.641853886	-0.105360516	1.30833282	1.526056303	1.648658626	1.871802177	0.641853886	3.605551275	4.711687596	2.32238772	0.641853886	5.93295879	2.815408719	0	0.641853886	1.722766598	0	0	0	1.30833282	1.547562509	0	1.61245155	1.224744871	2.5	0.693147181	1.609437912	1.609437912	0	0.693147181
10010166	4.516338972	0	0	2.687847494	0	0	1.667706821	0.993251773	0	0.993251773	0.262364264	1.667706821	1.902107526	2.282382386	2.76000994	0	3.646916506	4.898979486	2.370243741	1.386294361	5.540758071	2.587764035	0	0	1.386294361	0	0	2.2300144	0.955511445	1.686398954	0.405465108	1.643167673	1.341640786	2.6	1.064710737	1.481604541	1.481604541	1.064710737	1.481604541
10010167	4.250863863	0	0	2.174751721	0	0	0	0.693147181	1.589235205	0	0	1.774952351	0	1.945910149	0	0	1.414213562	5.60357029	1.360976553	1.064710737	5.692099788	2.282382386	0	0	0	0	0.693147181	1.064710737	1.589235205	1.360976553	0.916290732	1.61245155	1.264911064	2.8	0.182321557	1.589235205	1.589235205	0.182321557	1.30833282
10010168	4.33659769	0	0	1.902107526	0	1.223775432	1.609437912	1.774952351	0.530628251	0	0.916290732	1.435084525	1.435084525	1.774952351	2.079441542	0.530628251	3.033150178	5.422176685	2.867898902	1.902107526	6.797058187	2.533696814	0	0	0.530628251	0	0.916290732	0.530628251	0.916290732	1.435084525	0	1.58113883	1.224744871	2.5	0	1.568615918	1.335001067	0	1.064710737
10010169	4.720309731	0	0	2.041220329	0	1.131402111	1.131402111	0	0	0	0.405465108	1.131402111	1.131402111	3.100092289	2.76000994	0	1.760681686	6.204836823	2.827313622	1.526056303	6.204836823	3.139832618	1.131402111	0	0	0	1.526056303	1.131402111	1.098612289	1.526056303	0	1.643167673	1.378404875	2.6	1.252762968	1.667706821	1.667706821	0.587786665	1.252762968
10010170	4.65978147	0	0	2.054123734	0	0	2.054123734	2.186051277	1.481604541	0	0.78845736	1.193922468	1.193922468	2.341805806	1.960094784	1.193922468	1.816590212	4.711687596	2.747270914	2.302585093	4.827007354	2.587764035	1.193922468	0	0	0	1.481604541	0	1.193922468	1.481604541	0.916290732	1.61245155	1.264911064	2.4	0.916290732	1.30833282	1.30833282	0.916290732	0.916290732
10010171	4.310879659	0	3.421784015	1.686398954	0.993251773	1.280933845	1.840549633	1.280933845	2.079441542	0	-0.105360516	0.993251773	1.504077397	2.32238772	2.721295428	0.993251773	2.50998008	5.594640292	2.451005098	0.993251773	5.594640292	2.370243741	0	0	0.587786665	0	0	0.587786665	0.993251773	1.840549633	0	1.673320053	1.264911064	2.6	0.09531018	1.871802177	1.686398954	0.09531018	0.78845736
10010173	4.36453708	0	3.7780801	2.415913778	0	0.405465108	1.526056303	0	1.526056303	0	0.693147181	1.280933845	0.693147181	2.091864062	1.280933845	0.916290732	2.024845673	5.186520992	2.501435952	1.62924054	6.797058187	2.90690106	0	0	0	0	0.916290732	0	1.609437912	2.041220329	0.182321557	1.643167673	1.264911064	2.5	0.641853886	1.609437912	1.458615023	0.182321557	1.30833282
NA	NA	NA	NA	NA	NA	NA	NA	NA	NA	NA	NA	NA	NA	NA	NA	NA	NA	NA	NA	NA	NA	NA	NA	NA	NA	NA	NA	NA	NA	NA	NA	NA	NA	NA	NA	NA	NA	NA	NA
10010175	3.629925311	-0.916290732	2.801419104	2.014903021	0.832909123	0.336472237	2.014903021	2.292534757	2.079441542	-0.105360516	1.029619417	2.014903021	1.029619417	2.48490665	2.901421594	0	1.673320053	4.277849927	2.57261223	1.547562509	6.640783086	2.459588842	0	0	0	0	1.193922468	0.641853886	1.808288771	2.014903021	0.405465108	1.643167673	1.264911064	2.8	0.955511445	1.62924054	1.62924054	0.405465108	1.526056303
10010180	4.36096897	0	0	2.054123734	0	0	0	0.530628251	0.955511445	0	-0.105360516	1.223775432	1.223775432	1.704748092	0	0	3.082207001	5.08920426	1.648658626	0.530628251	4.449719092	0.955511445	0	0	0	0	1.458615023	0.530628251	1.458615023	1.648658626	1.064710737	1.643167673	1.341640786	2.9	1.064710737	1.757857918	1.757857918	0.641853886	1.064710737
10010182	4.519732116	0	0	2.753660712	1.280933845	0.875468737	1.791759469	1.974081026	1.280933845	0	0.182321557	1.791759469	1.568615918	1.481604541	2.079441542	0	3.464101615	3.962322551	1.974081026	1.568615918	6.308724118	1.568615918	0	0	0	0	0	1.974081026	1.280933845	1.791759469	0.916290732	1.61245155	1.224744871	2.6	0.262364264	1.609437912	1.609437912	0	0.916290732
10010187	3.950031446	1.902107526	3.012884332	1.410986974	0.741937345	1.029619417	2.517696473	2.332143895	1.029619417	0.336472237	1.223775432	2.517696473	1.704748092	1.722766598	0	1.029619417	2.75680975	4.701063709	2.674148649	1.568615918	7.38241153	2.57261223	0	0	1.223775432	0	0.741937345	1.704748092	1.589235205	1.252762968	1.131402111	1.61245155	1.224744871	2.4	0.405465108	1.526056303	1.335001067	-0.223143551	0.832909123
10010191	3.40329518	1.029619417	3.081405255	2.370243741	1.098612289	1.791759469	2.041220329	3.144152279	2.041220329	1.098612289	1.568615918	1.686398954	1.435084525	2.975529566	2.995732274	0.182321557	1.095445115	5.176871642	2.370243741	0.587786665	4.939635614	1.686398954	0	0	0.182321557	0	0.182321557	0.587786665	1.686398954	1.887069649	0.405465108	1.643167673	1.264911064	2.7	0.78845736	1.481604541	1.30833282	0.405465108	1.481604541
10010193	3.684042776	0	3.145100105	1.85629799	0.587786665	0.587786665	1.526056303	3.380994674	1.85629799	0	1.30833282	1.704748092	1.029619417	2.687847494	2.660259537	0	2.144761059	4.785394446	2.4765384	0	5.585696018	1.526056303	0	0	0	0	0	0	1.704748092	1.722766598	0	1.643167673	1.224744871	2.7	0.78845736	1.902107526	1.704748092	0.09531018	1.193922468
10010195	3.985868086	0	3.346670796	2.351375257	1.504077397	0.405465108	0	2.424802726	1.335001067	0	1.335001067	1.916922612	1.504077397	1.131402111	0	0.405465108	2.302172887	5.48634669	2.660259537	0.832909123	5.683308895	2.549445171	0	0	0	0	0	0.832909123	1.335001067	1.808288771	0.470003629	1.643167673	1.264911064	2.6	0.875468737	1.386294361	1.16315081	0.470003629	1.16315081
10010196	4.59011746	0	0	1.808288771	0.530628251	0.955511445	2.163323026	0	0	0.530628251	-0.105360516	1.945910149	2.261763098	1.740466175	0	1.252762968	2.073644135	4.847679857	2.803360381	1.458615023	6.041522987	2.341805806	0	0	0	0	1.648658626	1.252762968	0.955511445	0.955511445	1.029619417	1.673320053	1.341640786	2.8	1.029619417	1.740466175	1.740466175	0.641853886	1.335001067
10010198	4.306265374	3.310543013	3.780135974	2.282382386	1.458615023	0.78845736	0.78845736	1.193922468	1.686398954	0	0.78845736	1.871802177	1.686398954	0	2.351375257	0	2.073644135	4.037325848	2.163323026	1.458615023	5.215361924	2.48490665	0	0	0	0	1.458615023	0	1.193922468	1.481604541	0.916290732	1.61245155	1.264911064	2.8	0.182321557	1.30833282	1.30833282	0.182321557	1.589235205
10010200	4.000363499	0	0	2.624668592	0.832909123	1.526056303	1.223775432	1.526056303	0.832909123	0	0.09531018	1.931521412	1.526056303	1.62924054	2.208274414	0.832909123	2.144761059	5.357238094	2.079441542	0	5.357238094	1.526056303	0	0	0.832909123	0	1.740466175	0.832909123	0.78845736	1.526056303	1.410986974	1.61245155	1.264911064	2.6	0.993251773	0.993251773	1.410986974	0	0.993251773
10010201	4.112397293	2.332143895	3.445214267	2.397895273	0	1.029619417	1.704748092	2.116255515	2.116255515	0.587786665	1.30833282	1.987874348	1.30833282	2.525728644	0	0.587786665	2.144761059	4.785394446	2.687847494	2.116255515	5.744562647	2.116255515	0	0	0	0	1.526056303	0.587786665	1.280933845	0.993251773	0.693147181	1.61245155	1.224744871	2.4	0.693147181	1.131402111	1.131402111	0	1.131402111
10010202	3.993713585	1.252762968	4.122915822	2.360854001	1.16315081	0	1.16315081	2.261763098	1.458615023	0	1.458615023	2.140066163	1.85629799	2.360854001	2.351375257	0	2.915475947	5.263078947	2.00148	1.458615023	4.254409477	2.00148	0	0	0	0	0.741937345	0	1.16315081	1.435084525	0.09531018	1.643167673	1.224744871	2.8	0.09531018	1.504077397	1.223775432	0.09531018	0.832909123
10010203	4.035832291	2.778819272	2.564179831	2.587764035	1.568615918	0.875468737	1.568615918	2.379546134	1.974081026	0	0.182321557	2.128231706	1.568615918	3.039749159	3.169685581	0	2.449489743	4.393176527	1.791759469	0.875468737	4.65832588	0.875468737	0	0	0.875468737	0	1.791759469	0	1.568615918	1.568615918	0.336472237	1.549193338	1.183215957	2.5	0.336472237	1.029619417	0.336472237	0.336472237	1.435084525
10010204	3.567869342	0	2.999873686	2.587764035	1.824549292	1.252762968	2.587764035	2.87356464	2.174751721	0	1.252762968	1.960094784	1.481604541	2.708050201	3.218875825	1.252762968	2.097617696	4.312771731	3.514526067	2.923161581	6.308724118	2.766319109	0	0	0	0	0	0.993251773	1.667706821	1.686398954	0.587786665	1.58113883	1.183215957	2.6	0.587786665	0.993251773	0.587786665	-0.105360516	1.686398954
10010206	3.682358237	1.987874348	2.978179114	2.186051277	0.875468737	0.470003629	2.493205453	2.351375257	2.091864062	0	0.875468737	2.351375257	2.674148649	2.747270914	3.505557397	0.470003629	1.788854382	3.240370349	2.557227311	0.875468737	6.723094526	2.827313622	0	0	0.470003629	0	1.386294361	1.16315081	0.875468737	1.568615918	-0.510825624	1.549193338	1.264911064	2.4	0.182321557	0.587786665	0.182321557	-0.510825624	1.30833282
10010207	3.840763281	1.902107526	3.189117403	1.526056303	0	0.182321557	1.987874348	2.602689685	1.987874348	0.641853886	0.832909123	1.757857918	1.335001067	1.193922468	1.131402111	0	2.144761059	4.806245936	2.76000994	1.609437912	6.877499546	2.681021529	-0.223143551	0	0.405465108	0	0.993251773	0.405465108	1.945910149	1.609437912	-0.223143551	1.61245155	1.224744871	2.6	0.693147181	1.280933845	1.481604541	-0.916290732	1.648658626
10010208	3.573777197	1.791759469	2.970260608	2.128231706	1.722766598	0	2.617395833	2.87356464	2.415913778	0.182321557	0.875468737	2.079441542	1.386294361	2.827313622	2.912350665	-0.223143551	1.897366596	4.438468204	2.617395833	0.875468737	6.737952211	2.778819272	-0.223143551	0	-0.223143551	0	1.568615918	0.182321557	1.974081026	1.974081026	-0.223143551	1.643167673	1.264911064	2.7	0.693147181	1.30833282	1.223775432	0.09531018	1.740466175
10010209	3.832806623	1.791759469	3.313058096	2.116255515	0.641853886	0.641853886	1.30833282	2.564949357	2.00148	0	1.30833282	1.30833282	1.526056303	2.2300144	2.351375257	1.029619417	1.923538406	5.357238094	2.48490665	1.722766598	6.008327554	1.871802177	0	0	0.641853886	0	1.722766598	0.641853886	1.029619417	1.335001067	0.741937345	1.61245155	1.264911064	2.8	0.741937345	1.648658626	1.410986974	0	1.131402111
10010210	4.063696333	0	3.267094397	1.740466175	0	0.832909123	1.223775432	2.970414466	1.931521412	0	1.223775432	1.526056303	1.526056303	2.525728644	2.867898902	0	3.033150178	5.138093031	2.332143895	0.832909123	4.669047012	1.931521412	0	0	0	0	1.740466175	0	1.526056303	1.916922612	0.182321557	1.643167673	1.264911064	2.8	1.30833282	1.30833282	1.30833282	0.182321557	0.916290732
10010211	3.771886993	1.960094784	2.838142353	2.163323026	0.262364264	1.386294361	2.856470206	2.433613355	2.091864062	0.262364264	1.386294361	2.240709689	2.240709689	2.116255515	0	0.262364264	1.643167673	4.01248053	2.895911938	0.993251773	8.111719916	2.595254707	0	0	0	0	1.223775432	0.262364264	1.547562509	1.193922468	0.832909123	1.58113883	1.264911064	2.4	0.470003629	0.832909123	0.832909123	-0.223143551	0.832909123
10010212	4.243798515	2.370243741	3.66653159	2.740840024	1.280933845	1.791759469	1.568615918	1.280933845	2.370243741	0.875468737	1.568615918	1.960094784	1.791759469	0	0	0	1.897366596	5.458937626	2.116255515	1.280933845	5.567764363	2.251291799	0	0	0	0	0.875468737	0	1.791759469	0.875468737	0.336472237	1.58113883	1.224744871	2.5	0.336472237	1.064710737	1.064710737	0.336472237	0.336472237
10010213	4.067812342	0	0	2.701361213	0.405465108	0.78845736	2.701361213	1.902107526	0.78845736	0.405465108	0.78845736	2.104134154	2.753660712	0	0	0.78845736	1.732050808	3.563705936	2.272125886	0.405465108	6.049793385	2.595254707	0	0	1.504077397	0	0.405465108	1.098612289	0.336472237	1.098612289	0.530628251	1.58113883	1.224744871	2.2	-0.223143551	1.193922468	1.193922468	0	1.193922468
10010214	3.325467582	0	3.151324771	2.151762203	2.00148	1.30833282	2.00148	2.772588722	2.151762203	0	1.30833282	2.00148	1.589235205	2.208274414	0	0	2.213594362	4.449719092	2.151762203	0	6.935416354	2.850706502	0	0	0	0	2.406945108	0	1.609437912	2.151762203	0.336472237	1.702938637	1.414213562	2.9	1.064710737	1.458615023	1.064710737	1.064710737	1.757857918
10010215	3.886397458	0	2.977059008	2.587764035	0	1.568615918	1.974081026	1.791759469	1.974081026	0	0	2.261763098	1.568615918	2.602689685	2.93385687	0	0	2.898275349	2.48490665	1.568615918	6.212889827	2.827313622	0	0	1.280933845	0	2.379546134	1.280933845	1.568615918	2.128231706	1.648658626	1.58113883	1.183215957	2.6	0.262364264	1.360976553	1.360976553	0.262364264	0.955511445
10010216	4.087202451	0	3.469011781	2.610069793	0.916290732	1.30833282	1.589235205	1.824549292	1.824549292	0.916290732	0.916290732	2.151762203	1.824549292	2.091864062	0	1.589235205	2.720294102	4.582575695	2.850706502	0	5.215361924	0.916290732	0	0	0	0	0	0	1.609437912	1.824549292	0.916290732	1.643167673	1.224744871	2.6	0.182321557	1.609437912	1.609437912	0	1.609437912
10010217	3.981399803	0	0	2.379546134	0	0.993251773	2.379546134	2.501435952	1.686398954	0	0.336472237	2.251291799	1.916922612	2.240709689	0	1.410986974	2.607680962	4.929503018	2.701361213	1.686398954	5.813776741	2.091864062	0	0	0	0	2.251291799	0	1.029619417	1.410986974	0.993251773	1.58113883	1.264911064	2.7	0.336472237	0.993251773	1.410986974	0	1.686398954
10010218	3.226566178	0.470003629	3.056592162	1.840549633	2.433613355	1.62924054	3.126760536	3.068052935	2.541601993	0	0.916290732	2.433613355	2.433613355	2.587764035	2.901421594	0	1.949358869	3.376388603	3.73289634	1.335001067	7.204165462	1.840549633	0	0	0	0	1.840549633	0	1.609437912	1.609437912	0	1.549193338	1.224744871	2.5	0.470003629	1.16315081	0.470003629	0	1.16315081
10010219	3.658471792	1.62924054	2.942647902	2.282382386	2.360854001	0	2.501435952	3.126760536	1.871802177	1.589235205	1.410986974	1.871802177	1.871802177	0	0	0	2.024845673	4.415880433	3.258096538	1.589235205	6.115553941	2.360854001	0	0	0	0	1.193922468	0	1.16315081	1.386294361	0.955511445	1.58113883	1.183215957	2.4	-0.105360516	1.458615023	1.252762968	0	1.458615023
10010220	3.674324036	0	3.028344661	2.261763098	0	0.875468737	1.280933845	2.587764035	1.974081026	0.875468737	0.875468737	1.974081026	1.974081026	2.624668592	2.995732274	0	2.683281573	3.646916506	2.827313622	2.379546134	6.308724118	2.674148649	0	0	0	0	1.974081026	0	1.791759469	1.791759469	0	1.61245155	1.264911064	2.6	0.405465108	1.504077397	1.098612289	0.405465108	1.504077397
10010221	4.049260024	0	2.813610697	2.821378886	1.85629799	0.875468737	2.549445171	2.174751721	1.568615918	0.875468737	1.16315081	2.549445171	2.174751721	2.388762789	0	0.470003629	2	4.289522118	2.48490665	1.568615918	6.131883887	2.341805806	0	0	0	0	1.386294361	0	1.386294361	1.16315081	0.993251773	1.58113883	1.224744871	2.6	0.587786665	0.993251773	0.587786665	-0.105360516	0.993251773
10010222	3.862874777	0	3.328877553	2.415913778	0.955511445	0	2.151762203	2.493205453	1.223775432	0	0.530628251	2.054123734	2.054123734	2.681021529	2.587764035	0.530628251	2.073644135	4.254409477	2.944438979	1.458615023	5.08920426	2.054123734	0.530628251	0	1.223775432	0	0	1.223775432	1.252762968	1.458615023	0	1.58113883	1.183215957	2.4	0	1.360976553	1.064710737	0	1.360976553
10010223	3.728724972	1.435084525	3.335662809	2.701361213	1.887069649	1.410986974	2.753660712	2.753660712	1.193922468	0	0.530628251	2.370243741	1.609437912	2.912350665	2.815408719	0.530628251	1.303840481	5.059644256	2.451005098	1.410986974	6.678323143	2.63905733	0	0	0.530628251	0	0	1.193922468	1.435084525	1.193922468	0.693147181	1.58113883	1.183215957	2.7	0.693147181	1.098612289	0	0	1.098612289
10010224	4.199560067	1.568615918	3.764033308	2.533696814	2.054123734	1.589235205	2.740840024	2.610069793	1.916922612	0.641853886	0.641853886	2.370243741	2.054123734	2.681021529	0	1.064710737	0	4.722287581	2.533696814	1.064710737	5.576737397	2.862200881	0	0	0	0	1.360976553	0	1.335001067	1.064710737	0.182321557	1.549193338	1.183215957	2.4	0	0.832909123	0.832909123	0	1.547562509
10010225	4.096475623	0	2.813610697	2.066862759	1.16315081	0	1.16315081	2.660259537	2.066862759	0	1.16315081	2.406945108	1.16315081	0	0	1.568615918	0	4.183300133	2.862200881	1.16315081	4.878524367	2.766319109	1.16315081	0	0	0	0	0	1.568615918	0.470003629	0.693147181	1.58113883	1.183215957	2.3	0	1.386294361	1.386294361	0	0.693147181
10010226	2.860771288	0	2.810847434	2.116255515	1.916922612	1.098612289	1.791759469	3.325036021	2.76000994	0.405465108	1.335001067	2.197224577	1.791759469	2.610069793	2.995732274	0.405465108	1.224744871	3.974921383	2.660259537	0.832909123	6.826419266	2.197224577	0	0	0	0	1.098612289	0	2.028148247	2.360854001	0.530628251	1.732050808	1.378404875	2.6	0.916290732	1.435084525	1.223775432	0.916290732	2.028148247
10010227	3.577892026	1.029619417	3.070515018	2.468099531	0.78845736	0	1.871802177	1.871802177	2.272125886	0.78845736	1.16315081	2.151762203	1.16315081	2.360854001	2.251291799	0.78845736	1.483239697	6.131883887	2.468099531	0.78845736	5.48634669	2.379546134	0	0	1.458615023	0.78845736	0.78845736	1.16315081	2.151762203	1.686398954	0.336472237	1.549193338	1.183215957	2.2	0.336472237	1.064710737	1.064710737	0	1.458615023
10010228	3.800979707	1.774952351	3.147723481	3.117949906	0.875468737	0	2.815408719	2.251291799	1.280933845	0	1.568615918	2.116255515	1.280933845	2.660259537	3.353406718	0.875468737	2.449489743	4.358898944	2.116255515	1.280933845	6.723094526	2.660259537	0	0	0	0	1.568615918	0	1.280933845	0.875468737	0	1.58113883	1.264911064	2.6	0.262364264	1.667706821	0.993251773	0	0.262364264
10010229	3.99177644	2.701361213	3.990390465	2.624668592	0.741937345	0.741937345	2.261763098	1.85629799	1.667706821	0	1.16315081	2.00148	1.667706821	2.785011242	3.269568939	0	1.449137675	5.357238094	2.140066163	0.741937345	6.016643583	2.261763098	0	0.741937345	0.741937345	0	1.16315081	2.140066163	1.435084525	1.435084525	0.09531018	1.61245155	1.264911064	2.7	0.78845736	1.193922468	0.78845736	0.09531018	1.504077397
10010230	3.515567191	1.808288771	2.990568967	2.778819272	1.280933845	1.504077397	2.721295428	2.282382386	2.525728644	0	1.280933845	2.595254707	2.186051277	2.58021683	0	0.587786665	1.341640786	3.660601044	2.186051277	0.587786665	5.263078947	1.504077397	0	0	0	0	0.587786665	0	1.280933845	1.280933845	0.741937345	1.58113883	1.183215957	2.4	0.09531018	1.16315081	0.741937345	0	1.435084525
10010231	3.8495091	2.32238772	3.526066364	2.821378886	1.16315081	1.435084525	2.251291799	2.00148	1.667706821	1.16315081	1.16315081	2.00148	1.667706821	1.945910149	2.406945108	0.741937345	2.302172887	5.329165038	3.144152279	0.741937345	6.236986452	2.687847494	0.741937345	0	1.840549633	0	2.00148	2.128231706	1.435084525	1.16315081	0	1.61245155	1.224744871	2.4	0.741937345	1.410986974	0.741937345	0	1.410986974
10010232	3.745779501	0	0	2.282382386	1.589235205	0	2.681021529	2.839078464	0.875468737	0	0.875468737	1.987874348	2.140066163	3.169685581	2.468099531	0.875468737	2.701851217	6.244997998	2.282382386	1.30833282	7.328028384	2.766319109	0.875468737	0	0.875468737	0	0.875468737	0.875468737	0.875468737	1.280933845	0.916290732	1.549193338	1.183215957	2.6	0.262364264	0.916290732	0.262364264	0	0.262364264
10010233	2.99352985	1.30833282	2.989261382	2.610069793	2.151762203	0.916290732	2.151762203	2.917770732	2.917770732	0	0.916290732	2.406945108	2.151762203	0	0	0	0	4.159326869	2.151762203	1.589235205	6.480740698	2.917770732	2.292534757	0	0	0	0.916290732	2.509599262	1.609437912	2.00148	0.262364264	1.673320053	1.341640786	2.8	1.360976553	0.955511445	0.262364264	0.262364264	1.62924054
10010234	3.944877342	0	0	2.740840024	1.410986974	1.824549292	2.424802726	2.424802726	1.410986974	0.741937345	1.131402111	2.2300144	1.410986974	2.791165108	3.169685581	0.741937345	2.28035085	4.647580015	3.325036021	1.131402111	6.811754546	2.332143895	0	0	0	0	1.648658626	0	1.435084525	0.693147181	0.693147181	1.549193338	1.183215957	2.2	0	1.386294361	0.693147181	0	1.386294361
10010235	3.005236961	0	2.785072969	2.87356464	1.568615918	0	2.557227311	2.965273066	2.674148649	0	1.16315081	1.568615918	1.871802177	2.93385687	3.730501129	0	0	4.91934955	2.424802726	1.16315081	7.402702209	3.117949906	0	0	1.16315081	0	0	1.16315081	1.16315081	2.272125886	0.530628251	1.61245155	1.224744871	2.5	0.530628251	1.252762968	1.252762968	0	1.648658626
10010236	2.869318349	3.104586678	2.732287425	2.48490665	1.791759469	2.197224577	3.044522438	2.772588722	2.708050201	0.693147181	1.386294361	2.302585093	1.386294361	2.815408719	2.995732274	0	0	2.828427125	2.564949357	1.098612289	6.633249581	3.17805383	0	0	0	0	0	0.693147181	1.609437912	2.079441542	0.693147181	1.702938637	1.414213562	2.9	1.62924054	1.131402111	1.131402111	1.131402111	1.410986974
10010239	3.213099172	2.397895273	2.875991072	3.015534901	1.722766598	0.641853886	3.100092289	2.00148	2.116255515	0	0.641853886	1.526056303	1.30833282	2.116255515	0	0	1.923538406	6.457553716	3.561046083	2.867898902	7.993747557	3.706228092	1.029619417	0	1.722766598	0	2.32238772	2.116255515	1.547562509	0.587786665	-0.105360516	1.58113883	1.224744871	2.5	-0.105360516	1.481604541	0.587786665	0	1.252762968
10010240	3.125356041	0	2.789937361	2.772588722	1.931521412	2.028148247	3.165475048	2.219203484	1.131402111	0.832909123	0.832909123	1.931521412	1.335001067	2.995732274	2.351375257	0.405465108	0	6.049793385	3.681351188	2.501435952	7.816648898	3.873282177	1.335001067	0	1.131402111	0	1.526056303	2.821378886	1.526056303	1.360976553	-0.356674944	1.61245155	1.303840481	2.6	0.78845736	1.064710737	1.064710737	0.405465108	1.774952351
10010241	2.644613295	0	0	2.890371758	1.504077397	1.902107526	3.75419892	2.197224577	1.722766598	0	0.78845736	1.902107526	3.058707073	0	0	0	2.810693865	4.74341649	3.161246712	2.681021529	7.569676347	3.411147713	0	0	1.223775432	0	2.197224577	1.504077397	0.78845736	1.193922468	0	1.61245155	1.303840481	2.6	0.741937345	0.741937345	0	0	1.435084525
10010242	3.56541154	2.433613355	2.834506625	2.493205453	1.280933845	1.960094784	2.610069793	2.370243741	2.302585093	0.336472237	1.064710737	1.85629799	1.064710737	2.93385687	2.525728644	0.336472237	2.236067977	5.412947441	2.960105096	1.85629799	6.708203932	2.995732274	0	0	0	0	1.960094784	0	1.435084525	1.740466175	-0.223143551	1.61245155	1.264911064	2.7	0.875468737	1.16315081	1.16315081	-0.223143551	1.722766598
10010243	4.249180721	0	0	2.57261223	0	0.875468737	0	2.660259537	1.568615918	0.875468737	0.182321557	1.568615918	1.280933845	2.360854001	2.660259537	0	3.619392214	5	1.960094784	0	5	0.875468737	0	0	0	0	0	0.875468737	1.280933845	1.568615918	0.262364264	1.673320053	1.303840481	2.6	0.993251773	1.589235205	1.386294361	0.587786665	1.740466175
10010244	3.964691354	2.602689685	2.818875756	2.116255515	1.568615918	1.410986974	2.397895273	2.272125886	2.272125886	0	1.410986974	2.332143895	1.223775432	2.624668592	2.734367509	0.336472237	2.024845673	5.253570215	3.152736022	1.824549292	7.429670248	3.18221184	0	0	0.336472237	0	1.824549292	1.223775432	1.722766598	1.722766598	0.693147181	1.58113883	1.183215957	2.5	0.262364264	1.386294361	0.993251773	0	1.547562509
10010245	3.86742305	0	2.871415439	2.041220329	1.064710737	2.360854001	2.525728644	1.902107526	1.335001067	0	0.641853886	1.757857918	1.568615918	1.589235205	2.370243741	1.335001067	1.949358869	5.805170109	3.328626689	2.261763098	7.204165462	3.394508394	0	0	0.641853886	0	0	1.064710737	1.568615918	1.902107526	0	1.643167673	1.264911064	3	1.029619417	1.30833282	1.30833282	0.587786665	1.30833282
10010246	4.327979552	0	0	1.902107526	0.78845736	1.902107526	1.722766598	0.78845736	0.78845736	0	0.78845736	1.223775432	2.066862759	1.481604541	0	1.223775432	1.483239697	6.180614856	3.058707073	1.902107526	6.356099433	2.753660712	0	0	0	0	2.517696473	0.78845736	0.78845736	1.193922468	0	1.58113883	1.264911064	2.6	0.78845736	1.193922468	0.78845736	0.09531018	0.09531018
10010247	3.988446865	0	0	2.624668592	0.916290732	1.840549633	1.840549633	1.335001067	1.609437912	0	0.916290732	0.262364264	1.609437912	2.041220329	0	0	2.236067977	5.813776741	3.443618098	2.624668592	6.708203932	3.520460802	0	0	0	0	0.916290732	0	0.262364264	0.955511445	0	1.61245155	1.303840481	2.4	0.993251773	0.993251773	0.993251773	0.993251773	0.336472237
10010248	4.389523463	0	0	2.292534757	1.824549292	1.589235205	1.589235205	0	0	0	0.182321557	0.916290732	1.589235205	0	0	0.916290732	2.720294102	5.08920426	3.610917913	3.100092289	5.66568619	3.346389145	0	1.30833282	2.917770732	0	0.916290732	2.917770732	0.916290732	0.875468737	0.993251773	1.58113883	1.224744871	2.4	0.993251773	1.386294361	0.262364264	0.262364264	1.386294361
10010250	4.258601148	0	0	2.747270914	0	1.30833282	0.587786665	0	1.526056303	0	-0.105360516	1.526056303	1.85629799	1.481604541	0	0.587786665	0	4.593473631	3.005682604	2.312535424	7.661592524	3.62700405	0	0	1.526056303	0.587786665	0	2.312535424	0.993251773	1.526056303	0.09531018	1.643167673	1.264911064	2.2	1.16315081	1.435084525	1.16315081	0.09531018	1.435084525
10010251	4.378144107	0	0	1.648658626	0	0	0.955511445	0	0	0	0	1.360976553	2.054123734	0	0	1.648658626	0	5.347896783	3.034952987	0	5.224940191	2.054123734	0	0	2.208274414	0	0	1.871802177	1.360976553	0.955511445	0.09531018	1.643167673	1.264911064	2.4	0.832909123	1.526056303	1.223775432	0.832909123	1.740466175
10010252	4.962173076	0	0	2.282382386	0	0	1.360976553	0.693147181	0.693147181	0.693147181	1.064710737	1.064710737	2.282382386	1.902107526	2.251291799	0.693147181	1.414213562	4.312771731	0.693147181	0	4.312771731	2.174751721	0	0	0.693147181	0	0.693147181	0	0.693147181	1.386294361	0	1.673320053	1.341640786	2.6	0.641853886	1.740466175	1.568615918	0.641853886	1.064710737
10010253	4.456751381	0	0	2.766319109	0	0	0.875468737	0	0.875468737	1.30833282	0.875468737	1.589235205	2.140066163	2.815408719	2.468099531	0	0	5.412947441	2.140066163	1.808288771	5.412947441	3.33220451	1.808288771	0.875468737	2.140066163	0	0	2.140066163	0.875468737	1.280933845	0	1.643167673	1.264911064	2.4	0.993251773	1.916922612	1.686398954	0	1.410986974
10010254	4.429208363	0	0	1.871802177	0.262364264	0	0.262364264	0.262364264	0.262364264	0	0.262364264	1.504077397	2.965273066	2.041220329	2.041220329	0	1.61245155	4.404543109	2.509599262	1.504077397	4.816637832	2.272125886	0	0	1.16315081	0	0	1.360976553	1.16315081	0.955511445	0	1.673320053	1.303840481	2.8	0.693147181	1.386294361	1.193922468	0.693147181	0.993251773
10010255	4.435425211	0	0	2.00148	1.526056303	0	2.694627181	0.641853886	0.641853886	0	0.641853886	0.641853886	3.015534901	0	0	1.029619417	1.378404875	4.516635916	2.815408719	1.029619417	6.008327554	2.867898902	0.641853886	0	0	0	0	0	1.30833282	1.547562509	0.641853886	1.61245155	1.303840481	2.3	1.064710737	1.568615918	1.335001067	1.064710737	1.064710737
10010257	4.696353681	0	0	2.174751721	0	0	1.064710737	0	0	0	0	1.774952351	2.054123734	0	0	1.589235205	1.974841766	5.049752469	1.064710737	0.693147181	4.538722287	1.589235205	0	0	0	0	0.693147181	2.282382386	1.386294361	1.589235205	-0.105360516	1.673320053	1.341640786	2.5	1.029619417	1.740466175	1.547562509	0.641853886	1.335001067
10010258	4.029948253	3.261935314	3.685072216	2.163323026	0.641853886	0.641853886	0.641853886	0.641853886	2.459588842	0	0.641853886	1.757857918	2.370243741	2.282382386	0	0.641853886	0	4.626013402	0.641853886	0.641853886	6.228964601	2.370243741	0	0	0	0	0	0	1.568615918	0.693147181	0.530628251	1.643167673	1.303840481	2.4	0.530628251	1.458615023	1.458615023	0.530628251	1.223775432
10010259	3.507687259	0	2.898450151	2.660259537	2.066862759	0.470003629	1.16315081	2.066862759	2.406945108	0.470003629	1.386294361	2.163323026	1.386294361	2.766319109	2.954910279	0	0	3.563705936	2.332143895	0.875468737	6.300793601	2.766319109	2.332143895	0.470003629	2.251291799	0	0.875468737	2.944438979	1.386294361	1.974081026	0	1.61245155	1.303840481	2.6	1.098612289	0.693147181	0.693147181	0.693147181	1.62924054
10010260	4.296822714	0	0	1.902107526	1.481604541	0.78845736	1.193922468	0.78845736	1.481604541	0.78845736	0.78845736	1.193922468	1.722766598	1.722766598	2.163323026	0	1.816590212	5.272570531	2.939161922	2.186051277	5.770615219	2.667228207	0	0	0	0	0	1.193922468	1.481604541	1.193922468	0.182321557	1.61245155	1.264911064	2.4	0.916290732	1.609437912	1.30833282	0.182321557	0.916290732
10010262	3.794049952	0	0	2.116255515	0	1.029619417	1.029619417	1.931521412	1.435084525	0	0.336472237	1.722766598	2.116255515	0	0	1.435084525	1.673320053	5	3.624340933	1.931521412	6.565059025	3.218875825	1.435084525	1.435084525	2.272125886	0	1.029619417	1.931521412	1.435084525	1.435084525	0.182321557	1.61245155	1.264911064	2.5	0.832909123	1.252762968	0.832909123	0.182321557	0.182321557
10010263	4.357080552	0	0	2.091864062	0	0.587786665	0.587786665	0.993251773	0	0	0.587786665	1.840549633	1.686398954	2.261763098	1.902107526	0	2.121320344	3.911521443	2.667228207	1.504077397	5.10881591	2.292534757	0.587786665	0	1.504077397	0	0	1.504077397	1.504077397	1.504077397	0.641853886	1.702938637	1.303840481	2.4	1.064710737	1.757857918	1.757857918	1.064710737	1.335001067
10010264	4.170518256	2.272125886	3.827336197	2.549445171	1.30833282	1.029619417	1.526056303	1.30833282	1.987874348	0.587786665	0.587786665	2.312535424	1.85629799	1.757857918	0	0	1.923538406	5.069516742	2.312535424	1.85629799	5.66568619	2.960105096	0	0	1.029619417	0	0	1.85629799	0.993251773	1.280933845	1.193922468	1.643167673	1.183215957	2.2	0.78845736	1.193922468	1.193922468	0.09531018	1.481604541
10010265	4.338597077	0	0	1.223775432	0.530628251	0.530628251	0.530628251	1.223775432	0.916290732	0	0.530628251	1.774952351	1.435084525	0	0	0.530628251	1.303840481	4.785394446	0.530628251	0.530628251	5.128352562	2.541601993	0	0	0	0	1.774952351	1.223775432	1.609437912	1.774952351	0.693147181	1.673320053	1.303840481	2.4	0.693147181	1.808288771	1.808288771	0.693147181	1.131402111
10010266	4.089717206	-0.105360516	3.799861639	2.778819272	0.262364264	0.641853886	1.16315081	1.871802177	1.757857918	0	-0.510825624	1.871802177	1.648658626	1.740466175	1.774952351	0.262364264	1.61245155	5.449770637	2.995732274	1.871802177	6.115553941	2.451005098	0.955511445	0	0	0	0.955511445	0.262364264	1.504077397	1.16315081	0.405465108	1.58113883	1.183215957	2.4	0.405465108	1.30833282	1.098612289	-0.356674944	0.78845736
10010267	4.36147948	0	0	1.887069649	0.405465108	1.62924054	0	1.62924054	0	0.78845736	0.405465108	1.481604541	1.30833282	1.704748092	1.824549292	0	1.702938637	4.195235393	2.58021683	0.405465108	4.370354677	1.064710737	0	0	0.405465108	0	0	0.405465108	0.78845736	1.098612289	-0.223143551	1.643167673	1.264911064	2.5	1.193922468	1.774952351	1.609437912	0.530628251	1.435084525
10010268	4.238315028	0	0	2.174751721	1.064710737	1.481604541	1.064710737	1.481604541	1.774952351	0	0.405465108	2.00148	1.774952351	0	0	0	1.702938637	5.692099788	2.00148	1.774952351	5.422176685	2.00148	0	0	1.064710737	0	1.774952351	1.064710737	1.098612289	1.774952351	0.530628251	1.58113883	1.183215957	2.6	1.223775432	0.530628251	1.223775432	0	1.62924054
10010269	4.459253844	3.100092289	3.925176123	1.902107526	0	-0.223143551	0.262364264	0.916290732	1.435084525	-0.223143551	0.262364264	1.435084525	0.916290732	1.774952351	0.916290732	0.530628251	1.58113883	5.167204273	2.681021529	1.960094784	5.916079783	2.791165108	0	0	0	0	1.335001067	1.609437912	1.757857918	1.757857918	0.832909123	1.702938637	1.303840481	2.6	0.832909123	2.014903021	1.945910149	0.832909123	1.30833282
10010270	4.372847132	0	0	1.791759469	0	0.182321557	1.568615918	1.435084525	1.098612289	0.875468737	0.875468737	1.686398954	1.791759469	2.617395833	2.406945108	0.875468737	2.049390153	5.059644256	2.815408719	1.280933845	7.362064928	3.063390922	2.312535424	0	0.875468737	1.791759469	0.875468737	2.701361213	1.435084525	1.435084525	0.262364264	1.643167673	1.303840481	2.4	0.916290732	1.62924054	1.62924054	0.641853886	1.504077397
10010271	5.07641055	0	0	0.78845736	0	0	0	0	0.78845736	0	0.09531018	0.78845736	0.09531018	1.987874348	2.302585093	1.871802177	2.323790008	4.65832588	1.686398954	0	5.61248608	0.78845736	0	0	1.193922468	0	2.028148247	2.917770732	1.704748092	2.028148247	0	1.760681686	1.303840481	2.4	1.193922468	2.163323026	2.028148247	0.78845736	1.193922468
10010272	5.26155483	0	0	1.16315081	0	0.470003629	0	0	0.470003629	0	-0.223143551	0.875468737	-0.223143551	0	1.667706821	1.568615918	1.264911064	4.207136794	2.617395833	1.871802177	5.310367219	3.005682604	2.272125886	0.470003629	1.568615918	0	1.568615918	2.87356464	1.85629799	2.079441542	0	1.732050808	1.303840481	2.4	1.098612289	2.186051277	2.292534757	0.693147181	1.098612289
10010273	4.286272606	1.386294361	4.185114146	2.091864062	0	0	0.09531018	1.335001067	1.335001067	0	0.470003629	1.458615023	1.16315081	2.4765384	1.458615023	0.09531018	1.643167673	5.08920426	2.879198457	1.589235205	5.882176468	2.646174797	0.09531018	0	0.09531018	0	0.470003629	1.686398954	0.78845736	1.945910149	0.530628251	1.702938637	1.303840481	2.6	0.955511445	1.987874348	1.887069649	0.693147181	1.458615023
10010276	4.355246219	0	0	2.740840024	1.931521412	1.223775432	1.223775432	1.931521412	1.223775432	0	1.223775432	1.931521412	1.648658626	1.931521412	0	1.648658626	1.843908891	5.873670062	1.223775432	0	4.909175083	2.740840024	0	0	0	0	0	1.223775432	0.530628251	1.223775432	0	1.643167673	1.341640786	3	0.641853886	1.335001067	0.641853886	0.641853886	0.641853886
10010277	4.13692501	2.379546134	3.542233874	2.525728644	0.741937345	0.741937345	1.435084525	2.87356464	2.341805806	0	0.741937345	2.116255515	1.435084525	2.525728644	2.815408719	0	1.449137675	4.5607017	2.341805806	2.240709689	5.495452666	2.525728644	0	0	0	0	0	0	1.648658626	1.824549292	0.530628251	1.58113883	1.264911064	2.8	-0.105360516	0.955511445	0.530628251	-0.105360516	1.252762968
10010279	4.695723616	0	0	2.240709689	0	0	1.757857918	0.955511445	0	0	0.470003629	1.757857918	1.648658626	1.945910149	0	0.741937345	2.28035085	5.263078947	2.821378886	2.292534757	6.268971207	3.135494216	0.741937345	0	0.741937345	0.470003629	0	1.30833282	1.435084525	1.740466175	-0.223143551	1.673320053	1.303840481	2.5	0.182321557	1.458615023	1.458615023	-0.223143551	0.993251773
10010280	3.882243979	1.252762968	3.589003869	3.139832618	1.131402111	1.824549292	1.131402111	2.219203484	2.734367509	0	1.131402111	2.219203484	1.131402111	2.610069793	0	0	1.760681686	4.301162634	2.219203484	1.824549292	5.683308895	2.509599262	0	0	0	0	1.824549292	0	2.041220329	2.041220329	0	1.643167673	1.303840481	2.7	0.530628251	1.62924054	1.223775432	0	1.916922612
10010281	4.160537963	0	3.861739727	2.694627181	1.193922468	1.193922468	1.887069649	2.442347035	2.104134154	1.193922468	1.193922468	2.282382386	0.470003629	1.824549292	0	1.193922468	0	4.959838707	2.442347035	1.589235205	6.655824517	2.980618636	0	0	0	0	0	0	1.589235205	1.589235205	1.360976553	1.702938637	1.341640786	3	0.641853886	1.360976553	1.360976553	0.641853886	2.054123734
10010282	3.015877979	0	2.818816081	2.778819272	1.16315081	1.386294361	2.424802726	2.917770732	2.493205453	0	0.875468737	1.987874348	1.386294361	3.086486637	2.917770732	0	1.264911064	4.301162634	1.871802177	0.470003629	5.07937004	0.470003629	0	0.470003629	1.16315081	0	0	1.568615918	2.174751721	1.974081026	-0.105360516	1.788854382	1.483239697	2.7	1.686398954	0.993251773	0.993251773	1.504077397	1.840549633
10010285	4.269725421	1.481604541	4.101750404	2.509599262	0.993251773	0.993251773	0.993251773	0	2.104134154	0	1.410986974	1.916922612	1.916922612	1.871802177	0	0	0	4.827007354	2.397895273	0	5.099019514	1.916922612	0	0	0	0	0	0	1.029619417	1.410986974	0	1.58113883	1.224744871	2.6	0.336472237	1.410986974	1.410986974	0.336472237	1.686398954
10010286	3.716810719	0	0	2.517696473	0	0	2.415913778	2.415913778	1.504077397	0	1.223775432	2.415913778	1.902107526	2.965273066	3.218875825	1.223775432	2.121320344	4.74341649	2.681021529	0.78845736	6.449806199	2.197224577	0.78845736	0.78845736	0.78845736	0	0	0	0.09531018	0.78845736	0	1.549193338	1.224744871	2.6	0	1.029619417	1.029619417	0	1.029619417
10010290	3.79249595	0	0	2.895911938	2.00148	1.16315081	2.772588722	2.459588842	1.458615023	0	1.16315081	2.360854001	1.458615023	2.791165108	2.660259537	0	2.720294102	4.837354649	3.104586678	2.00148	6.992853495	3.198673118	0	0	0	0	0.741937345	0	1.16315081	0.78845736	0	1.549193338	1.183215957	2.2	0	1.131402111	0	0	1.131402111
10010297	4.644679319	1.916922612	4.266770092	2.815408719	1.435084525	0	1.840549633	1.648658626	1.435084525	0	0.741937345	1.987874348	1.987874348	1.386294361	0	1.435084525	2.049390153	5.770615219	2.815408719	1.435084525	5.594640292	2.985681938	0	0	0	0	0.741937345	0	1.435084525	0.693147181	0.832909123	1.643167673	1.303840481	2.4	0.832909123	1.757857918	1.252762968	0.182321557	1.252762968
10010298	4.004109814	0	0	2.928523524	2.397895273	1.193922468	1.704748092	1.481604541	0.78845736	0.78845736	1.193922468	1.481604541	1.704748092	1.435084525	0	1.704748092	2.569046516	4.91934955	3.27336401	2.734367509	6.46529195	2.867898902	0	0	0	0	0.78845736	0	1.193922468	1.193922468	0.832909123	1.58113883	1.264911064	2.2	0.09531018	0.832909123	0.832909123	0	0.832909123
10010299	3.873448483	3.113515309	3.440802636	2.63905733	2.116255515	0.530628251	2.370243741	2.517696473	1.757857918	0	1.193922468	2.292534757	1.193922468	2.493205453	3.505557397	1.887069649	2.408318916	5.753259945	3.068052935	2.116255515	6.618156843	2.944438979	0	0	0.530628251	0	1.757857918	1.887069649	0.916290732	0.470003629	-0.105360516	1.58113883	1.264911064	2.7	0	1.280933845	0.587786665	0	0.993251773
10010300	3.663971818	0	3.02742472	2.351375257	2.58021683	1.667706821	3.04927304	2.912350665	2.066862759	0	0.955511445	2.219203484	1.887069649	2.63188884	0	0	2.810693865	5.958187644	2.912350665	0	7.252585746	3.109060959	1.887069649	0	1.667706821	0	0.955511445	2.066862759	1.648658626	0.262364264	0.405465108	1.58113883	1.224744871	2.4	0.405465108	1.098612289	0	0.405465108	1.504077397
10010301	3.254860539	1.960094784	3.040514416	2.803360381	1.335001067	0.916290732	3.068052935	2.87356464	1.840549633	0.916290732	0.916290732	2.63188884	1.335001067	3.18221184	3.505557397	0.916290732	0	3.728270376	2.433613355	0.916290732	6.260990337	1.335001067	0	0	0	0.916290732	1.62924054	0	1.609437912	0.955511445	0	1.61245155	1.224744871	2.4	0	1.16315081	1.16315081	0.470003629	1.85629799
10010302	3.583435602	0	3.579622468	2.844909384	2.014903021	0.78845736	2.63905733	2.844909384	2.151762203	0.78845736	0.78845736	2.379546134	1.686398954	2.549445171	2.815408719	0.78845736	1.788854382	4.75394573	3.117949906	0.78845736	7.03562364	3.117949906	0	0	0.78845736	0	1.458615023	0.78845736	0.78845736	0.78845736	0.955511445	1.549193338	1.140175425	2.4	0.262364264	0.262364264	0.262364264	0	1.360976553
10010303	3.744668876	1.667706821	2.706114996	2.687847494	1.667706821	1.386294361	2.995732274	2.772588722	1.667706821	0.993251773	0.993251773	2.370243741	1.902107526	2.660259537	2.660259537	0	2	3.646916506	2.079441542	0.993251773	6.633249581	1.386294361	0	0	0	0	1.667706821	0	0.955511445	0.955511445	0.470003629	1.58113883	1.303840481	2.6	0.470003629	1.131402111	1.131402111	0.470003629	1.131402111
10010304	3.674957999	-0.223143551	3.79218035	2.912350665	0.641853886	0.641853886	2.459588842	2.459588842	1.916922612	0	1.589235205	1.916922612	1.757857918	3.242592351	3.505557397	0.641853886	1.702938637	5.916079783	3.226843995	1.360976553	7.569676347	2.912350665	0	0.641853886	0.641853886	0	0	0	1.064710737	0.641853886	0.09531018	1.58113883	1.183215957	2.4	0.09531018	0.78845736	0.09531018	0.09531018	1.16315081
10010306	3.789584148	0	0	2.879198457	1.30833282	1.30833282	2.821378886	2.128231706	0.641853886	0	1.547562509	2.2300144	2.014903021	1.791759469	0	1.30833282	2.738612788	4.636809248	2.928523524	1.722766598	5.882176468	1.722766598	0	0	0	0	2.2300144	0	0.587786665	1.029619417	0.09531018	1.549193338	1.183215957	2.4	0.09531018	1.16315081	0.741937345	0.09531018	1.16315081
10010307	3.717636965	0	0	2.734367509	1.85629799	1.335001067	2.646174797	2.646174797	1.62924054	0	1.62924054	2.442347035	1.85629799	2.602689685	2.995732274	0	0	4.086563348	2.734367509	0	5.431390246	1.85629799	0	0	0	0	0.955511445	0	0.262364264	0.955511445	0.336472237	1.516575089	1.095445115	2.8	0	1.064710737	0.336472237	0	0.336472237
10010308	3.635874169	0	3.129782282	2.251291799	2.116255515	0.875468737	2.251291799	2.660259537	2.370243741	0	0.875468737	2.370243741	1.280933845	3.306886702	3.660994251	0	0	5.347896783	3.353406718	1.280933845	7.071067812	3.117949906	1.791759469	0	1.791759469	1.568615918	0.875468737	1.960094784	1.280933845	1.568615918	0.336472237	1.61245155	1.303840481	2.6	0	1.064710737	0.336472237	0.336472237	1.458615023
10010309	4.272155964	0	0	2.610069793	1.916922612	0	1.435084525	1.223775432	1.774952351	0.916290732	1.223775432	1.916922612	1.774952351	1.568615918	2.163323026	2.32238772	1.303840481	5.753259945	3.091042453	0.916290732	6.244997998	2.610069793	0	0	1.223775432	0	0	0.530628251	1.435084525	0.916290732	0.262364264	1.549193338	1.224744871	2.5	-0.510825624	0.916290732	0.916290732	-0.510825624	0.916290732
10010310	5.183114125	0	0	1.386294361	0	0	0	0	0.693147181	0	0	1.386294361	1.386294361	0	0	1.098612289	2.626785107	4.449719092	0.693147181	0	4.669047012	0.693147181	0	0	0.693147181	0	0	0.693147181	1.609437912	1.609437912	0.182321557	1.673320053	1.303840481	2.4	1.252762968	1.757857918	1.757857918	0.832909123	1.547562509
10010337	3.429331221	2.815408719	3.076113386	2.079441542	1.504077397	0.832909123	2.433613355	2.610069793	2.32238772	1.386294361	0.832909123	1.840549633	1.223775432	2.708050201	3.063390922	0.530628251	2.121320344	5.385164807	3.325036021	2.272125886	6.90651866	3.194583132	0.09531018	0.09531018	0.09531018	0	1.916922612	0.530628251	1.824549292	1.916922612	-0.693147181	1.702938637	1.378404875	2.8	0.993251773	1.481604541	1.193922468	0.78845736	1.960094784
10010339	4.394214559	0	0	1.774952351	0	0.693147181	0.262364264	1.360976553	0	0	0.693147181	1.774952351	2.839078464	0	0	0	1.414213562	3.633180425	2.351375257	1.667706821	5.440588203	2.624668592	0.262364264	0	0.955511445	0	0	1.193922468	0.955511445	1.193922468	0.530628251	1.61245155	1.303840481	2.8	0.530628251	1.458615023	1.223775432	0.530628251	1.223775432
10010340	4.508923568	0	0	2.753660712	0	0	0	1.589235205	0.693147181	0	0	1.064710737	1.064710737	1.902107526	2.493205453	0	2.626785107	5.14781507	2.379546134	1.931521412	5.941380311	2.975529566	0	0	1.774952351	0	1.064710737	2.617395833	1.589235205	1.386294361	0.693147181	1.702938637	1.303840481	2.3	0.693147181	1.945910149	1.945910149	0.693147181	1.791759469
10010342	4.181469822	0	0	2.351375257	0	0	1.435084525	2.00148	0	1.16315081	0.09531018	1.16315081	1.16315081	0	0	0.741937345	2.302172887	5.029910536	2.451005098	1.667706821	5.431390246	2.251291799	0	0	0	0	1.435084525	0	1.16315081	1.458615023	0.875468737	1.673320053	1.264911064	2.4	0.875468737	1.589235205	1.808288771	0.875468737	0.875468737
10010343	4.92306376	0	3.735452877	1.722766598	0	0	0	1.029619417	1.435084525	0	0.336472237	1.029619417	0.336472237	2.041220329	0	0	3.1144823	5.770615219	2.406945108	2.406945108	4.086563348	2.272125886	0	0	1.029619417	0	0	1.435084525	1.029619417	1.435084525	0	1.673320053	1.303840481	3	0.470003629	1.840549633	1.568615918	0.470003629	1.568615918
10010344	3.870825941	1.098612289	3.402196882	2.054123734	0.530628251	0.530628251	2.186051277	1.223775432	1.808288771	0	1.360976553	1.722766598	1.029619417	1.335001067	1.722766598	0.09531018	1.843908891	4.289522118	3.202746443	2.312535424	8.049844719	3.387774361	0	0	1.029619417	1.029619417	1.029619417	2.054123734	1.722766598	1.902107526	0.09531018	1.702938637	1.264911064	2.3	0.832909123	1.62924054	1.526056303	0.530628251	1.62924054
10010345	4.787200034	0	0	1.16315081	0	0	0.741937345	0	0.741937345	0	-0.693147181	1.16315081	1.16315081	1.902107526	1.131402111	0.955511445	1.61245155	4.711687596	2.541601993	1.435084525	6.6633325	2.197224577	0.09531018	0	0.741937345	0.09531018	2.766319109	1.757857918	2.066862759	2.00148	-0.510825624	1.732050808	1.341640786	2.7	1.223775432	1.931521412	1.931521412	1.064710737	1.064710737
10010346	4.89942809	0	0	2.028148247	0.78845736	1.458615023	0.78845736	1.686398954	0.78845736	0	0.78845736	1.193922468	0.09531018	2.433613355	2.442347035	0	2.073644135	5.61248608	2.791165108	2.721295428	4.65832588	2.564949357	0	0.78845736	1.193922468	0	0.78845736	2.388762789	1.481604541	1.481604541	0.182321557	1.702938637	1.378404875	2.4	1.280933845	1.987874348	1.808288771	0.875468737	1.280933845
10010348	4.326183532	2.602689685	4.073835686	1.871802177	0	0.09531018	0.78845736	0.09531018	1.686398954	0	1.16315081	1.335001067	1.335001067	1.547562509	0	1.16315081	2.846049894	5.253570215	3.020424886	1.589235205	7.389181281	2.939161922	0	0	0	0	0	0	2.272125886	1.481604541	0.182321557	1.673320053	1.224744871	2.3	0.405465108	1.902107526	1.85629799	-0.510825624	1.280933845
10010357	4.610117926	0	0	1.504077397	0	1.098612289	1.098612289	0	1.098612289	0	0	1.098612289	2.208274414	0	0	1.098612289	0	4.604345773	2.028148247	0	5.639148872	2.208274414	0	0	0	0	1.098612289	0	1.504077397	1.791759469	0.530628251	1.643167673	1.264911064	2.2	0.530628251	1.902107526	1.609437912	0.530628251	0.530628251
10010457	4.102246592	0	3.433503216	2.186051277	0.693147181	0.693147181	1.609437912	2.292534757	1.774952351	0	1.098612289	1.774952351	1.931521412	2.610069793	2.660259537	0.693147181	1.414213562	3.449637662	2.292534757	0	5.357238094	1.609437912	0	0	0	0	0	0	1.386294361	1.609437912	0.78845736	1.673320053	1.264911064	2.4	0.78845736	1.458615023	1.686398954	0.09531018	1.458615023
10010458	3.9865923	2.990719732	3.108882371	2.302585093	1.435084525	1.193922468	0	2.525728644	1.609437912	0.530628251	0.916290732	2.014903021	1.193922468	1.686398954	0	0.530628251	2.408318916	3.872983346	2.014903021	0.530628251	5.700877125	2.862200881	0	0	0.530628251	0	0.530628251	0	1.902107526	1.757857918	0.641853886	1.643167673	1.224744871	2.5	0.641853886	1.335001067	1.335001067	-0.105360516	0.641853886
10010459	4.221901896	2.694627181	4.197562785	2.379546134	0.78845736	0.78845736	0.78845736	2.151762203	1.458615023	1.458615023	0.09531018	1.686398954	2.151762203	1.824549292	2.587764035	0	2.073644135	4.147288271	2.468099531	0	6.220932406	2.014903021	0	0	0	0	0	0	1.193922468	1.481604541	0.09531018	1.58113883	1.264911064	2.6	0.741937345	1.16315081	1.16315081	0.09531018	1.16315081
10010460	4.225767484	0.916290732	3.247074479	1.481604541	0	0	1.481604541	1.252762968	1.667706821	0.587786665	-0.105360516	1.667706821	1.945910149	0	0	0	0	4.183300133	1.808288771	0	5.128352562	1.481604541	0.587786665	0	0.587786665	0	0.955511445	1.252762968	1.252762968	1.252762968	0.641853886	1.61245155	1.264911064	2.4	0.641853886	1.335001067	1.335001067	0.641853886	1.064710737
10010461	4.134526352	0	0	1.335001067	0	0	1.609437912	0	0.916290732	0	0.916290732	2.014903021	1.609437912	2.174751721	0	0	2.738612788	4.472135955	1.840549633	1.335001067	3.361547263	1.609437912	0	0	0	0	0	0	0.955511445	1.335001067	0.336472237	1.58113883	1.140175425	2.4	0.336472237	1.064710737	1.458615023	0	1.064710737
10010482	5.064460381	0	0	2.557227311	0	1.098612289	2.186051277	1.386294361	1.098612289	0	1.098612289	1.774952351	1.609437912	0	0	0.693147181	2.983286778	5.357238094	2.879198457	1.774952351	6.449806199	3.210843653	1.386294361	0	1.386294361	1.098612289	1.386294361	0	0.693147181	1.386294361	-0.510825624	1.643167673	1.303840481	2.6	0.587786665	0.875468737	0.587786665	0.182321557	0.587786665
10010484	3.875110027	0.09531018	2.877680452	2.624668592	1.435084525	1.974081026	2.856470206	2.379546134	1.887069649	0	1.686398954	2.48490665	2.32238772	2.041220329	2.48490665	0	2.19089023	4.898979486	3.072693315	1.974081026	6.877499546	2.985681938	0	0	0.587786665	0	1.280933845	0	0.875468737	1.098612289	0.693147181	1.58113883	1.224744871	2.5	0	1.193922468	1.193922468	0	1.360976553
10010485	4.634389125	0	0	2.00148	0.641853886	0.641853886	1.029619417	0.641853886	0	0	0.641853886	1.30833282	1.30833282	2.104134154	2.041220329	0	2.366431913	5.440588203	2.32238772	0	5	1.029619417	0	0	0	0	0.641853886	0	1.547562509	1.871802177	1.098612289	1.673320053	1.303840481	2.7	1.098612289	1.791759469	1.609437912	0.693147181	1.386294361
10010488	3.840226207	1.435084525	3.336658861	2.4765384	0	1.840549633	2.766319109	2.163323026	1.840549633	0	1.386294361	2.251291799	2.163323026	2.379546134	2.468099531	0.470003629	1.264911064	4.183300133	3.325036021	2.163323026	7.348469228	2.944438979	0.875468737	1.16315081	2.406945108	0	1.386294361	2.541601993	1.386294361	1.16315081	0.587786665	1.58113883	1.183215957	2.4	-0.105360516	1.280933845	0.993251773	0	1.280933845
10010490	4.779014243	0	3.955982473	0.693147181	0	0	0.693147181	0.693147181	1.609437912	0	0.693147181	1.609437912	1.386294361	1.547562509	0	1.098612289	2	3.605551275	2.772588722	2.197224577	6.244997998	2.995732274	0	0	0	0	1.386294361	1.098612289	1.098612289	1.609437912	0.09531018	1.643167673	1.224744871	2.4	1.16315081	1.16315081	0.741937345	0.741937345	1.16315081
10010491	3.952531351	3.109060959	3.940532714	2.219203484	0	0.741937345	1.029619417	2.219203484	1.589235205	0.741937345	1.029619417	1.840549633	1.722766598	1.223775432	0	0.336472237	3.255764119	5.176871642	2.219203484	1.435084525	4.669047012	1.252762968	0	0	0	0	2.140066163	0.336472237	1.435084525	1.435084525	0.693147181	1.643167673	1.224744871	2.4	0.405465108	1.704748092	1.609437912	0	1.386294361
10010492	3.73289634	-2.302585093	3.22179157	2.821378886	0	0	2.4765384	2.778819272	2.208274414	0.336472237	1.435084525	1.722766598	1.252762968	2.602689685	2.302585093	0.741937345	1.673320053	5.019960159	3.280911216	1.945910149	6.587867637	2.208274414	0.336472237	0	0.336472237	0	1.029619417	0	2.208274414	1.945910149	-0.105360516	1.643167673	1.224744871	2.5	0.955511445	1.223775432	1.458615023	0.530628251	1.458615023
10010493	4.449661918	0	0	2.791165108	0.916290732	0	0.916290732	2.624668592	0.916290732	0	0.262364264	2.014903021	0.916290732	2.014903021	2.406945108	0.916290732	2.236067977	6.024948133	0	0	4.615192304	2.174751721	0	0	0	0	1.335001067	0	1.609437912	1.609437912	1.410986974	1.643167673	1.224744871	2.4	1.410986974	1.704748092	1.410986974	0.336472237	1.704748092
10010494	3.913342135	0	0	2.856470206	0.78845736	1.458615023	0.78845736	1.458615023	1.458615023	0.78845736	1.193922468	1.871802177	1.193922468	1.458615023	0	0	2.323790008	3.898717738	2.282382386	0	5.61248608	3.126760536	0	0	0	0	2.028148247	0	2.028148247	1.704748092	1.360976553	1.61245155	1.224744871	2.4	0.955511445	1.648658626	1.648658626	0.262364264	1.360976553
10010495	3.844429155	0.916290732	3.230883444	2.766319109	0	0	2.501435952	2.681021529	1.987874348	0	1.589235205	1.808288771	1.30833282	3.218875825	2.76000994	0.875468737	1.923538406	4.69041576	3.0301337	0	6.442049363	1.808288771	0	0	0	0	0	0	1.808288771	1.808288771	1.131402111	1.549193338	1.140175425	2.2	0.405465108	1.526056303	1.131402111	0	1.526056303
10010496	3.65483134	2.163323026	3.323560112	2.459588842	2.140066163	0	0	3.104586678	1.667706821	0.741937345	1.16315081	1.16315081	1.667706821	2.282382386	2.116255515	0	3.255764119	7.509993342	0	0	4	2.459588842	0	0	0	0	0.741937345	0	0.78845736	1.667706821	0.336472237	1.58113883	1.224744871	2.5	0.336472237	1.458615023	1.458615023	0	0.336472237
10010497	4.004492791	0	0	2.653241965	0.641853886	0	0.641853886	3.310543013	1.029619417	0	0.641853886	1.335001067	2.140066163	2.564949357	2.660259537	1.335001067	5.138093031	7.26636085	0	0	3.224903099	1.740466175	0	0	0	0	0	0	0.587786665	1.029619417	0.182321557	1.549193338	1.224744871	2.4	0.875468737	1.252762968	1.252762968	0.182321557	0.875468737
10010498	3.741092326	0	0	1.902107526	0.405465108	0.405465108	0	3.100092289	1.30833282	0	0.405465108	1.481604541	2.091864062	1.16315081	1.686398954	0	5.375872022	6.723094526	0.405465108	0	3.33166625	1.902107526	0	0	0	0	0	0.405465108	1.481604541	0.78845736	0.470003629	1.643167673	1.264911064	2.4	0.470003629	1.589235205	1.757857918	-0.223143551	0.916290732
10010500	3.788226928	0	0	2.990719732	1.481604541	0.405465108	0.405465108	2.990719732	0.78845736	0.405465108	0.78845736	1.481604541	2.00148	3.100092289	1.774952351	0.78845736	4.460941605	6.418722614	2.00148	1.774952351	3.098386677	1.774952351	0	0	0.78845736	0	0.405465108	0.78845736	1.098612289	1.30833282	0.693147181	1.58113883	1.224744871	2.7	0	1.360976553	1.360976553	0	0.693147181
10010502	3.795376823	0	0	2.912350665	0	0	0	3.230804396	0	0	0.832909123	1.526056303	2.219203484	2.862200881	3.034952987	0.832909123	5.253570215	6.25299928	2.533696814	1.740466175	4.01248053	2.332143895	0	0	0	0	0.832909123	0	1.223775432	1.526056303	1.280933845	1.58113883	1.341640786	2.6	0.875468737	1.280933845	1.280933845	0.875468737	1.280933845
10010505	3.681200043	0	3.685548914	2.833213344	1.029619417	0	0.336472237	3.122364924	1.029619417	0	0.336472237	1.252762968	1.740466175	2.944438979	2.549445171	0.336472237	5.585696018	6.356099433	1.85629799	1.85629799	2.915475947	1.960094784	0	0	0	0	1.252762968	0	1.029619417	1.589235205	0.262364264	1.61245155	1.264911064	2.4	0.693147181	1.526056303	1.526056303	0.262364264	0.955511445
10010506	3.798114952	0	0	2.066862759	0.693147181	0	1.609437912	2.63188884	1.098612289	0	0.693147181	1.098612289	1.774952351	2.791165108	3.42751469	0.693147181	5.167204273	5.069516742	2.93385687	2.557227311	4.979959839	2.821378886	0	0	0.693147181	0	0	0.693147181	1.609437912	1.791759469	0.78845736	1.58113883	1.183215957	2.5	0.09531018	1.458615023	1.16315081	0	1.16315081
10010507	3.74061765	0	0	2.151762203	1.589235205	0	2.00148	2.772588722	0.916290732	0.916290732	0.916290732	1.589235205	2.509599262	3.020424886	3.077312261	0	5.329165038	5.08920426	1.30833282	1.30833282	4.449719092	2.772588722	0	0	0	0	2.151762203	0	1.609437912	1.30833282	0.993251773	1.61245155	1.224744871	2.4	0.262364264	1.887069649	1.667706821	0.262364264	0.993251773
10010508	3.874528801	0	0	2.815408719	0.875468737	0	0	2.815408719	1.568615918	0	0.875468737	0.875468737	1.791759469	0	0	0.875468737	5.234500931	5.458937626	2.116255515	1.791759469	4.75394573	2.4765384	0	0	0	0	0	0	1.568615918	1.791759469	0.832909123	1.61245155	1.224744871	2.4	0.832909123	1.504077397	1.223775432	0.09531018	1.504077397
10010509	3.585239679	0	0	2.433613355	0.832909123	0	0.832909123	2.610069793	1.223775432	0	0.832909123	0.832909123	2.079441542	3.317815773	3.453157121	0	4.123105626	4.888762625	0.832909123	0.832909123	3.376388603	1.916922612	0	0.832909123	1.504077397	0	0.832909123	1.504077397	1.504077397	1.504077397	0	1.61245155	1.224744871	2.4	0.262364264	1.887069649	1.386294361	0.262364264	0.993251773
10010510	3.967627991	0	0	2.468099531	1.481604541	0	1.064710737	2.785011242	1.064710737	0	1.064710737	1.481604541	2.00148	3.706228092	3.284663565	0	2.720294102	5.692099788	2.468099531	1.774952351	5.14781507	2.468099531	0	0	0	0	1.064710737	0	1.098612289	1.481604541	0.336472237	1.61245155	1.224744871	2.5	0.336472237	1.410986974	0.993251773	0.336472237	0.993251773
10010511	3.846353178	0	0	2.63905733	1.547562509	0	0	2.63905733	1.547562509	0	0.182321557	0.832909123	2.091864062	2.747270914	2.564949357	0.832909123	2.645751311	4.939635614	1.945910149	1.252762968	5.394441584	3.039749159	0	0	1.252762968	0	2.2300144	2.2300144	1.526056303	1.757857918	0.182321557	1.643167673	1.303840481	2.8	0.875468737	1.280933845	1.280933845	0.182321557	1.568615918
10010512	3.852803646	0	0	2.433613355	0.832909123	0	1.740466175	2.079441542	1.223775432	0.832909123	0.09531018	1.504077397	1.916922612	2.939161922	2.468099531	0.832909123	1.843908891	4.393176527	2.079441542	0.832909123	3.847076812	2.079441542	0	0	0	0	0	0	1.223775432	1.916922612	0.832909123	1.643167673	1.264911064	2.8	0.832909123	1.757857918	1.757857918	0.182321557	1.547562509
10010513	3.715448354	0	0	1.458615023	0	0	2.028148247	2.282382386	1.458615023	0	0.09531018	1.686398954	2.564949357	3.100092289	3.650658241	0.78845736	2.75680975	4.301162634	2.856470206	1.871802177	6.25299928	1.686398954	0	0	0	0	1.686398954	0	0.09531018	1.481604541	0.336472237	1.58113883	1.183215957	2.3	0.336472237	1.458615023	1.064710737	0.336472237	1.064710737
10010514	3.58817475	0	0	1.960094784	1.774952351	0	2.240709689	2.468099531	1.774952351	0	1.252762968	1.774952351	2.468099531	3.100092289	2.708050201	0	3.065941943	4.847679857	2.93385687	0	5.422176685	1.960094784	0	0	0	0	2.468099531	0	1.280933845	1.280933845	0.262364264	1.61245155	1.264911064	2.5	0.262364264	1.386294361	0.993251773	0.262364264	0.993251773
10010515	4.113231738	0	0	2.186051277	1.223775432	0	1.223775432	1.223775432	0.741937345	0.336472237	0.336472237	1.704748092	1.704748092	2.701361213	2.104134154	0.336472237	4.219004622	4.827007354	2.014903021	0.741937345	4.135214626	2.104134154	0	0	0	0	0	0.336472237	1.435084525	1.568615918	1.064710737	1.61245155	1.183215957	2.5	0	1.916922612	1.589235205	0	1.360976553
10010516	3.755322411	0	3.750397794	2.066862759	1.568615918	0	1.16315081	1.568615918	2.251291799	0	0.470003629	0.470003629	2.066862759	2.525728644	0	0	3.33166625	4.183300133	1.16315081	0	5.495452666	2.862200881	0	0	1.568615918	0	0	1.568615918	2.079441542	1.85629799	0.875468737	1.643167673	1.303840481	2.5	0.875468737	1.568615918	1.280933845	0.182321557	1.280933845
10010517	4.068274334	0	0	1.648658626	0	0	0.530628251	2.151762203	0.530628251	0	-0.105360516	1.648658626	1.458615023	2.388762789	2.302585093	0.530628251	2.93257566	4.827007354	2.687847494	1.791759469	5.495452666	2.624668592	0	0	0	0	0	0	1.648658626	1.648658626	0.78845736	1.643167673	1.224744871	2.5	0.405465108	1.62924054	1.62924054	0.405465108	1.62924054
10010518	3.781299097	0	0	2.151762203	0	0	1.223775432	2.054123734	0.530628251	0.530628251	0.955511445	1.458615023	2.844909384	2.944438979	2.610069793	0.530628251	2.28035085	4.049691346	2.151762203	1.458615023	4.549725266	2.332143895	0	0	0.530628251	0	0	0.955511445	1.458615023	1.62924054	0.262364264	1.643167673	1.264911064	2.5	-0.356674944	1.386294361	1.386294361	0.262364264	1.386294361
10010519	4.191879538	0	0	1.916922612	0.832909123	0	1.916922612	2.833213344	1.740466175	0	0.09531018	1.916922612	1.740466175	3.747148362	3.380994674	0	2.121320344	4.888762625	2.433613355	0	4.888762625	2.079441542	0.832909123	0	0	0	1.916922612	0.832909123	1.526056303	1.740466175	0.182321557	1.58113883	1.183215957	2.3	0	1.589235205	1.589235205	0	0.916290732
10010521	4.080870865	0	0	2.261763098	1.16315081	0	0	1.458615023	1.667706821	0	0	0.741937345	1.667706821	2.815408719	2.302585093	0	4.254409477	4.949747468	2.00148	1.85629799	3.577708764	2.140066163	0	0	0.741937345	0	0.741937345	0	1.16315081	1.16315081	0.182321557	1.549193338	1.224744871	2.5	0	1.589235205	1.589235205	0.182321557	0.875468737
10010522	3.527036767	0	2.787477335	2.292534757	1.704748092	0	2.174751721	2.985681938	1.887069649	0	0.09531018	1.887069649	2.041220329	2.778819272	3.139832618	1.481604541	3.478505426	4.806245936	0	0	6.024948133	2.803360381	0	0	0	0	0.78845736	0	1.481604541	1.704748092	0.182321557	1.61245155	1.224744871	2.6	0.182321557	1.280933845	1.568615918	0	0.875468737
10010523	3.466329477	0	0	2.219203484	2.104134154	0.693147181	0	2.32238772	1.410986974	0.693147181	0.693147181	1.960094784	2.104134154	3.939638172	4.200204953	0.693147181	2.469817807	5.718391382	0.693147181	0	2.469817807	0.693147181	0	0	0	0	0	0	1.808288771	1.386294361	0.832909123	1.58113883	1.224744871	2.5	0.182321557	1.252762968	1.526056303	0	1.526056303
10010524	3.753191387	0	0	2.468099531	2.468099531	0	0.875468737	2.803360381	0	0	0.182321557	1.547562509	2.104134154	2.442347035	0	1.252762968	3.911521443	5.310367219	1.960094784	1.960094784	2.42899156	0.875468737	0	0	0	0	0	1.252762968	1.774952351	1.280933845	0.262364264	1.58113883	1.224744871	2.5	0.916290732	1.335001067	1.335001067	0.262364264	0.916290732
10010525	4.105647114	0	0	2.753660712	0	0	0.78845736	2.602689685	1.504077397	0	0.78845736	1.504077397	1.722766598	2.815408719	2.587764035	0.78845736	5.07937004	5.07937004	1.722766598	0.78845736	3.820994635	2.197224577	0	0	0	0	0.78845736	0	1.902107526	1.193922468	0.832909123	1.61245155	1.264911064	2.4	0.832909123	1.740466175	1.740466175	0.09531018	0.832909123
10010526	3.88754587	0	0	2.954910279	0.993251773	0	0	2.104134154	1.704748092	0	0.993251773	1.704748092	0.993251773	2.493205453	2.351375257	1.916922612	5.48634669	6.41092817	0	0	3.31662479	1.916922612	0	0	0	0	0	0	1.410986974	1.410986974	0.405465108	1.58113883	1.264911064	2.8	0.405465108	1.526056303	1.526056303	0	1.131402111
10010527	3.865727726	0	0	2.815408719	1.568615918	0	1.568615918	3.063390922	1.791759469	0	0.182321557	1.280933845	1.791759469	3.277144733	3.218875825	0	4.358898944	5.347896783	2.370243741	0	3.449637662	0.875468737	0	0	0	0	0.875468737	0	1.568615918	1.280933845	0.955511445	1.58113883	1.264911064	2.4	0.262364264	1.360976553	1.360976553	0.262364264	1.360976553
10010529	4.072967696	0	0	1.840549633	0	0	0	2.174751721	0	0	0.262364264	0.262364264	0.916290732	3.04927304	3.387774361	0	5.477225575	6.985699679	1.335001067	1.335001067	2.966479395	1.335001067	0	0	0	0	0	0	1.609437912	1.609437912	0	1.643167673	1.264911064	2.8	0.916290732	1.840549633	1.840549633	0.916290732	0.916290732
10010530	4.171984385	0	0	1.887069649	0	0	0	2.674148649	0	0	0.262364264	0.955511445	2.066862759	2.884800713	2.251291799	0	5.253570215	5	0.955511445	0.955511445	3.435112807	2.468099531	0	0	0	0	0	0.955511445	1.360976553	1.871802177	0.336472237	1.643167673	1.264911064	2.4	0.336472237	1.945910149	1.722766598	0.336472237	1.722766598
10010531	3.615206003	0	3.150125781	2.901421594	0	0	1.098612289	2.360854001	1.504077397	0	0.405465108	1.098612289	1.808288771	3.414442608	3.505557397	1.098612289	4.266145802	5.224940191	0	0	2.469817807	1.808288771	0	0	0	0	0	0	0.405465108	1.791759469	0	1.61245155	1.224744871	2.4	0.693147181	1.386294361	1.386294361	0.693147181	0.693147181
10010532	3.905401129	0	0	2.856470206	1.547562509	0	0	2.714694744	0	0.832909123	0	0.182321557	2.549445171	2.406945108	0	0.832909123	3.885871846	4.939635614	0	0	3.577708764	2.091864062	0	0	0	0	0	0	1.526056303	0.875468737	0	1.643167673	1.303840481	2.8	0.470003629	1.589235205	1.589235205	0.470003629	0.470003629
10010533	3.652526625	0	0	2.493205453	1.193922468	0	0	3.039749159	1.193922468	0.78845736	0.09531018	1.193922468	1.704748092	3.148453361	2.901421594	0	3.78153408	6.024948133	0.78845736	0	2.966479395	2.174751721	0	0	0	0	0	0	1.481604541	1.481604541	0.405465108	1.61245155	1.224744871	2	0.405465108	1.774952351	1.774952351	0	0.405465108
10010534	4.110152292	0	0	2.660259537	0	0.875468737	0	3.265759411	0	0	0.182321557	0.182321557	1.568615918	2.708050201	2.660259537	0	6.172519745	6.811754546	2.4765384	1.568615918	4.23083916	1.960094784	0	0	0	0	0	0	1.280933845	1.568615918	0.405465108	1.61245155	1.224744871	2.6	1.064710737	1.757857918	1.481604541	0.405465108	1.481604541
10010535	3.990316492	0.530628251	3.617490858	2.564949357	0.530628251	0	0.955511445	3.117949906	1.458615023	0	-0.105360516	1.648658626	1.945910149	3.218875825	3.148453361	1.458615023	3.492849839	5.674504384	2.163323026	1.808288771	5.019960159	2.564949357	0	0	0	0	0.530628251	0	1.458615023	1.808288771	1.029619417	1.673320053	1.303840481	2.7	1.029619417	1.824549292	1.704748092	0.741937345	1.029619417
10010536	3.597257465	0	0	1.974081026	0	0	0	2.424802726	0.741937345	0.741937345	0	1.824549292	1.974081026	2.687847494	2.76000994	0.741937345	3.361547263	4.7644517	2.2300144	1.131402111	4.647580015	2.862200881	0	0	0	0	0.741937345	0	1.435084525	1.648658626	0.530628251	1.673320053	1.303840481	2.2	0.530628251	1.808288771	1.648658626	0.530628251	1.458615023
10010537	4.095443958	0	0	1.960094784	1.547562509	0	0	2.163323026	0.470003629	0.875468737	0.875468737	1.704748092	1.840549633	2.721295428	2.844909384	0	4.254409477	5.019960159	1.960094784	1.360976553	4.254409477	2.468099531	0	0	0.470003629	0	0	0.470003629	1.568615918	1.386294361	0.741937345	1.643167673	1.264911064	2.5	0.336472237	1.824549292	1.704748092	0.336472237	1.252762968
10010538	4.298984642	0	0	1.824549292	1.410986974	0	0.741937345	1.974081026	1.131402111	0	0.741937345	1.131402111	1.410986974	2.140066163	1.808288771	0.741937345	5.07937004	4.969909456	2.104134154	1.131402111	4.7644517	2.862200881	0	0	0	0	0	0	1.824549292	1.974081026	0.09531018	1.643167673	1.303840481	2.6	0.09531018	2.00148	2.00148	0.09531018	1.16315081
10010539	3.90612565	1.85629799	2.957355204	2.272125886	0.641853886	0	0	2.163323026	0.641853886	0	0	1.360976553	1.916922612	1.740466175	0	0.641853886	4.062019202	5.215361924	0	0	2.213594362	1.064710737	0	0	0	0	0.641853886	0	1.568615918	1.568615918	0.955511445	1.643167673	1.264911064	2.6	0.587786665	1.945910149	1.808288771	-0.105360516	1.252762968
10010540	4.248280933	0	0	1.808288771	0.587786665	0	0	2.862200881	0.587786665	0.587786665	0.587786665	1.481604541	1.667706821	3.157000421	3.18221184	0	3.240370349	6.212889827	1.808288771	0.587786665	5.700877125	2.701361213	0	0	0.587786665	0	0.587786665	0	1.945910149	1.945910149	0.262364264	1.673320053	1.303840481	2.7	0.641853886	1.840549633	1.840549633	0.262364264	1.335001067
NA	NA	NA	NA	NA	NA	NA	NA	NA	NA	NA	NA	NA	NA	NA	NA	NA	NA	NA	NA	NA	NA	NA	NA	NA	NA	NA	NA	NA	NA	NA	NA	NA	NA	NA	NA	NA	NA	NA	NA
10010542	3.672648441	0	3.167708838	2.442347035	1.064710737	0	1.568615918	3.005682604	1.064710737	0	0	1.757857918	1.757857918	2.660259537	2.815408719	0	3.535533906	5.966573556	2.525728644	0	3.674234614	0.641853886	0	0	0	0	1.335001067	0	1.568615918	1.902107526	0.993251773	1.643167673	1.264911064	2.7	0.993251773	1.504077397	1.280933845	0.587786665	1.280933845
10010543	3.798271831	0	3.090542328	2.2300144	1.686398954	0.832909123	1.945910149	3.077312261	1.547562509	0	0.832909123	1.824549292	1.686398954	3.342861805	3.242592351	0	3.741657387	5.839520528	1.824549292	1.360976553	3.301514804	1.824549292	0	0	0	0	1.686398954	0	1.704748092	1.824549292	1.252762968	1.643167673	1.303840481	2.6	0.955511445	1.648658626	1.648658626	0.955511445	1.648658626
10010544	3.839946814	0	0	2.493205453	0.693147181	0	0	2.208274414	0	0	0	1.098612289	1.098612289	3.314186005	3.317815773	0.693147181	4.147288271	6.115553941	0.693147181	0	4.147288271	1.960094784	0	0	0	0	1.62924054	0	1.609437912	1.945910149	0.587786665	1.702938637	1.303840481	3	0.587786665	2.116255515	2.219203484	-0.105360516	1.704748092
10010546	3.824305925	0	0	2.197224577	1.686398954	0	0.587786665	2.727852828	0.587786665	0.587786665	-0.105360516	1.504077397	1.686398954	3.091042453	3.33220451	0.993251773	5.449770637	5.61248608	1.686398954	1.686398954	5.770615219	3.449987546	0	0	0	0	0.587786665	0.587786665	1.686398954	1.686398954	0.955511445	1.61245155	1.264911064	2.5	0.530628251	1.648658626	1.458615023	0.530628251	1.252762968
10010547	3.952761796	1.435084525	3.075421072	1.791759469	0.993251773	0	1.386294361	2.694627181	1.686398954	0.262364264	0.693147181	1.547562509	2.312535424	2.850706502	2.93385687	0.693147181	4.483302354	5.118593557	2.240709689	1.902107526	5.495452666	2.970414466	0	0	0	0	1.902107526	0	1.791759469	1.686398954	0.587786665	1.61245155	1.264911064	2.6	0.587786665	1.435084525	1.435084525	0.182321557	1.280933845
10010548	3.900112354	0	0	2.219203484	1.029619417	0	1.526056303	2.549445171	0.587786665	1.029619417	1.029619417	1.85629799	1.987874348	2.791165108	2.815408719	0	5.244044241	5.069516742	1.029619417	1.029619417	3.714835124	2.219203484	0	0	0	0	1.029619417	0.587786665	1.704748092	1.722766598	1.280933845	1.643167673	1.303840481	2.5	0.587786665	1.840549633	1.686398954	0.587786665	1.504077397
10010549	4.05504918	0	3.192490781	2.442347035	0.405465108	0	0.832909123	2.624668592	1.131402111	0.405465108	-0.223143551	1.335001067	1.335001067	2.564949357	2.602689685	0	5.882176468	5.403702434	1.526056303	1.131402111	4.5607017	2.87356464	0	0	0	0	0.405465108	0.832909123	1.686398954	1.526056303	0.405465108	1.58113883	1.224744871	2.4	0.405465108	1.648658626	1.648658626	-0.356674944	1.504077397
10010550	3.803591111	0	3.391618315	2.549445171	0.955511445	0	1.335001067	3.194583132	1.85629799	0	0.262364264	2.041220329	2.041220329	2.901421594	0	0.955511445	5.882176468	5.66568619	2.332143895	0.955511445	4.527692569	2.041220329	0	0	0	0	0	0	1.648658626	1.648658626	0.993251773	1.58113883	1.224744871	2.5	0.993251773	0.993251773	1.410986974	0.336472237	0.336472237
10010551	3.670995485	0	0	2.63188884	1.840549633	0	0	2.721295428	0.916290732	0	0	1.62924054	2.186051277	2.815408719	2.660259537	0.916290732	4.774934555	4.062019202	0.916290732	0	6.260990337	3.230804396	0	0	0	0	2.721295428	0	0.955511445	2.028148247	0.993251773	1.61245155	1.303840481	3	0.993251773	1.667706821	1.386294361	0.993251773	0.993251773
10010552	3.610863857	0	0	2.186051277	1.840549633	0.916290732	1.335001067	2.312535424	1.62924054	0	0.916290732	0.916290732	1.840549633	1.931521412	2.208274414	0	4.50555213	6.058052492	1.335001067	1.335001067	3.563705936	1.62924054	0	0	0	0	0	0	2.028148247	1.609437912	1.131402111	1.58113883	1.183215957	2.4	0.405465108	1.131402111	1.131402111	0	0.405465108
10010553	3.854669278	0	3.270291112	2.509599262	1.589235205	0	0.916290732	2.850706502	1.824549292	0.916290732	0.182321557	1.589235205	2.00148	3.17805383	3.218875825	0.916290732	4.159326869	5.329165038	1.824549292	1.589235205	4.582575695	2.406945108	0	0	0.916290732	0	1.589235205	0	1.30833282	1.609437912	1.098612289	1.58113883	1.183215957	2.6	0.405465108	1.098612289	1.098612289	0	0.405465108
10010554	4.039148927	0	0	2.312535424	0	1.098612289	0	2.785011242	0.693147181	0.693147181	0	1.386294361	1.808288771	2.747270914	2.995732274	1.098612289	4.266145802	6.892024376	1.098612289	0	3.478505426	1.960094784	0	0	0	0	0	0	1.609437912	1.791759469	1.131402111	1.643167673	1.303840481	2.8	1.131402111	1.410986974	1.410986974	0.741937345	1.131402111
10010555	4.217962394	0	0	2.251291799	0	0	0.741937345	2.351375257	1.16315081	0	0.09531018	1.16315081	2.00148	2.501435952	2.406945108	1.435084525	4.472135955	7.106335202	1.435084525	1.16315081	3.974921383	2.351375257	0	0	0	0	0.741937345	0	1.667706821	1.667706821	0.955511445	1.643167673	1.378404875	2.7	1.360976553	1.648658626	1.648658626	0.955511445	0.955511445
10010556	3.416676953	0	0	1.916922612	1.704748092	0	0.993251773	3.086486637	1.410986974	0.993251773	1.410986974	1.704748092	2.104134154	2.944438979	3.218875825	0	4.679743583	4.219004622	2.617395833	2.509599262	4.679743583	2.797281335	0	0	0	0	0	0	0.336472237	0.993251773	0.641853886	1.516575089	1.264911064	2.8	0	0.641853886	0.641853886	0	0.641853886
10010557	3.692223855	0	0	2.251291799	1.686398954	0	0.993251773	3.478158423	0	0	0.993251773	1.410986974	1.686398954	2.844909384	2.468099531	0	5.069516742	5.449770637	0	0	3.860051813	2.091864062	0	0	0	0	0	0	1.916922612	1.410986974	0.336472237	1.61245155	1.183215957	2.4	0	1.435084525	1.029619417	0.336472237	0.336472237
10010558	3.748161999	0	3.538230968	2.660259537	1.064710737	0	0	3.044522438	2.028148247	0	1.064710737	1.335001067	1.740466175	3.552486829	3.18221184	0	5.253570215	5.856620186	1.568615918	1.568615918	2.93257566	1.568615918	0	0	0	0	0	0	1.568615918	1.757857918	1.30833282	1.61245155	1.183215957	2.5	0.916290732	1.589235205	1.30833282	0	0.182321557
10010559	3.909399567	0	4.603699104	2.587764035	0	0.993251773	0.993251773	3.230804396	1.667706821	0	0.993251773	1.386294361	1.902107526	3.540959324	3.42751469	0	4.7644517	5.656854249	2.587764035	2.2300144	3.271085447	2.079441542	0	0	0	0	0.993251773	0	0.262364264	0.955511445	0	1.58113883	1.183215957	2.4	0.587786665	0.587786665	0.587786665	0.587786665	0.587786665
10010560	3.871242677	0	0	2.332143895	1.029619417	0	0	3.095577609	0.336472237	0	-0.356674944	1.223775432	1.931521412	3.42751469	3.478158423	0	4.549725266	5.504543578	0.336472237	0	2.48997992	1.223775432	0	0	0	0	0	0	1.029619417	1.435084525	-0.223143551	1.61245155	1.264911064	2.4	0.875468737	1.410986974	1.193922468	0.470003629	1.193922468
10010562	3.923002509	3.077312261	3.316546852	2.351375257	1.791759469	0.405465108	1.098612289	2.282382386	1.791759469	0.405465108	0.832909123	1.504077397	2.014903021	3.18221184	3.063390922	0	4.909175083	5.412947441	2.014903021	2.014903021	3.240370349	2.116255515	0	0	0	0	0	0	1.667706821	1.667706821	0.530628251	1.61245155	1.264911064	2.5	0.530628251	1.458615023	1.458615023	-0.105360516	1.223775432
10010563	4.095610427	0	3.764218811	1.589235205	1.757857918	0	0	2.163323026	2.054123734	0.641853886	1.064710737	1.360976553	1.916922612	2.4765384	2.116255515	0	5.656854249	4.827007354	1.360976553	1.589235205	3.1144823	2.054123734	0	0	0	0	0.641853886	0	1.568615918	0.693147181	0.693147181	1.61245155	1.264911064	2.4	0.693147181	1.62924054	1.62924054	0.693147181	1.098612289
10010564	3.83354241	0	3.499774945	2.360854001	0.875468737	0	0.875468737	2.104134154	1.547562509	0	0.875468737	1.547562509	2.557227311	2.557227311	2.163323026	0.875468737	4.335896678	4.732863826	2.557227311	2.240709689	5.531726674	2.867898902	0	0	0	0	1.960094784	0	1.280933845	1.547562509	0.641853886	1.643167673	1.341640786	2.8	1.029619417	1.526056303	1.526056303	0.641853886	1.30833282
10010565	4.266756065	0	3.239697541	2.388762789	0.78845736	0	0.78845736	2.282382386	1.193922468	1.193922468	0.09531018	2.028148247	1.686398954	2.32238772	0	0	4.888762625	5.61248608	1.686398954	1.458615023	3.898717738	2.282382386	0	0	0	0	0	0	1.193922468	1.481604541	0.641853886	1.61245155	1.264911064	2.7	0	1.757857918	1.757857918	0	1.360976553
10010566	3.966643758	3.46885603	3.410718578	2.424802726	1.458615023	0.530628251	0.955511445	2.261763098	1.252762968	0.530628251	-0.105360516	1.458615023	1.808288771	2.856470206	2.660259537	1.252762968	4.929503018	5.357238094	2.261763098	2.054123734	4.847679857	2.753660712	0	0	0	0	0	0	1.458615023	1.458615023	0	1.643167673	1.264911064	2.3	0.530628251	1.808288771	1.808288771	0.530628251	0.955511445
10010567	4.086144366	0	0	2.066862759	1.223775432	0	0.78845736	1.902107526	1.223775432	0	0.78845736	1.504077397	1.902107526	1.871802177	2.525728644	0	4.494441011	4.494441011	1.722766598	0.78845736	3.962322551	2.415913778	0	0	0	0.78845736	0.78845736	0	1.193922468	1.722766598	0.955511445	1.673320053	1.264911064	2.3	0.587786665	2.066862759	1.945910149	0.587786665	1.945910149
10010568	3.981063876	0	3.762269311	2.884800713	0.641853886	0	0.641853886	3.117949906	1.887069649	0	1.335001067	1.887069649	1.547562509	3.157000421	3.306886702	0.641853886	4.65832588	5.403702434	2.424802726	0.641853886	5.830951895	1.887069649	0	0	0	0	1.029619417	0	1.547562509	1.722766598	0.470003629	1.643167673	1.264911064	2.4	0.470003629	1.85629799	1.85629799	-0.223143551	1.85629799
10010569	3.988520976	0	0	2.2300144	1.547562509	0	0	2.351375257	0	0	0.182321557	0.832909123	0.832909123	2.433613355	2.660259537	0	4.827007354	5.495452666	0.832909123	0.832909123	4.827007354	2.451005098	0	0	0	0	1.252762968	0	1.757857918	1.757857918	0	1.702938637	1.303840481	3.1	1.131402111	1.808288771	1.808288771	0	1.410986974
10010570	4.193812752	0	2.925685275	2.174751721	0.993251773	0	1.667706821	2.766319109	1.252762968	0.587786665	0.993251773	1.960094784	0.587786665	1.458615023	0	0.587786665	5.319774431	4.516635916	3.210843653	2.442347035	5.873670062	2.970414466	0	0	0	0	0.587786665	0	1.667706821	1.667706821	0.693147181	1.673320053	1.264911064	2.6	0.336472237	1.916922612	1.916922612	-0.356674944	1.568615918
10010571	4.117719234	0	0	2.128231706	0.741937345	0	0.741937345	1.667706821	1.16315081	0	0.09531018	1.840549633	1.16315081	1.435084525	1.686398954	0	5.329165038	4.593473631	2.128231706	1.435084525	3.974921383	1.840549633	0	0	0	0	1.435084525	0	1.667706821	2.140066163	1.16315081	1.61245155	1.224744871	2.6	0.78845736	1.686398954	1.686398954	0.09531018	1.16315081
10010572	4.004529258	0	0	2.379546134	0	0	1.16315081	2.63905733	0.78845736	0.78845736	1.16315081	1.686398954	1.458615023	1.481604541	0	0.78845736	5.770615219	5.48634669	2.90690106	2.714694744	6.049793385	3.117949906	0	0	0	0	1.458615023	0	1.85629799	2.028148247	0.832909123	1.673320053	1.264911064	2.6	0.470003629	1.887069649	1.774952351	0	1.887069649
10010573	4.174233412	0.955511445	2.991623846	2.186051277	0	0	0.741937345	1.840549633	1.131402111	0.955511445	1.131402111	1.916922612	1.648658626	1.30833282	0	0	4.785394446	4.679743583	0.955511445	0.741937345	4.449719092	2.442347035	0	0	0.741937345	0	1.916922612	0.470003629	1.30833282	1.547562509	1.131402111	1.673320053	1.264911064	2.6	0.641853886	1.757857918	1.686398954	0.182321557	1.252762968
10010574	4.227825954	0	0	2.587764035	0	0	0	1.568615918	1.568615918	0	0.182321557	1.791759469	0.875468737	0	0	0.875468737	5.375872022	5.029910536	2.261763098	0	5.263078947	2.960105096	0	0	0	0	0	0	1.280933845	1.974081026	0.832909123	1.61245155	1.264911064	2.6	0.09531018	1.916922612	1.740466175	0.09531018	1.223775432
10010575	4.151575196	2.493205453	3.617813006	1.648658626	0.262364264	0	0	1.360976553	0.955511445	0	0.262364264	1.648658626	0.955511445	2.815408719	2.63905733	0	5.700877125	4.7644517	2.610069793	2.054123734	6.693280212	3.280911216	0	0	0.262364264	0	1.16315081	0	2.054123734	1.960094784	0.832909123	1.732050808	1.303840481	2.6	0.955511445	2.079441542	2.00148	0.641853886	1.704748092
10010576	4.20939795	0	0	1.435084525	0.530628251	0	0.530628251	2.028148247	0.530628251	0	-0.223143551	1.223775432	1.223775432	2.2300144	1.740466175	0.916290732	6.308724118	4.50555213	2.2300144	1.774952351	6.700746227	3.499533282	0	0	0	0	2.32238772	0	1.609437912	2.028148247	0.641853886	1.673320053	1.264911064	2.4	0.916290732	1.840549633	1.722766598	0.641853886	1.609437912
10010577	4.142912479	0	2.962433988	1.791759469	0.875468737	0	1.280933845	1.791759469	1.280933845	1.280933845	0.875468737	0.875468737	1.280933845	3.025291076	2.901421594	0	4.527692569	5.14781507	2.587764035	0	6.212889827	2.753660712	0	0	0	0	1.568615918	0	1.280933845	1.974081026	0.875468737	1.643167673	1.341640786	3	0.875468737	1.568615918	1.791759469	0.182321557	1.791759469
10010578	4.028097916	0	2.573146439	1.987874348	0	0	0.741937345	2.442347035	1.435084525	0	0	1.840549633	1.840549633	1.504077397	2.041220329	1.131402111	5.099019514	4.785394446	3.034952987	2.341805806	5.770615219	2.815408719	0	0	0	0	0	0	1.824549292	1.648658626	1.252762968	1.702938637	1.264911064	2	0.955511445	2.054123734	2.054123734	0.530628251	1.252762968
10010579	3.962925223	2.850706502	3.019936962	2.014903021	0.641853886	0	1.481604541	2.4765384	1.609437912	0	1.131402111	1.840549633	1.335001067	2.451005098	1.871802177	0	4.75394573	4.415880433	3.148453361	2.714694744	6.395310782	3.250374492	0	0	0.262364264	0	1.335001067	1.481604541	1.824549292	1.722766598	0.470003629	1.673320053	1.224744871	2.4	0.78845736	1.589235205	1.686398954	0.470003629	1.458615023
10010580	3.992385662	3.173878459	3.729901429	1.774952351	1.064710737	0	0.693147181	2.054123734	1.774952351	0	0.693147181	1.589235205	1.360976553	2.388762789	2.079441542	0.693147181	4.647580015	5.422176685	2.054123734	1.064710737	5.856620186	2.923161581	0	0	0	0	0.693147181	0	1.360976553	1.774952351	0.875468737	1.673320053	1.264911064	2.4	0.470003629	1.740466175	1.871802177	-0.223143551	1.16315081
10010581	4.095660363	0	2.955483032	1.131402111	0	0	1.960094784	1.960094784	1.808288771	0.693147181	0.693147181	1.808288771	1.410986974	2.501435952	2.734367509	0.693147181	5.253570215	4.404543109	2.219203484	1.62924054	6.625707509	3.353406718	0	0	0	0	1.62924054	0	1.824549292	1.974081026	-0.223143551	1.732050808	1.303840481	2.8	1.098612289	1.931521412	1.931521412	0.832909123	1.667706821
10010582	4.02579802	0	0	2.312535424	0.916290732	0	0.916290732	2.468099531	1.435084525	0	1.223775432	1.609437912	1.435084525	1.902107526	1.902107526	0	5.10881591	5.186520992	2.714694744	0.916290732	6.008327554	2.660259537	0	0	0	0	1.902107526	0.530628251	1.774952351	1.902107526	0.875468737	1.673320053	1.224744871	2.6	0.470003629	1.704748092	1.840549633	-0.223143551	1.547562509
10010583	4.011451964	0	0	2.261763098	0	0	1.458615023	2.360854001	1.85629799	0	0.741937345	1.85629799	1.458615023	1.410986974	0	0	6.099180273	5.263078947	1.16315081	1.458615023	4.370354677	2.00148	0	0	1.85629799	0	0	1.667706821	1.435084525	1.667706821	0.405465108	1.702938637	1.303840481	2.6	1.131402111	1.808288771	1.808288771	0.405465108	1.335001067
10010584	4.125746325	0.875468737	3.931884455	2.272125886	0.587786665	0	1.435084525	2.442347035	1.280933845	0.182321557	0.875468737	1.704748092	1.568615918	2.660259537	1.987874348	0.182321557	5.93295879	4.266145802	2.541601993	2.272125886	5.822370651	2.833213344	0	0	0	0	0.182321557	0	1.887069649	1.791759469	0.641853886	1.702938637	1.303840481	2.6	0.875468737	1.987874348	1.916922612	0.405465108	1.481604541
10010585	4.09738992	0	0	1.824549292	0	0	0.741937345	2.517696473	0.741937345	0	0.741937345	1.410986974	1.131402111	2.501435952	2.694627181	0	5.656854249	4.427188724	2.332143895	1.648658626	6.090976933	3.072693315	0	0	0	0	1.131402111	0	1.824549292	1.824549292	0.405465108	1.702938637	1.224744871	2.4	0.832909123	2.014903021	2.014903021	0.405465108	1.916922612
10010586	3.981586381	0	0	2.388762789	0	0	0.78845736	2.282382386	1.686398954	0	0.09531018	1.686398954	1.458615023	2.186051277	0	0	5.991660872	4.774934555	1.193922468	0.78845736	4.427188724	1.871802177	0	0	0	0	1.193922468	0	1.704748092	1.481604541	1.029619417	1.643167673	1.224744871	2.4	0.336472237	1.589235205	1.589235205	-0.356674944	1.435084525
10010588	3.947023287	0	3.113248607	1.840549633	0.470003629	0	1.131402111	2.747270914	1.131402111	0	1.131402111	1.131402111	1.360976553	2.186051277	0	0	4.91934955	4.147288271	1.360976553	0	5.594640292	2.525728644	0	0	0	0	1.131402111	0	1.686398954	1.686398954	0.470003629	1.643167673	1.264911064	2.7	1.131402111	1.704748092	1.547562509	-0.223143551	1.360976553
10010589	4.119914838	0	3.036298235	1.871802177	0.875468737	0	1.667706821	2.468099531	1.064710737	0	0.182321557	1.774952351	1.547562509	2.261763098	2.186051277	0.875468737	5.477225575	4.335896678	2.867898902	2.557227311	7.071067812	3.478158423	0	0	0.875468737	0	1.667706821	1.547562509	2.104134154	1.667706821	0.641853886	1.702938637	1.264911064	2.6	0.641853886	2.028148247	1.974081026	0.405465108	1.667706821
10010590	4.226614743	1.547562509	3.011359529	2.028148247	0	0.336472237	1.252762968	1.589235205	1.029619417	0.741937345	0.741937345	1.252762968	1.722766598	2.388762789	2.681021529	0.336472237	4.711687596	5.272570531	2.727852828	0.336472237	5	2.341805806	0	0	0	0	0.336472237	0	1.435084525	2.041220329	0.262364264	1.673320053	1.303840481	2.6	0.693147181	1.808288771	1.808288771	0.693147181	1.547562509
10010591	3.872783092	0	0	1.945910149	1.360976553	0	0.832909123	3.152736022	1.131402111	0.470003629	0.470003629	1.360976553	1.945910149	2.833213344	2.747270914	0.470003629	3.847076812	4.242640687	2.054123734	0	5.07937004	1.945910149	0	0	0	0	0	0	1.526056303	1.547562509	0.405465108	1.673320053	1.224744871	2.7	0.78845736	1.774952351	1.774952351	-0.356674944	1.30833282
10010592	4.205110443	0	0	1.740466175	1.064710737	0	1.064710737	1.064710737	1.064710737	1.064710737	0.336472237	1.960094784	1.740466175	2.954910279	3.218875825	0	4.929503018	4.312771731	2.302585093	1.458615023	5.069516742	1.960094784	0	0	0	0	1.064710737	1.064710737	1.757857918	1.757857918	0.693147181	1.643167673	1.264911064	2.6	1.098612289	1.609437912	1.609437912	0.693147181	1.386294361
10010593	4.283462416	0.916290732	3.866795487	1.648658626	0	0.530628251	0.530628251	0.530628251	1.252762968	0	-0.105360516	1.458615023	0.955511445	1.791759469	1.960094784	0.530628251	6.115553941	4.370354677	2.501435952	1.945910149	5.440588203	2.564949357	0	0	0	0	1.458615023	0	2.054123734	1.808288771	-0.105360516	1.673320053	1.224744871	2.7	0.587786665	2.104134154	1.987874348	-0.105360516	1.280933845
10010594	4.302293254	0	3.563202846	2.302585093	0	0	0	1.193922468	1.902107526	0	1.193922468	1.722766598	0.78845736	1.504077397	1.774952351	0.78845736	6.992853495	5.477225575	2.667228207	2.054123734	4.472135955	2.501435952	0	0	0	0	0	0	1.704748092	2.415913778	0.182321557	1.732050808	1.264911064	2.5	0.875468737	2.116255515	1.960094784	0.182321557	1.547562509
10010595	4.453789001	0	0	2.48490665	0	0	0.875468737	1.280933845	0	0	0.182321557	0.875468737	0.182321557	0	0	0.875468737	6.008327554	5.263078947	1.791759469	0	4.110960958	2.587764035	0	0	0	0	1.791759469	0	1.791759469	1.568615918	1.280933845	1.643167673	1.224744871	2.8	0.875468737	1.791759469	1.568615918	0.182321557	0.875468737
10010596	4.35596496	0	0	2.282382386	0	0	0.587786665	1.504077397	0.587786665	0	0.587786665	0.587786665	0.993251773	2.116255515	0	0.587786665	6.480740698	4.427188724	1.686398954	1.280933845	5.176871642	2.93385687	0	0	0	0	0	0	2.091864062	1.840549633	0.693147181	1.643167673	1.264911064	2.7	0.693147181	1.808288771	1.62924054	0	0.693147181
10010597	4.330707024	0	0	2.208274414	0	0	1.223775432	2.525728644	0.832909123	0	0.832909123	1.504077397	0.832909123	2.104134154	1.931521412	0.832909123	6.655824517	4.393176527	2.433613355	0	6.308724118	2.766319109	0.832909123	0	0	0	1.504077397	0.832909123	1.916922612	1.223775432	0.78845736	1.643167673	1.303840481	2.6	0.78845736	2.028148247	2.028148247	0.09531018	1.193922468
NA	NA	NA	NA	NA	NA	NA	NA	NA	NA	NA	NA	NA	NA	NA	NA	NA	NA	NA	NA	NA	NA	NA	NA	NA	NA	NA	NA	NA	NA	NA	NA	NA	NA	NA	NA	NA	NA	NA	NA
10010599	4.274023742	0	0	1.85629799	1.16315081	0	0.470003629	2.079441542	0.875468737	0	0.470003629	1.386294361	1.386294361	2.2300144	0	0	5.865151319	4.898979486	2.912350665	2.341805806	6.511528238	3.210843653	1.16315081	0	0	0	0	0	1.386294361	2.079441542	0.875468737	1.643167673	1.303840481	2.6	-0.223143551	1.987874348	1.987874348	-0.223143551	1.193922468
10010600	4.736610644	0	0	1.85629799	0.587786665	0	0	1.704748092	1.029619417	0	0.587786665	0.587786665	1.029619417	0	0	0	6.058052492	4.062019202	1.987874348	1.987874348	6.204836823	2.747270914	0	0	0	0	0.587786665	0	1.871802177	2.219203484	0.875468737	1.702938637	1.264911064	2.8	0.875468737	1.987874348	1.871802177	0.470003629	1.386294361
10010601	3.845092292	0	0	2.32238772	0	0	0	2.660259537	0.693147181	1.131402111	0.693147181	1.410986974	1.808288771	1.547562509	2.079441542	0.693147181	5.440588203	3.346640106	1.808288771	1.410986974	5.531726674	2.415913778	0	0	0	0	0.693147181	0.693147181	1.62924054	1.62924054	0.741937345	1.673320053	1.303840481	3	0.741937345	1.974081026	1.974081026	0.741937345	1.648658626
10010602	4.089030467	0.693147181	3.71444973	2.251291799	1.504077397	0	0.530628251	2.509599262	1.223775432	0.09531018	0.78845736	1.722766598	1.504077397	2.687847494	2.4765384	0	5.495452666	4.847679857	2.549445171	2.054123734	5.983310121	3.157000421	0	0	0	0	0.78845736	0	1.987874348	1.824549292	0.78845736	1.673320053	1.264911064	2.4	0.78845736	1.871802177	1.722766598	0.530628251	1.648658626
10010603	3.925353755	0	3.830791258	2.602689685	0	0	1.335001067	2.442347035	2.041220329	0	0.641853886	1.902107526	1.064710737	1.960094784	0	0.641853886	6.204836823	4.037325848	2.734367509	1.064710737	5.805170109	2.734367509	0.641853886	0	0.641853886	0	0.641853886	0.641853886	1.757857918	2.041220329	1.280933845	1.643167673	1.264911064	2.6	0.993251773	1.481604541	1.481604541	-0.105360516	1.280933845
10010604	4.422316488	0	0	1.808288771	0.587786665	0	0	1.945910149	0.587786665	0	0.955511445	1.252762968	0.955511445	1.335001067	1.774952351	0	6.212889827	5.375872022	1.252762968	0.587786665	4.393176527	2.066862759	0	0	0	0	0	0.587786665	1.481604541	1.481604541	1.029619417	1.673320053	1.264911064	2.7	0.641853886	1.740466175	1.547562509	0.641853886	1.335001067
10010605	4.670742548	0	0	2.312535424	0	0	0.916290732	0.916290732	0.916290732	0	0.262364264	1.335001067	0.262364264	1.589235205	1.931521412	0	6.655824517	5.029910536	3.068052935	2.312535424	5.621387729	2.944438979	0	0	0	0	1.335001067	0	1.840549633	2.32238772	-0.105360516	1.788854382	1.378404875	2.8	1.526056303	2.208274414	2.302585093	0.993251773	1.280933845
10010607	4.14601945	0	0	2.041220329	0	0	0.78845736	1.887069649	0.78845736	0.78845736	0.78845736	1.193922468	0.78845736	1.360976553	0	0.78845736	6.715653356	4.062019202	3.039749159	2.041220329	6.797058187	3.186352633	0	0	0	0	1.704748092	0	2.292534757	2.041220329	0.832909123	1.702938637	1.303840481	2.5	0.832909123	2.163323026	2.066862759	0.641853886	2.028148247
10010608	4.278095652	0	0	1.757857918	0.405465108	0	0.405465108	2.57261223	0	0	0.78845736	1.481604541	1.064710737	1.722766598	0	1.62924054	6.33245608	4.679743583	3.46885603	3.321432413	6.164414003	3.349904087	0	0	0	0	0	0	1.757857918	1.757857918	0.916290732	1.732050808	1.303840481	2.4	0.641853886	2.140066163	2.140066163	0.262364264	1.757857918
10010610	3.902780424	1.481604541	3.618161882	2.63188884	0.530628251	0	0.530628251	2.63188884	1.648658626	0	0.955511445	1.458615023	1.252762968	2.104134154	1.931521412	0	5.594640292	3.847076812	2.803360381	2.341805806	5.744562647	2.753660712	0	0	0	0	1.252762968	0	2.151762203	1.223775432	0.993251773	1.702938637	1.264911064	2.4	0.587786665	1.931521412	1.931521412	0.587786665	1.85629799
10010611	4.459126555	0	0	2.261763098	0	0	1.757857918	2.261763098	0	1.335001067	0.641853886	1.757857918	1.335001067	2.163323026	0	0	4.806245936	5	1.335001067	1.335001067	4.806245936	3.139832618	1.335001067	0	0	0	2.041220329	0	0.641853886	2.261763098	1.62924054	1.549193338	1.140175425	2.2	0	0.955511445	0.955511445	0	0.955511445
10010614	4.419346504	0	0	1.280933845	0	0	0	0	0	1.280933845	0.587786665	1.280933845	0	0	2.208274414	1.280933845	7.007139217	4.472135955	2.388762789	2.388762789	9.044335244	3.77505715	0	0	0	0	0	0	2.901421594	2.208274414	0	1.760681686	1.303840481	3.2	0.955511445	2.459588842	2.208274414	0.262364264	1.871802177
10010617	4.283848596	2.57261223	3.633947971	0.916290732	0	0	1.131402111	2.32238772	1.131402111	0.182321557	0.916290732	1.547562509	0.641853886	1.916922612	2.041220329	0.182321557	6.760177512	4.827007354	2.856470206	2.360854001	7.113367698	3.502549876	0	0	0	0	1.667706821	-0.510825624	2.128231706	1.774952351	0.530628251	1.702938637	1.303840481	2.5	0.875468737	2.066862759	2.00148	0.641853886	1.526056303
10010618	4.41089345	0	3.93741781	1.740466175	0	0	0.470003629	0.470003629	1.589235205	0	0.470003629	1.589235205	-0.223143551	0	0	0.875468737	7.155417528	4.857983121	1.740466175	1.410986974	6.180614856	3.404525172	0	0	0	0	1.740466175	0	2.282382386	2.197224577	0.470003629	1.732050808	1.303840481	2.7	0.916290732	2.00148	2.00148	0.470003629	1.193922468
10010619	4.132699516	0	0	1.945910149	0	0	0	1.667706821	0.955511445	0.587786665	0.587786665	1.481604541	1.252762968	1.902107526	2.116255515	0	7.007139217	3.974921383	1.945910149	1.945910149	4.494441011	2.63905733	0	0	0	0	0.955511445	0	1.667706821	1.667706821	0.587786665	1.643167673	1.224744871	2.7	-0.105360516	1.85629799	1.704748092	0.587786665	1.526056303
10010620	3.337298656	0	0	1.16315081	0.741937345	0	3.280911216	0.741937345	0	0	0.09531018	1.458615023	3.430756184	0	0	0	2.720294102	2.073644135	2.261763098	2.00148	5.049752469	2.261763098	0	0	0	0	0	0.741937345	1.16315081	0.78845736	0.916290732	1.549193338	1.183215957	2.1	0	0.916290732	0.916290732	-0.693147181	1.504077397
10010621	3.997650091	0.587786665	3.643463591	0.916290732	0.916290732	0	2.302585093	0.916290732	1.609437912	0	0.916290732	1.609437912	0.916290732	1.481604541	2.00148	0.916290732	6.32455532	4.878524367	3.058707073	2.302585093	6.892024376	3.520460802	0	0	0	0	1.609437912	0	2.174751721	1.609437912	0.470003629	1.61245155	1.224744871	2.4	-0.223143551	1.722766598	1.568615918	-0.223143551	1.722766598
10010622	3.962468941	1.902107526	3.900881165	1.609437912	0.916290732	0	1.840549633	2.014903021	0.916290732	0	0.262364264	1.840549633	0.262364264	1.568615918	1.960094784	0.916290732	6.32455532	5.366563146	2.302585093	1.609437912	5.916079783	3.269568939	0	0	0	0	2.302585093	0	2.174751721	2.028148247	0.530628251	1.702938637	1.264911064	2.6	0.530628251	1.916922612	1.791759469	0.530628251	1.791759469
10010623	4.438395153	0	0	1.686398954	0.587786665	0	0.993251773	0.993251773	1.280933845	0.587786665	0.587786665	1.504077397	1.280933845	1.547562509	1.667706821	0	6.41092817	5.263078947	2.595254707	1.960094784	6.942621983	3.575150689	0	0	0	0	1.280933845	0	1.974081026	1.840549633	0.832909123	1.702938637	1.303840481	2.8	0.832909123	1.808288771	1.808288771	0.832909123	1.667706821
10010624	3.891657019	0	3.34660039	2.128231706	0	0	2.251291799	2.128231706	1.667706821	0.741937345	1.16315081	1.840549633	1.435084525	3.020424886	2.163323026	0	5.234500931	5.128352562	2.617395833	1.840549633	6.156297589	2.351375257	0	0	0	0	0.741937345	0	1.435084525	1.667706821	0.262364264	1.549193338	1.140175425	2.4	0	1.335001067	0.955511445	0	0.955511445
10010625	4.120824195	0	0	2.028148247	1.458615023	0	0.78845736	2.388762789	0	0.78845736	0.78845736	1.686398954	1.871802177	2.066862759	0	0	5.513619501	5.319774431	1.458615023	1.193922468	5.215361924	2.646174797	0	0	0	0	1.193922468	0.78845736	1.193922468	1.871802177	0.262364264	1.61245155	1.183215957	2.4	0.955511445	1.360976553	1.648658626	0.262364264	1.360976553
10010626	4.138122185	0	0	2.442347035	1.931521412	0	1.526056303	1.223775432	1.223775432	0	0.09531018	1.740466175	1.526056303	2.041220329	0	0	5.966573556	4.909175083	1.931521412	0	3.860051813	1.931521412	0	0	0	0	0	0	1.223775432	1.916922612	0.262364264	1.643167673	1.224744871	2.5	0.993251773	1.667706821	1.667706821	0	1.386294361
10010627	3.916552731	3.086486637	3.118967088	1.960094784	0.693147181	0	0.693147181	2.660259537	1.62924054	0	0	1.960094784	1.808288771	1.62924054	2.208274414	1.410986974	5.253570215	4.847679857	0.693147181	0	4.626013402	2.501435952	0	0	0	0	1.410986974	0	1.62924054	0.693147181	0.875468737	1.58113883	1.224744871	2.4	0.182321557	1.568615918	1.568615918	0.182321557	1.280933845
10010628	4.062647475	3.210843653	3.377280302	2.251291799	0	0	0	2.251291799	1.791759469	0	0.182321557	1.791759469	1.280933845	0	0	0	5.118593557	5	0	0	5.770615219	2.57261223	0	0	0	0	1.280933845	0	1.568615918	1.568615918	0	1.58113883	1.224744871	2.6	0.336472237	1.458615023	1.064710737	0.336472237	1.064710737
10010629	4.233642629	-0.356674944	3.414672845	2.014903021	0.875468737	-0.223143551	0.875468737	2.014903021	0.693147181	1.360976553	0.693147181	2.066862759	1.029619417	1.547562509	1.757857918	0.182321557	6.180614856	4.65832588	1.902107526	0.693147181	4.774934555	1.902107526	0	0	0	0	0.470003629	0	1.481604541	1.16315081	0.405465108	1.61245155	1.224744871	2.5	0.693147181	1.386294361	1.252762968	0	1.098612289
10010630	4.152990758	0	0	2.406945108	0	0.78845736	1.193922468	2.667228207	1.193922468	0	0.78845736	1.722766598	1.722766598	2.332143895	2.525728644	0.78845736	5.167204273	4.827007354	3.04927304	2.406945108	5.477225575	2.302585093	0	0	0	0	0.78845736	0	1.704748092	1.193922468	0.405465108	1.58113883	1.140175425	2.2	0.405465108	1.481604541	1.098612289	0	1.481604541
10010632	4.254108032	2.4765384	4.00871405	2.332143895	0.182321557	0.182321557	0.875468737	1.098612289	1.435084525	0	1.098612289	1.704748092	1.280933845	2.282382386	2.014903021	0	6.46529195	4.732863826	2.388762789	1.280933845	5.338539126	2.388762789	0	0	0	0	0.182321557	0.875468737	1.098612289	1.435084525	0.336472237	1.643167673	1.264911064	2.3	0.78845736	1.609437912	1.609437912	0.336472237	1.064710737
10010633	4.081580109	1.16315081	3.604002162	2.261763098	1.029619417	0	1.722766598	1.824549292	1.62924054	0	1.223775432	1.722766598	0.78845736	2.054123734	2.4765384	0	5.709640969	4.494441011	2.468099531	1.223775432	5.196152423	1.722766598	0	0	0	0	2.557227311	0.09531018	1.360976553	1.722766598	1.064710737	1.58113883	1.224744871	2.4	0.78845736	1.481604541	1.280933845	0.405465108	1.064710737
10010634	4.418985176	0	3.231318098	1.987874348	0.09531018	0.09531018	0.530628251	1.029619417	1.223775432	0	0.530628251	1.62924054	0.78845736	1.722766598	1.30833282	1.223775432	5.805170109	4.615192304	2.312535424	1.902107526	4.795831523	2.63905733	0	0	0	0	0.09531018	0	1.029619417	1.62924054	0.336472237	1.61245155	1.224744871	2.5	0.336472237	1.609437912	1.609437912	-0.356674944	1.064710737
10010635	4.452531696	2.028148247	3.315530555	2.493205453	0	0.641853886	1.722766598	0.641853886	1.722766598	0	0.641853886	1.871802177	1.30833282	1.887069649	1.740466175	0.641853886	7.03562364	5.385164807	2.766319109	1.871802177	5.019960159	2.014903021	0	0	0	0	1.029619417	0	1.029619417	1.722766598	0.875468737	1.643167673	1.224744871	2.6	0	1.568615918	1.568615918	0.182321557	1.280933845
NA	NA	NA	NA	NA	NA	NA	NA	NA	NA	NA	NA	NA	NA	NA	NA	NA	NA	NA	NA	NA	NA	NA	NA	NA	NA	NA	NA	NA	NA	NA	NA	NA	NA	NA	NA	NA	NA	NA	NA
10010637	4.132667437	1.193922468	3.698012619	1.504077397	0	0.262364264	0.955511445	1.648658626	1.960094784	0	1.360976553	2.272125886	0.955511445	2.140066163	2.116255515	0.641853886	6.066300355	4.888762625	2.451005098	1.16315081	6.172519745	3.198673118	0.641853886	0	0.262364264	0	1.871802177	0.641853886	1.648658626	2.208274414	1.098612289	1.643167673	1.224744871	2.5	0.405465108	1.526056303	1.335001067	0.405465108	1.526056303
10010638	4.207241607	1.410986974	4.086463589	2.312535424	1.029619417	0	1.30833282	2.397895273	1.85629799	0.587786665	1.029619417	1.85629799	1.029619417	1.252762968	0	0	5.504543578	5.069516742	1.704748092	1.30833282	4.593473631	2.219203484	0	0	0	0	1.029619417	0	1.526056303	1.280933845	0.78845736	1.643167673	1.224744871	2.6	1.193922468	1.193922468	1.193922468	0.78845736	1.193922468
10010639	4.36320053	0	0	2.734367509	0	0	1.193922468	2.292534757	0	0.78845736	0.78845736	1.193922468	1.481604541	0	0	0	5.744562647	4.806245936	0.78845736	0	3.478505426	0.78845736	0	0	0	0	0	0	1.193922468	1.704748092	1.386294361	1.643167673	1.303840481	3	0.262364264	1.902107526	1.902107526	0	1.667706821
10010640	4.630691723	0	0	2.197224577	0	0	1.504077397	0.78845736	1.223775432	0	0.78845736	1.223775432	0.78845736	1.791759469	0	0	6.356099433	4.857983121	2.681021529	2.517696473	5.504543578	3.206803244	0	0	0	0	0.78845736	0	1.193922468	1.902107526	0.336472237	1.643167673	1.264911064	2.7	1.029619417	1.435084525	1.435084525	0.336472237	1.029619417
10010641	4.200714568	2.708050201	4.06030507	2.753660712	0.78845736	0	0	1.504077397	0.78845736	0	1.223775432	1.722766598	0.78845736	2.549445171	2.442347035	0	6.090976933	4.615192304	2.602689685	2.312535424	4.615192304	2.681021529	0	0	0	0	0	0	1.722766598	1.916922612	0.916290732	1.673320053	1.264911064	2.5	1.335001067	1.85629799	1.335001067	0.916290732	0.916290732
10010642	4.16785831	0.955511445	4.167997669	2.708050201	0.530628251	0	1.435084525	1.609437912	1.757857918	0.530628251	0.916290732	1.609437912	0.916290732	2.104134154	1.774952351	0.530628251	5.983310121	4.472135955	1.757857918	1.902107526	5.167204273	2.379546134	0	0	0	0	1.435084525	0	1.609437912	1.887069649	0.09531018	1.61245155	1.224744871	2.5	0.09531018	1.458615023	1.458615023	0.09531018	1.458615023
10010643	3.889859193	0	3.425141747	2.653241965	0.587786665	0.587786665	1.667706821	1.667706821	1.667706821	0	0.587786665	1.960094784	1.824549292	2.501435952	0	0.993251773	5.14781507	4.415880433	1.824549292	1.252762968	6.172519745	2.87356464	0	0	0	0	0.587786665	0	1.280933845	1.504077397	0.993251773	1.549193338	1.140175425	2.3	0	1.280933845	0.993251773	0	1.504077397
10010644	4.102246592	0	3.641473332	2.054123734	0	0.955511445	1.648658626	2.054123734	2.054123734	0	0.262364264	2.054123734	1.360976553	1.435084525	2.406945108	0	3.016620626	3.949683532	2.660259537	0.955511445	7.38241153	2.747270914	0	0	0	0	0.955511445	0	1.871802177	1.648658626	0.530628251	1.732050808	1.303840481	2.6	0.875468737	2.014903021	2.014903021	0.530628251	2.014903021
10010645	3.992034943	2.208274414	3.546480287	2.208274414	0	0.832909123	0	1.916922612	2.079441542	0	1.223775432	1.740466175	1.740466175	2.066862759	0	0.832909123	5.10881591	4.393176527	2.208274414	0.832909123	4.647580015	2.32238772	0	0	0	0	0	0	1.223775432	1.526056303	0.262364264	1.61245155	1.224744871	2.5	0.262364264	1.648658626	1.360976553	0	0.955511445
10010646	4.422784627	0	2.634260127	1.871802177	1.064710737	0	1.609437912	2.066862759	1.871802177	0.336472237	0.78845736	1.757857918	1.609437912	0	1.931521412	0	5.558776844	3.591656999	1.871802177	1.757857918	7.395944835	3.520460802	0	0	0	0	0	0	1.029619417	1.757857918	0.405465108	1.643167673	1.264911064	2.6	0.405465108	1.526056303	1.526056303	-0.223143551	0.832909123
10010647	3.74232543	0	3.40678176	2.116255515	0	0	1.840549633	1.987874348	1.987874348	0.741937345	0.741937345	2.116255515	1.987874348	2.332143895	2.525728644	0	4.086563348	2.880972058	1.987874348	0.741937345	5.099019514	1.648658626	0	0	0	0	0.741937345	0	0.693147181	1.131402111	0.741937345	1.58113883	1.224744871	2.5	0.741937345	1.458615023	1.16315081	0	0.741937345
10010649	3.833304421	0	0	2.272125886	1.931521412	0	1.722766598	2.116255515	1.435084525	0	0.336472237	1.722766598	2.63188884	2.00148	0	1.029619417	4.5607017	3.728270376	2.116255515	1.722766598	4.857983121	2.406945108	0	0	0	0	0	0	1.029619417	1.029619417	0.470003629	1.549193338	1.183215957	2.4	0.470003629	0.470003629	1.16315081	0	0.470003629
10010650	4.017013453	0	2.94175116	2.57261223	1.280933845	0	1.791759469	2.116255515	1.960094784	0	0.182321557	1.568615918	1.791759469	2.332143895	2.406945108	0	4.626013402	3.937003937	2.370243741	1.568615918	4.878524367	2.740840024	0	0	0	0	0.875468737	0	1.568615918	1.568615918	0.336472237	1.61245155	1.183215957	2.5	0.336472237	1.410986974	1.704748092	0	1.410986974
10010651	4.120645637	2.791165108	3.135755051	1.568615918	0.78845736	0.09531018	1.568615918	1.945910149	1.458615023	0.78845736	0.78845736	2.014903021	2.014903021	1.840549633	1.824549292	0.78845736	6.220932406	4.69041576	2.93385687	2.557227311	6.797058187	3.015534901	0	0	1.16315081	0.09531018	0	2.091864062	1.686398954	1.589235205	0.875468737	1.643167673	1.264911064	2.6	0.182321557	1.840549633	1.704748092	-0.223143551	1.774952351
10010652	3.939599261	0	3.480993905	2.219203484	1.131402111	0	0.693147181	2.587764035	2.104134154	0	0.693147181	2.219203484	1.131402111	1.774952351	0	0	5.347896783	3.911521443	2.415913778	1.131402111	7.886697661	2.660259537	0	0	0	0	2.415913778	0.693147181	2.219203484	1.974081026	0.78845736	1.643167673	1.264911064	2.5	1.193922468	1.193922468	1.193922468	0.78845736	1.481604541
10010653	3.962126592	1.410986974	3.315058351	1.686398954	0.336472237	0	0.693147181	2.501435952	2.104134154	0	0.993251773	1.916922612	0.336472237	1.458615023	0	0	5.830951895	5.019960159	2.32238772	1.686398954	5.282045058	2.557227311	0	0	0	0	1.223775432	0.336472237	1.808288771	2.104134154	0.993251773	1.673320053	1.264911064	2.8	0.336472237	1.568615918	1.686398954	0.336472237	1.410986974
10010654	3.994432142	-0.105360516	3.690902407	2.151762203	0.530628251	0.955511445	0	1.648658626	1.931521412	0	0.955511445	2.151762203	0.955511445	2.32238772	1.62924054	0.530628251	6.156297589	5	2.493205453	1.648658626	4.827007354	2.251291799	0	0	0	0	0	0	1.62924054	2.041220329	0.741937345	1.643167673	1.224744871	2.4	0	1.648658626	1.435084525	0	0.741937345
10010655	4.172678118	0	0	2.451005098	1.458615023	0	0	1.064710737	0	0	0.336472237	1.757857918	1.458615023	1.740466175	0	1.064710737	6.016643583	4.959838707	1.757857918	1.458615023	3.405877273	1.458615023	0	0	0	0	0	0	1.029619417	1.757857918	1.193922468	1.58113883	1.224744871	2.6	0.530628251	1.193922468	1.609437912	0	1.193922468
10010656	4.574329462	0	3.879974907	2.128231706	0.182321557	0	1.435084525	1.280933845	0.875468737	0	0.875468737	1.098612289	1.098612289	1.335001067	0	0.182321557	5.839520528	4.837354649	1.686398954	0.587786665	4.516635916	1.686398954	0	0	0	0	0.182321557	0.875468737	1.435084525	1.974081026	0.78845736	1.673320053	1.264911064	2.4	0.78845736	1.987874348	1.887069649	-0.356674944	1.62924054
10010657	4.33783961	0	0	2.079441542	0.832909123	0	0.832909123	1.504077397	0	0.832909123	0.09531018	1.223775432	0.832909123	2.041220329	1.774952351	0	5.540758071	5.224940191	0.832909123	0	4.393176527	2.32238772	0	0	0	0	0	0	1.740466175	1.526056303	0.336472237	1.673320053	1.264911064	2.8	1.029619417	1.945910149	1.435084525	0.336472237	1.029619417
10010658	3.789764972	0.587786665	2.874016515	2.32238772	0.832909123	0	1.916922612	2.433613355	2.079441542	0.832909123	0.09531018	1.916922612	1.223775432	1.916922612	2.406945108	0.832909123	6.655824517	5.431390246	2.433613355	1.916922612	6.308724118	3.306886702	0	0	0	0	0.832909123	0.832909123	1.223775432	1.740466175	0.336472237	1.61245155	1.224744871	2.5	0.336472237	1.029619417	1.029619417	0.336472237	1.435084525
10010659	4.636504111	0	0	1.568615918	0	0	0	2.066862759	1.568615918	0	0.470003629	1.16315081	1.16315081	1.722766598	0	0	6.172519745	4.183300133	1.840549633	0	7.014271167	3.025291076	0	0	0	0	1.16315081	1.16315081	2.079441542	2.079441542	0	1.643167673	1.264911064	2.6	1.30833282	2.00148	1.722766598	0.641853886	0.641853886
10010660	4.45670498	0	0	2.240709689	0	0	1.335001067	0	1.335001067	0	0.641853886	1.335001067	0	0	0	0	5.495452666	4.347413024	2.939161922	2.240709689	4.75394573	2.014903021	0	0	0	0	0	0	0.641853886	2.433613355	0.875468737	1.58113883	1.183215957	2.4	0	0.875468737	1.568615918	0	0.875468737
10010661	4.550059087	1.16315081	3.508675653	1.609437912	0	0	-0.223143551	0.832909123	0.993251773	0.182321557	0.641853886	1.360976553	0.641853886	0.470003629	0.741937345	0.182321557	6.25299928	4.615192304	2.660259537	1.945910149	6.228964601	2.879198457	0	0	0	-0.223143551	-0.223143551	0	1.435084525	1.945910149	0.336472237	1.673320053	1.303840481	2.7	0.832909123	1.887069649	1.887069649	0.336472237	1.335001067
10010662	4.552286153	0	0	1.252762968	0	0	1.757857918	2.2300144	0	0	0.182321557	1.252762968	0.832909123	2.549445171	0	0	5.394441584	5.394441584	2.714694744	2.351375257	6.730527468	2.714694744	0	0	0	0	0.832909123	0.832909123	1.252762968	1.252762968	0.405465108	1.673320053	1.303840481	2.8	1.098612289	1.791759469	1.791759469	0.405465108	1.098612289
10010663	4.914836328	0	0	2.186051277	0	0.916290732	0	1.840549633	0	0	0	0.262364264	0.262364264	0	0	0	5.848076607	5.272570531	2.186051277	0.916290732	6.557438524	3.126760536	0	0	0	0	0	0	0.262364264	1.335001067	1.131402111	1.673320053	1.264911064	2.8	0.405465108	1.824549292	2.041220329	0.405465108	1.526056303
10010666	4.081073557	0	0	1.85629799	0	0	0	3.058707073	0.741937345	0.741937345	0.09531018	1.16315081	0.741937345	1.458615023	0	0	5.830951895	5.357238094	1.458615023	0	4.254409477	1.85629799	0	0	0	0	1.16315081	0	2.014903021	2.140066163	0	1.673320053	1.264911064	2.6	0.693147181	2.091864062	1.960094784	0.693147181	1.098612289
10010667	4.456635374	0	0	2.219203484	0	0	0.832909123	1.526056303	0.832909123	0.832909123	0.09531018	0.832909123	0.09531018	1.547562509	1.740466175	0	6.066300355	3.714835124	2.442347035	2.332143895	5.770615219	2.442347035	0	0	0	0	0	0	2.079441542	1.916922612	0.741937345	1.732050808	1.303840481	2.6	0.993251773	2.186051277	2.104134154	0.993251773	1.824549292
10010668	4.420513906	0	0	2.208274414	0	0	0	0.832909123	0	0	0.09531018	0.832909123	0.832909123	1.568615918	1.824549292	0	6.655824517	4.647580015	3.020424886	2.766319109	7.231873893	3.424262655	1.916922612	0	1.504077397	0	1.223775432	1.740466175	1.740466175	2.066862759	0.916290732	1.702938637	1.341640786	2.4	0.916290732	2.208274414	2.208274414	0.530628251	0.530628251
10010669	4.146842131	-2.302585093	3.51258967	2.041220329	0	0.405465108	0.405465108	1.526056303	1.526056303	0	0.832909123	1.335001067	1.526056303	0	0	0	3.16227766	5.263078947	1.824549292	1.131402111	5.813776741	1.131402111	0	0	0	0	1.526056303	0.405465108	1.098612289	1.931521412	-0.105360516	1.702938637	1.264911064	2.5	1.252762968	1.667706821	1.667706821	0.587786665	1.252762968
10010670	4.295869438	0	3.479607989	2.174751721	0	0	1.568615918	2.079441542	1.722766598	0	0.875468737	1.16315081	1.386294361	2.360854001	2.186051277	0.470003629	2.966479395	5.059644256	2.341805806	0.470003629	6.32455532	2.415913778	0	0.470003629	0.470003629	0	0.470003629	0	1.722766598	1.722766598	0.587786665	1.702938637	1.264911064	2.7	0.587786665	2.079441542	1.960094784	-0.105360516	1.252762968
10010671	4.095560489	0.530628251	3.947679683	2.00148	0	0.641853886	1.029619417	2.00148	1.526056303	0.641853886	1.029619417	1.526056303	1.029619417	0	0	0	3.33166625	5.08920426	1.871802177	1.029619417	4.806245936	2.00148	0	0	0	0	0	0	1.871802177	1.871802177	0.530628251	1.702938637	1.264911064	2.6	0.832909123	1.931521412	1.840549633	0.530628251	1.740466175
10010672	4.17842526	2.406945108	4.165688002	1.386294361	0	0	0	1.791759469	1.791759469	0	0	1.609437912	1.098612289	2.282382386	1.871802177	0	2.828427125	5.477225575	1.791759469	1.098612289	5.291502622	2.708050201	0	0	0	0	2.564949357	0	1.609437912	1.609437912	0.262364264	1.673320053	1.224744871	2.6	0.955511445	1.62924054	1.62924054	0.955511445	0.955511445
10010673	4.16849301	0	0	2.351375257	0	0	1.887069649	2.468099531	1.887069649	0	1.360976553	1.667706821	0.955511445	1.62924054	2.116255515	0	3.240370349	4.135214626	1.667706821	1.360976553	3.807886553	0.955511445	0	0	0	0	0	0	1.648658626	1.648658626	0.470003629	1.643167673	1.224744871	2.8	0.470003629	1.547562509	1.16315081	0.470003629	0.470003629
10010674	4.172215683	0	0	1.916922612	0	0	0	1.504077397	0.832909123	0	0.832909123	1.223775432	1.223775432	2.525728644	1.960094784	0	2.828427125	5.10881591	3.306886702	2.079441542	6.308724118	3.122364924	0	0	0	0	1.504077397	0	1.526056303	1.504077397	0.336472237	1.61245155	1.224744871	2.6	0.336472237	1.722766598	1.435084525	0.336472237	1.029619417
10010675	4.276193785	0	0	2.197224577	0	0	0.693147181	0.693147181	1.098612289	0.693147181	0.693147181	1.609437912	1.098612289	1.667706821	2.116255515	0	2.645751311	4.123105626	2.302585093	0.693147181	5	1.945910149	0	0	0	0	0	0	1.791759469	1.609437912	0.693147181	1.643167673	1.303840481	2.7	0.693147181	1.774952351	1.774952351	0.693147181	0.693147181
10010676	3.962050499	1.029619417	3.494991261	2.219203484	1.064710737	0	0.832909123	2.58021683	1.526056303	0.530628251	0.530628251	1.648658626	1.740466175	1.458615023	1.667706821	1.223775432	2.738612788	4.795831523	1.840549633	0.832909123	4.289522118	1.931521412	0	0	0	0	1.386294361	0	1.648658626	1.648658626	0.641853886	1.643167673	1.224744871	2.6	0.955511445	1.757857918	1.648658626	0.262364264	1.360976553
10010677	3.591679991	1.435084525	3.435244478	1.722766598	1.30833282	0.641853886	1.30833282	2.2300144	2.128231706	0	1.547562509	2.128231706	0.641853886	2.501435952	2.332143895	0	1.923538406	4.324349662	2.332143895	1.029619417	7.106335202	3.152736022	0	0.641853886	0.641853886	0	0.641853886	0.641853886	1.871802177	2.128231706	0.693147181	1.643167673	1.224744871	2.4	0.693147181	1.589235205	1.589235205	0	1.589235205
10010678	3.996382536	0	0	2.208274414	0.832909123	0.405465108	0	2.980618636	0.832909123	0.832909123	0.405465108	1.335001067	1.335001067	0	0	0.832909123	3.591656999	5.709640969	2.493205453	0.405465108	4.527692569	2.360854001	0	0	0	0	0	0	1.504077397	1.504077397	0.470003629	1.702938637	1.264911064	2.4	1.131402111	1.945910149	1.840549633	0.470003629	1.360976553
10010679	4.114163529	2.041220329	3.520431216	2.587764035	0.993251773	0	0.693147181	2.48490665	1.791759469	0	0.693147181	1.193922468	1.547562509	2.292534757	2.451005098	1.193922468	6.107372594	5.594640292	1.987874348	0	5.224940191	2.687847494	0	0	0	0	0	0	1.526056303	1.667706821	-0.223143551	1.673320053	1.264911064	2.6	0.916290732	1.757857918	1.609437912	0.530628251	1.193922468
10010681	4.030268157	0	0	2.341805806	0	0	0	1.504077397	0	0	0.405465108	1.098612289	1.098612289	2.48490665	2.525728644	0	3	5.039841267	0	1.098612289	4.888762625	2.197224577	0	0	0	0	0	0	1.791759469	1.504077397	0.530628251	1.61245155	1.183215957	2.6	0	1.648658626	1.648658626	0	0.530628251
10010683	4.032646448	0	3.360062838	2.424802726	0.470003629	0	0.470003629	2.727852828	1.722766598	0	-0.223143551	0.875468737	1.568615918	2.778819272	2.557227311	0	5.531726674	5.385164807	1.722766598	0.875468737	4.207136794	2.424802726	0.470003629	0	0	0	0	0	1.974081026	1.85629799	0.09531018	1.760681686	1.341640786	2.5	0.993251773	2.32238772	2.272125886	0.78845736	1.945910149
10010685	4.110431143	3.100092289	3.518713715	1.791759469	0.955511445	0	0	2.140066163	1.223775432	0.530628251	0.955511445	1.223775432	0.955511445	2.091864062	2.4765384	0	5.394441584	5.54977477	2.785011242	1.791759469	4.438468204	2.884800713	0	0	0	0	1.223775432	0	1.791759469	1.931521412	0.262364264	1.732050808	1.264911064	2.5	0.587786665	2.174751721	2.174751721	0.262364264	1.960094784
10010686	4.203124226	0	0	1.974081026	1.410986974	0	0	2.2300144	0.741937345	1.131402111	0.741937345	1.131402111	2.104134154	2.525728644	2.564949357	0	5.558776844	5.744562647	1.974081026	1.824549292	3.521363372	1.824549292	0	0	0	0	0	0	1.131402111	1.131402111	0	1.673320053	1.264911064	2.6	0	1.774952351	1.931521412	0	0.693147181
10010688	4.021666337	0	0	2.066862759	0	0.78845736	0	2.753660712	1.722766598	0.78845736	0.78845736	0.78845736	1.504077397	2.341805806	1.871802177	0	3.178049716	5.403702434	1.722766598	0	3	0.78845736	0	0	0	0	1.504077397	0	1.722766598	1.504077397	0.262364264	1.643167673	1.264911064	2.2	0.955511445	2.041220329	2.041220329	0.262364264	0.955511445
10010689	4.058734656	0	2.791839727	2.00148	0.78845736	0	0	1.62924054	1.481604541	0.405465108	1.064710737	1.62924054	2.00148	2.624668592	3.218875825	0.405465108	5.48634669	4.615192304	2.468099531	1.481604541	6.066300355	2.990719732	0	0	0	0	0	0	1.481604541	1.30833282	0.587786665	1.673320053	1.303840481	2.6	0.875468737	1.667706821	1.667706821	0.587786665	1.280933845
10010691	3.856341148	0	0	2.501435952	1.722766598	0	0	2.406945108	0	0	0.09531018	1.722766598	1.481604541	2.785011242	2.525728644	0	5.272570531	5.167204273	0	0	2.097617696	1.193922468	0	0	0	0	0	0	1.704748092	1.704748092	0.875468737	1.61245155	1.264911064	2.5	0.182321557	1.960094784	1.774952351	0.182321557	0.875468737
10010692	3.673511977	0.875468737	3.469011781	2.459588842	2.00148	0.741937345	0	2.360854001	1.667706821	0	0.741937345	1.667706821	1.85629799	2.939161922	2.954910279	0	5.648008499	6.016643583	1.85629799	1.667706821	4.370354677	2.833213344	0	0	0.741937345	0	0	0.741937345	0.78845736	1.435084525	1.029619417	1.549193338	1.224744871	2.4	0.336472237	1.252762968	1.252762968	-0.356674944	0.741937345
10010694	3.919792743	0	0	2.803360381	0.641853886	0	0	3.104586678	0.641853886	0	0.641853886	1.916922612	1.360976553	2.617395833	2.48490665	0.641853886	4.929503018	6.228964601	2.370243741	2.370243741	3.937003937	2.740840024	0	0	0	0	0	0	1.064710737	1.568615918	0	1.58113883	1.264911064	2.6	0.693147181	1.410986974	1.410986974	0	1.410986974
10010695	4.017751453	0	0	2.517696473	0	0	0	2.803360381	0	0	0.741937345	1.410986974	1.648658626	2.587764035	2.116255515	0.741937345	4.647580015	6.503845017	2.517696473	1.410986974	3.660601044	2.332143895	0	0	0	0	1.410986974	0	1.435084525	1.648658626	-0.105360516	1.61245155	1.264911064	2.6	0.530628251	1.648658626	1.458615023	0.530628251	1.458615023
10010696	3.531552903	0	2.369682837	2.501435952	1.62924054	0.693147181	0.693147181	2.965273066	1.62924054	0	0	1.131402111	2.104134154	3.169685581	3.218875825	0.693147181	3.346640106	4.949747468	2.32238772	1.62924054	3.78153408	2.32238772	0	0	0	0	0.693147181	0	1.824549292	1.824549292	0.262364264	1.61245155	1.264911064	2.2	0.955511445	1.648658626	1.360976553	0.262364264	1.360976553
10010697	3.971404502	0	0	2.240709689	1.029619417	0	0.641853886	2.884800713	0.641853886	0.641853886	-0.105360516	0.641853886	1.740466175	2.549445171	2.332143895	0	3.633180425	5.138093031	0	0.641853886	3.633180425	2.58021683	0	0	0	0	0	0	1.547562509	1.722766598	0.530628251	1.643167673	1.264911064	2.3	0.916290732	1.609437912	1.435084525	0.530628251	1.609437912
10010698	3.713572067	0	3.716980884	2.721295428	1.960094784	0	0.587786665	3.18221184	1.504077397	0	-0.105360516	0.993251773	1.960094784	2.815408719	3.169685581	1.280933845	3.535533906	6.196773354	0	0	3.405877273	1.686398954	0	0	0	0	0	0	1.280933845	1.686398954	0.955511445	1.61245155	1.224744871	2.5	0.262364264	1.648658626	1.360976553	0.262364264	1.360976553
10010699	3.892126374	0	0	2.653241965	1.029619417	0	0.641853886	2.939161922	0.641853886	0	-0.105360516	1.740466175	2.014903021	3.33220451	3.250374492	0	3.633180425	6.292853089	1.335001067	0.641853886	4.23083916	2.014903021	0	0.641853886	1.029619417	0	0	0	1.547562509	1.740466175	0.832909123	1.643167673	1.303840481	2.8	0.832909123	1.740466175	1.916922612	0.09531018	1.504077397
10010700	3.695581942	0	0	2.370243741	0	0.875468737	0	2.740840024	0.875468737	0.875468737	0.182321557	1.280933845	1.568615918	3.569532696	3.688879454	0	3.619392214	5.66568619	2.251291799	2.116255515	5.458937626	3.353406718	0	0	0	0	0.875468737	0.875468737	1.280933845	1.280933845	0.09531018	1.61245155	1.303840481	2.6	0.09531018	1.916922612	1.722766598	0.09531018	1.223775432
10010702	3.456127389	0	0	2.721295428	1.335001067	0	1.667706821	3.054001182	0	0	0.832909123	1.667706821	2.116255515	3.284663565	3.218875825	0	3.794733192	5.576737397	1.098612289	1.335001067	4.604345773	2.116255515	0	0	0	0	0	0	1.526056303	1.335001067	0.832909123	1.58113883	1.264911064	2.6	-0.223143551	1.360976553	1.131402111	0.405465108	1.131402111
10010706	3.893329363	0	0	2.493205453	1.648658626	0	0	2.844909384	0	0	0.530628251	1.458615023	2.054123734	2.151762203	0	0	5.253570215	5.648008499	1.648658626	1.458615023	3.478505426	2.493205453	0	0	0	0	0	0	1.223775432	1.252762968	0.641853886	1.58113883	1.224744871	2.6	0.641853886	1.526056303	1.526056303	-0.105360516	1.029619417
10010707	3.564619237	0	0	1.902107526	1.335001067	0	0	3.292126287	0.641853886	0	0	1.335001067	2.360854001	2.433613355	2.468099531	0.641853886	2.949576241	5.718391382	1.902107526	0.641853886	3.391164992	1.064710737	0	0	0	0	0	0	1.064710737	1.568615918	1.223775432	1.61245155	1.264911064	2.4	0.09531018	1.526056303	1.526056303	0.09531018	0.09531018
10010708	3.703004228	0	0	1.824549292	1.589235205	0	0	2.917770732	0	0	0.182321557	1.30833282	2.292534757	2.785011242	0	0	2.213594362	6.284902545	0	0	3.146426545	1.589235205	0	0	0	0	0.916290732	0	1.30833282	0.182321557	0.470003629	1.516575089	1.183215957	2.2	0.470003629	1.131402111	1.131402111	0	1.131402111
10010710	4.041488644	0	0	2.701361213	1.16315081	0	0	2.949688335	0	0	0	1.16315081	1.667706821	2.944438979	2.856470206	0	4.949747468	4.494441011	1.85629799	1.16315081	3.714835124	2.624668592	0	0	0	0	0	0	1.16315081	1.667706821	0.182321557	1.61245155	1.264911064	2.4	0.916290732	1.30833282	1.30833282	0.182321557	1.30833282
10010712	4.023814796	0	0	2.261763098	0.78845736	0	0.405465108	3.095577609	0	0	0.405465108	1.481604541	2.174751721	3.238678452	3.380994674	1.064710737	3.435112807	5.215361924	2.00148	0	5.14781507	2.687847494	0	0	0	0	0	0	1.481604541	1.62924054	1.029619417	1.643167673	1.264911064	2.6	0.336472237	1.840549633	1.840549633	-0.356674944	1.029619417
10010716	3.922587009	0	0	2.533696814	1.16315081	0	0	3.144152279	0	0	0.09531018	0.741937345	1.16315081	3.314186005	3.46885603	0	4.347413024	7.106335202	1.16315081	0.741937345	2.302172887	1.16315081	0	0	0	0	1.435084525	0	1.16315081	1.667706821	0.470003629	1.549193338	1.183215957	2.4	0	1.16315081	1.568615918	0	0.470003629
10010717	3.964691354	0	0	2.557227311	0.955511445	0.262364264	0.262364264	2.965273066	0.641853886	0.262364264	0.262364264	1.504077397	1.648658626	3.280911216	3.446807893	0.262364264	3.591656999	5.848076607	2.856470206	2.451005098	4.538722287	2.557227311	0	0	0	0	1.16315081	0	0.916290732	1.648658626	1.131402111	1.58113883	1.264911064	2.6	0.832909123	0.832909123	1.131402111	0.832909123	1.526056303
10010718	3.565354968	0	3.335271232	2.815408719	1.481604541	0	0	3.04927304	1.902107526	0	0.09531018	1.481604541	1.902107526	3.673765816	3.605497845	0	4.593473631	5.770615219	2.302585093	2.186051277	4.711687596	2.995732274	0	0	0	0	0.78845736	0	1.481604541	1.704748092	0.78845736	1.61245155	1.264911064	2.6	0.09531018	1.722766598	1.504077397	0.09531018	0.09531018
10010719	3.685348227	0	0	2.701361213	1.504077397	0	1.098612289	2.928523524	0.405465108	0	0.405465108	1.30833282	1.504077397	3.414442608	3.47506723	0.78845736	5.10881591	5.468089246	1.902107526	1.902107526	4.147288271	2.653241965	0	0	0	0	1.098612289	0	1.481604541	1.481604541	0.741937345	1.61245155	1.264911064	2.6	0.741937345	1.704748092	1.568615918	0.336472237	1.568615918
10010720	3.597942199	0	2.97338441	2.302585093	2.151762203	0	0	3.063390922	1.740466175	1.064710737	0	1.458615023	1.960094784	2.995732274	0	0	3.78153408	5.205766034	2.302585093	0	5.205766034	1.064710737	0	0	0	0	0	1.064710737	1.740466175	1.974081026	0.993251773	1.673320053	1.264911064	2.8	0.993251773	1.686398954	1.410986974	0.336472237	0.993251773
10010721	3.758685328	0	0	2.197224577	1.386294361	0.693147181	0.693147181	2.397895273	1.609437912	0	0.693147181	1.791759469	2.079441542	2.091864062	2.351375257	0	3.16227766	4.242640687	2.833213344	1.791759469	5.656854249	2.772588722	0	0	0	0	0.693147181	0	1.386294361	1.609437912	1.223775432	1.61245155	1.303840481	2.8	0.530628251	1.458615023	1.458615023	0.530628251	0.955511445
10010722	3.818481261	0	3.976273985	2.617395833	1.360976553	0	0.693147181	2.687847494	1.589235205	0	1.360976553	1.064710737	2.174751721	3.414442608	3.740047741	1.064710737	4.427188724	5.60357029	2.687847494	2.379546134	4.086563348	2.174751721	0	0	0	0	1.931521412	0	0.693147181	1.098612289	1.704748092	1.549193338	1.224744871	2.2	-0.105360516	1.029619417	0.587786665	0.587786665	1.029619417
10010724	4.166975253	0	0	2.451005098	1.280933845	0	0	3.063390922	0.587786665	0	1.280933845	1.686398954	1.686398954	3.63758616	3.877431561	0	4.816637832	6.123724357	2.282382386	2.370243741	5.744562647	3.384390263	0	0	0.993251773	0	0.587786665	0	0.993251773	1.504077397	1.16315081	1.516575089	1.140175425	2	0.09531018	0.741937345	0.741937345	0	0.09531018
10010726	3.629341741	0	0	2.208274414	0	0	0	3.122364924	0.832909123	0	0.832909123	0.832909123	2.079441542	3.505557397	2.734367509	0	3.535533906	5	0	0	3.016620626	2.079441542	0	0	0	0	0	0	1.504077397	1.223775432	0	1.516575089	1.183215957	2.2	0	0.955511445	0.955511445	0	0.955511445
10010729	3.926911618	0	0	2.667228207	0.741937345	0.741937345	0	2.104134154	0	0	0.741937345	0.741937345	2.2300144	3.353406718	3.505557397	0	3.660601044	5.656854249	1.824549292	1.824549292	4.062019202	2.517696473	0	0	0	0	1.648658626	0	1.131402111	0.693147181	0.470003629	1.516575089	1.224744871	2.2	0.470003629	1.16315081	1.16315081	0	0.470003629
10010737	3.72062034	0	3.435695422	1.85629799	1.85629799	0	0	3.058707073	1.85629799	0	0.741937345	1.16315081	2.140066163	2.660259537	2.694627181	0	5.744562647	7.218032973	1.458615023	0.741937345	4	2.549445171	0	0	0	0	0	0	0.78845736	0.78845736	0	1.58113883	1.183215957	2.6	0	1.609437912	1.193922468	0	1.193922468
10010738	3.868384548	0	0	2.370243741	1.280933845	0	0	3.144152279	0	0	1.280933845	1.686398954	2.525728644	3.543853682	3.505557397	0	3.78153408	6.811754546	1.280933845	1.280933845	1.897366596	1.280933845	0	0	0	0	0	1.280933845	1.280933845	0.587786665	0.641853886	1.61245155	1.264911064	2.4	0.641853886	1.335001067	0.641853886	0	0.641853886
10010740	4.101270522	0	0	1.791759469	1.280933845	0	0	1.280933845	1.568615918	0.875468737	0.875468737	1.280933845	1.960094784	2.525728644	2.116255515	0	5	7.155417528	1.280933845	0	1.897366596	1.280933845	0	0	0	0	0	0	0.875468737	0.875468737	1.280933845	1.516575089	1.140175425	2.4	0	1.280933845	1.280933845	0	1.280933845
10010741	3.798809513	2.00148	3.478281872	2.360854001	1.722766598	0	0.741937345	3.015534901	1.435084525	1.029619417	1.252762968	1.840549633	1.435084525	2.079441542	1.808288771	0.336472237	4.669047012	5.630275304	2.219203484	1.945910149	4.438468204	2.944438979	0	0	0	0	0	0	1.435084525	1.252762968	-0.356674944	1.61245155	1.264911064	2.7	0.741937345	1.589235205	1.589235205	-0.356674944	1.252762968
10010743	4.05314055	0	0	2.753660712	0.78845736	0	0	2.827313622	1.902107526	0	0.09531018	1.223775432	1.902107526	2.884800713	2.116255515	0	5.61248608	6.449806199	2.197224577	1.504077397	4.242640687	2.517696473	0.78845736	0	0	0	0	0	0.78845736	1.916922612	0.336472237	1.643167673	1.224744871	2.4	0.336472237	1.722766598	1.722766598	0.336472237	1.029619417
10010750	3.652682166	3.414442608	3.624340933	2.00148	1.435084525	0	0	2.995732274	2.128231706	0	1.16315081	1.435084525	1.667706821	3.605497845	3.873282177	0	3.834057903	6.32455532	2.251291799	2.251291799	4.347413024	1.840549633	0	0	0.741937345	0	0	0	0.78845736	1.16315081	1.029619417	1.58113883	1.183215957	2.2	0	1.029619417	1.029619417	0	0.336472237
10010752	3.667706889	0	0	2.091864062	2.091864062	0	0	3.117949906	1.568615918	1.16315081	0.470003629	0.470003629	2.091864062	3.858622229	3.779633817	0	3.807886553	5.683308895	1.568615918	1.871802177	2.19089023	1.871802177	0	0	0	0	0	0	1.85629799	1.568615918	0.78845736	1.58113883	1.183215957	2.6	0	0.78845736	0.78845736	0.78845736	0.78845736
10010753	3.732393821	2.079441542	3.425271917	2.140066163	1.029619417	0	0.641853886	2.653241965	1.740466175	0	0.641853886	0.641853886	1.887069649	2.815408719	2.370243741	0.641853886	4.347413024	5.319774431	2.140066163	2.140066163	3.507135583	2.341805806	0	0	0	0	0	0	1.547562509	1.547562509	0	1.61245155	1.264911064	2.6	0	1.648658626	1.648658626	0	0.741937345
10010754	3.993418644	1.902107526	3.446361934	2.740840024	0.875468737	0	0.875468737	2.660259537	1.960094784	0	0.875468737	0.875468737	1.791759469	3.0301337	3.218875825	0	3.082207001	4.75394573	2.57261223	2.116255515	4.358898944	2.370243741	0	0	0	0	0.875468737	0	0.182321557	1.568615918	0	1.549193338	1.224744871	2.8	0	1.840549633	1.131402111	0	1.131402111
10010756	3.7006845	0	0	2.525728644	0.993251773	0	1.686398954	2.451005098	1.840549633	0	0.587786665	1.686398954	2.93385687	3.673765816	3.688879454	1.280933845	2.121320344	5.513619501	2.282382386	1.686398954	4.816637832	2.595254707	0	0	0	0	0.587786665	0	0.993251773	1.504077397	0.336472237	1.58113883	1.183215957	2.4	0	1.435084525	1.029619417	0	0.336472237
10010757	3.926024525	0	3.777531152	1.481604541	0	0	1.774952351	2.468099531	1.481604541	1.064710737	1.064710737	1.774952351	2.174751721	3.17805383	2.815408719	0	2.966479395	5	1.774952351	1.064710737	2.720294102	2.00148	0	0	0	0	0	0	1.481604541	1.098612289	0	1.58113883	1.264911064	2.4	0	0.693147181	0.693147181	0.693147181	0.693147181
10010758	3.421294083	0	0	2.646174797	0.955511445	0	1.62924054	1.85629799	1.335001067	0	0.955511445	1.62924054	2.442347035	3.723280881	3.624340933	0	3.209361307	4.38178046	2.332143895	2.197224577	5.431390246	3.020424886	0	0	0.955511445	0	0	2.197224577	1.62924054	1.85629799	0.09531018	1.58113883	1.264911064	2.5	0	1.223775432	1.223775432	0	0.832909123
10010759	3.787774111	0	0	2.57261223	0.875468737	0.875468737	0.875468737	2.740840024	1.280933845	0	0.182321557	1.568615918	2.116255515	1.774952351	2.406945108	0	3.937003937	6.363961031	2.57261223	2.660259537	3.619392214	2.57261223	0	0	0	0	1.960094784	0	1.280933845	0.182321557	0	1.549193338	1.183215957	2.4	0	0.832909123	0.832909123	0	0.832909123
10010760	3.752581688	2.533696814	4.017679477	2.557227311	1.064710737	0	0	2.302585093	2.151762203	0	1.064710737	1.740466175	1.740466175	3.353406718	3.505557397	0	4.312771731	6.090976933	2.151762203	1.960094784	4.312771731	2.151762203	0	0	0	0	1.064710737	0	0.336472237	1.458615023	0	1.549193338	1.183215957	2.3	0.641853886	0.641853886	0.641853886	0.641853886	0.641853886
10010761	4.080701923	2.509599262	3.02325016	2.066862759	0.875468737	0	0.470003629	2.406945108	1.722766598	0.470003629	-0.223143551	0.470003629	1.386294361	3.202746443	3.086486637	0	2.949576241	5.422176685	2.066862759	0.875468737	4.358898944	2.332143895	0	0	0	0	0	0	1.568615918	1.722766598	0.405465108	1.673320053	1.303840481	2.6	0.832909123	1.791759469	1.916922612	0.832909123	1.335001067
10010764	3.868342763	2.839078464	2.834682852	2.341805806	1.131402111	0	0	2.341805806	1.648658626	0.741937345	0.741937345	1.435084525	2.116255515	3.478158423	3.218875825	0.741937345	3.949683532	4.785394446	2.681021529	2.341805806	4.449719092	2.747270914	0.741937345	0	0	0	0.741937345	0	0.693147181	1.987874348	0	1.643167673	1.264911064	2.7	0.641853886	1.916922612	1.757857918	0	1.360976553
10010765	3.825135257	0	0	2.451005098	1.667706821	0	0.741937345	2.821378886	1.16315081	0.741937345	1.16315081	1.840549633	1.840549633	2.721295428	3.353406718	0	5.234500931	4.701063709	2.128231706	1.435084525	3.974921383	2.128231706	0	0	0	0	1.435084525	0.741937345	0.78845736	1.435084525	1.252762968	1.643167673	1.264911064	2.6	0.832909123	1.526056303	1.526056303	0.182321557	1.252762968
10010766	3.947023287	0	0	2.332143895	0.832909123	0	0.832909123	2.442347035	0.832909123	0	0.832909123	0.832909123	1.223775432	2.965273066	3.505557397	0.832909123	4.147288271	5.138093031	1.223775432	1.223775432	3.033150178	0.832909123	0	0	0	0	1.526056303	0	1.740466175	1.931521412	0.09531018	1.673320053	1.341640786	2.8	0.78845736	2.151762203	1.871802177	0.78845736	1.16315081
10010767	3.902760238	0	0	1.871802177	1.458615023	0	0.78845736	2.917770732	0	0	0.78845736	1.193922468	1.458615023	2.174751721	2.332143895	0	4.65832588	4.301162634	2.564949357	2.564949357	3.464101615	2.388762789	0	0	0	0	0.78845736	0.78845736	1.481604541	1.887069649	0.741937345	1.643167673	1.303840481	3	0.741937345	1.648658626	1.410986974	0.741937345	1.410986974
10010768	3.937573786	0	3.488964029	2.541601993	2.219203484	0	0.182321557	3.139832618	1.85629799	0.182321557	1.252762968	1.757857918	1.648658626	1.360976553	0	0.182321557	6.180614856	4.23083916	2.282382386	2.014903021	5.099019514	2.747270914	0	0	0	0	0	0	1.526056303	1.85629799	0.587786665	1.643167673	1.264911064	2.6	0.875468737	1.704748092	1.435084525	0.587786665	1.589235205
10010769	4.100525421	0	3.262126867	2.4765384	1.30833282	0.405465108	1.481604541	2.533696814	1.30833282	0	0.78845736	1.774952351	1.481604541	2.424802726	2.660259537	1.30833282	5.709640969	5.08920426	1.648658626	1.648658626	3.646916506	1.648658626	0	0	0	0	0	0	1.648658626	2.104134154	0.641853886	1.673320053	1.303840481	2.6	0.641853886	2.104134154	1.987874348	0	1.481604541
10010770	4.26629306	0	3.393669115	2.740840024	0.587786665	0	0.182321557	2.884800713	1.280933845	0	0.182321557	1.280933845	1.098612289	2.63905733	2.610069793	0	6.123724357	5.118593557	1.960094784	1.568615918	5.458937626	3.117949906	0	0	0	0	0	0	1.974081026	1.974081026	0.641853886	1.673320053	1.264911064	2.7	0.641853886	1.887069649	1.887069649	-0.105360516	0.641853886
10010771	4.402503055	0	0	2.251291799	1.223775432	0	0	1.791759469	0	0.530628251	0.530628251	0.955511445	1.223775432	2.63905733	3.292126287	0	5.796550698	4.358898944	2.054123734	1.648658626	5	3.0301337	0	0	0	0	0.530628251	0.955511445	1.791759469	1.791759469	0.875468737	1.702938637	1.303840481	2.9	1.098612289	1.987874348	1.902107526	0.587786665	1.589235205
10010772	4.212912475	0	0	2.251291799	0	0	0	1.791759469	0	0.875468737	0.875468737	1.791759469	1.280933845	0	2.48490665	1.568615918	6.172519745	5.458937626	2.944438979	2.944438979	5.66568619	3.218875825	0	0	0	0	1.568615918	0	1.791759469	1.791759469	0.641853886	1.732050808	1.341640786	2.7	0.955511445	2.261763098	2.116255515	0.641853886	1.960094784
10010773	3.938275377	0	3.60386608	2.197224577	1.609437912	0	1.609437912	1.791759469	2.197224577	0	1.098612289	1.791759469	1.098612289	2.014903021	2.48490665	0	2.828427125	5.099019514	2.995732274	2.302585093	7.071067812	2.944438979	0	0	0	0	1.609437912	0	1.791759469	1.609437912	0.832909123	1.58113883	1.224744871	2.4	0.182321557	1.526056303	1.252762968	0.182321557	1.526056303
10010774	3.714010995	0	3.220993581	2.091864062	1.871802177	0	1.16315081	3.044522438	2.424802726	0	1.568615918	2.272125886	1.568615918	0	0	0	2.19089023	3.361547263	2.674148649	1.871802177	6.841052551	3.044522438	0	0	0	0	0	0	1.16315081	1.568615918	0.587786665	1.549193338	1.140175425	2.4	0.587786665	0.587786665	0.587786665	0	1.280933845
10010776	4.291732603	0	0	1.131402111	0	0	0	1.686398954	0.832909123	0	0.470003629	1.131402111	0.832909123	1.808288771	1.568615918	0.470003629	6.164414003	4.494441011	2.2300144	2.2300144	6.587867637	3.552486829	0	0	0	0	0.470003629	0	1.945910149	2.240709689	0.262364264	1.788854382	1.341640786	2.6	1.335001067	2.251291799	2.312535424	1.16315081	1.481604541
10010777	4.568713649	0	0	1.808288771	0.530628251	0	0	0.530628251	0	0.530628251	0	0.955511445	1.252762968	1.757857918	1.824549292	0.530628251	6.188699379	3.605551275	1.252762968	0.530628251	4.370354677	2.856470206	0	0	0	0	0.530628251	0	1.648658626	1.945910149	0.262364264	1.732050808	1.303840481	2.6	0.916290732	2.104134154	2.174751721	0.641853886	1.335001067
10010778	4.200429815	1.386294361	3.911963004	2.397895273	0	0	0.78845736	2.58021683	1.704748092	0	0.09531018	1.887069649	1.704748092	2.116255515	0	0	5.93295879	4.195235393	2.867898902	2.928523524	6.204836823	3.42751469	0	0	0	0	0	0	1.704748092	1.481604541	0.916290732	1.732050808	1.303840481	2.7	1.223775432	1.774952351	1.774952351	1.223775432	0.530628251
10010779	4.044996743	1.435084525	3.74639336	2.667228207	0	0	1.410986974	2.424802726	1.974081026	1.131402111	1.131402111	1.648658626	1.410986974	2.766319109	3.117949906	0	6.580273551	5.07937004	2.595254707	2.517696473	5.468089246	2.862200881	0	0	0	0	1.410986974	0	1.974081026	1.824549292	0.182321557	1.61245155	1.224744871	2.5	0.875468737	1.589235205	1.30833282	0.182321557	0.875468737
10010780	4.094111202	0	3.535524291	1.824549292	0	0	0	2.2300144	1.824549292	0	0.741937345	1.131402111	2.104134154	0	0	0	7.106335202	4.312771731	2.517696473	1.131402111	4.969909456	2.667228207	0	0	0	0	0	0	1.648658626	1.824549292	0.530628251	1.643167673	1.224744871	2.4	0.530628251	1.435084525	1.435084525	-0.223143551	1.223775432
10010781	4.394597292	0	0	1.589235205	0.09531018	0	0	1.791759469	0.78845736	0.09531018	0.470003629	1.335001067	0.78845736	2.014903021	1.667706821	0.09531018	6.316644679	5.176871642	2.617395833	2.041220329	6.356099433	3.135494216	0	0	0	0.470003629	2.104134154	0	2.041220329	1.791759469	0.78845736	1.732050808	1.303840481	2.7	0.78845736	2.261763098	2.2300144	0.405465108	1.667706821
10010782	4.385059531	1.410986974	3.21052102	1.791759469	0	0	0	2.4765384	1.960094784	0	0.875468737	1.568615918	1.280933845	2.433613355	2.079441542	0	6.811754546	4.75394573	1.568615918	0	5.347896783	2.370243741	0.875468737	0	0	0	1.791759469	0	2.128231706	1.568615918	0.693147181	1.673320053	1.264911064	2.5	0	1.791759469	1.960094784	0.693147181	1.386294361
10010783	4.327596848	0	0	2.091864062	1.945910149	0	0	2.2300144	1.252762968	1.252762968	0.832909123	1.757857918	1.547562509	1.902107526	2.208274414	0	6.099180273	6.099180273	2.63905733	2.549445171	4.701063709	2.985681938	0	0	0	0	0	0	1.757857918	1.547562509	0.182321557	1.643167673	1.224744871	2.2	0.832909123	1.931521412	1.931521412	0.182321557	1.252762968
10010784	4.320004944	0	0	1.568615918	0	0	0.875468737	2.674148649	0	0.875468737	0.182321557	1.568615918	1.791759469	2.186051277	2.525728644	0	6.496152708	4.254409477	2.674148649	2.48490665	5.375872022	2.674148649	0	0	0	0	0	0	1.280933845	2.128231706	1.335001067	1.61245155	1.224744871	2.5	0.262364264	1.62924054	1.62924054	0.262364264	1.335001067
10010785	4.482403503	0.741937345	3.582768657	1.824549292	0.09531018	0	1.029619417	0.530628251	1.824549292	0.09531018	0.78845736	1.62924054	1.504077397	2.624668592	2.468099531	0.530628251	6.180614856	4.242640687	1.223775432	1.360976553	6.228964601	3.086486637	0	0	0.78845736	0	1.360976553	0.09531018	1.987874348	1.722766598	0.916290732	1.702938637	1.303840481	2.4	0.693147181	2.116255515	2.066862759	0.405465108	1.589235205
10010786	4.416391829	0	0	1.945910149	1.252762968	0	0	2.2300144	0	0.832909123	0.832909123	1.945910149	0.182321557	2.525728644	2.660259537	0	6.819090848	5.60357029	2.2300144	1.945910149	4.827007354	2.791165108	0	0	0	0.832909123	1.945910149	0	1.526056303	0.875468737	0.993251773	1.673320053	1.303840481	2.6	0.993251773	1.987874348	1.85629799	-0.105360516	0.993251773
10010787	4.266405323	3.104586678	3.727499025	1.722766598	0.741937345	0	0.336472237	2.595254707	1.252762968	0	0.741937345	1.252762968	1.029619417	1.435084525	1.435084525	1.029619417	6.557438524	5.813776741	2.140066163	2.041220329	4.888762625	2.48490665	0	0	0	0	1.589235205	0	2.208274414	1.722766598	0.470003629	1.732050808	1.303840481	2.7	0.741937345	2.240709689	2.186051277	0.470003629	1.740466175
10010788	4.061907455	0	0	2.587764035	0	0	0	2.2300144	1.386294361	0	0.993251773	1.386294361	1.386294361	2.734367509	0	1.667706821	6	6	0	0	5.029910536	2.850706502	0	0	0	0	0	0	1.386294361	1.686398954	0.182321557	1.643167673	1.264911064	2.8	0.875468737	1.987874348	1.808288771	0.182321557	1.280933845
10010789	4.223426487	0	0	2.240709689	0	0	0	2.240709689	1.740466175	0	1.029619417	1.335001067	1.029619417	2.714694744	2.778819272	1.029619417	6.292853089	4.347413024	1.547562509	1.547562509	4.347413024	2.714694744	0	0	0	0	2.509599262	0	1.30833282	2.014903021	0.693147181	1.732050808	1.303840481	2.7	1.223775432	2.091864062	2.174751721	0.693147181	1.547562509
10010790	3.856848505	0	0	2.292534757	1.791759469	0	0.470003629	2.734367509	0.993251773	0	0.470003629	1.335001067	1.704748092	2.379546134	2.879198457	0.470003629	5.495452666	4.626013402	2.341805806	1.960094784	5.394441584	3.091042453	0	0	0	0	0	0.09531018	1.791759469	1.960094784	0.693147181	1.673320053	1.264911064	2.7	0.916290732	1.609437912	1.704748092	0.405465108	1.386294361
10010792	4.241125293	0	0	2.028148247	0	0	0	2.587764035	0.916290732	0	0.916290732	1.335001067	1.335001067	1.481604541	1.960094784	0	6.363961031	3.898717738	2.251291799	2.186051277	5.683308895	2.87356464	0	0	0.916290732	0	2.251291799	0	1.740466175	1.609437912	0.470003629	1.702938637	1.303840481	2.6	0.741937345	2.079441542	2.014903021	0.470003629	1.667706821
10010793	4.104294893	0	0	2.251291799	0.875468737	1.791759469	0	2.370243741	0	0	0.182321557	0.182321557	0.875468737	1.960094784	0	0	6.723094526	5.347896783	2.251291799	1.791759469	5.118593557	2.116255515	0	0	0	0	0	0	1.974081026	1.791759469	0.641853886	1.732050808	1.303840481	2.7	0.916290732	2.028148247	2.028148247	0.641853886	1.945910149
10010794	4.397875377	0	0	1.902107526	0	0	1.223775432	2.197224577	1.223775432	0	0.09531018	1.223775432	1.223775432	1.435084525	2.079441542	0	7.496665926	5.300943312	1.722766598	1.722766598	5.805170109	3.335769576	0	0	0	0	0.78845736	0	1.722766598	1.722766598	0.587786665	1.702938637	1.303840481	2.4	0.587786665	2.104134154	2.104134154	-0.105360516	0.993251773
10010795	4.531362169	0	0	2.041220329	0	0	0	1.902107526	0.641853886	1.335001067	0	1.568615918	1.335001067	1.757857918	2.251291799	0	6.723094526	4.898979486	2.360854001	1.902107526	5.186520992	2.360854001	0	0	0	0	0	0	1.568615918	1.757857918	0.641853886	1.702938637	1.303840481	2.2	1.064710737	2.028148247	1.902107526	0.641853886	1.064710737
10010796	4.498853658	0	0	2.32238772	1.740466175	0	0	2.079441542	1.740466175	0	0.832909123	1.504077397	1.504077397	2.163323026	0	1.223775432	6.123724357	5.431390246	1.916922612	1.740466175	2.828427125	0.832909123	0	0	0.832909123	0	0	0	1.740466175	1.916922612	0.693147181	1.702938637	1.303840481	2.4	1.386294361	1.791759469	1.791759469	1.386294361	1.098612289
10010798	4.210392761	0	0	1.960094784	1.774952351	0	0	1.960094784	1.547562509	0	0.182321557	1.547562509	1.252762968	2.433613355	2.406945108	0	5.839520528	4.604345773	1.252762968	0	2.863564213	1.547562509	0	0	0	0	0	0	1.547562509	1.774952351	-0.105360516	1.732050808	1.303840481	2.6	1.029619417	2.219203484	2.219203484	0.587786665	1.85629799
10010799	4.339823478	0	0	1.840549633	0	0	0	1.16315081	1.16315081	0	0.741937345	1.840549633	1.435084525	2.341805806	2.406945108	0.741937345	6.32455532	5.029910536	2.451005098	2.451005098	7.183313998	3.605497845	2.00148	0	2.00148	0	0	0.741937345	2.00148	1.840549633	1.280933845	1.673320053	1.303840481	2.4	0.993251773	1.840549633	1.840549633	0.587786665	0.993251773
10010800	4.308649165	0	0	2.493205453	0.641853886	0	0	2.128231706	0	0.641853886	1.029619417	1.722766598	1.029619417	2.240709689	2.493205453	0.641853886	5.718391382	5.291502622	1.871802177	1.30833282	4.538722287	2.708050201	0	0	0	0	0.641853886	0	1.722766598	1.547562509	0.78845736	1.673320053	1.264911064	2.4	1.064710737	1.974081026	1.740466175	0.78845736	1.609437912
10010801	4.578076443	-0.693147181	2.967795655	1.667706821	-0.105360516	0	0	1.360976553	0.587786665	-0.105360516	0.78845736	0.955511445	0.955511445	0.641853886	0.955511445	0.955511445	6.212889827	4.135214626	2.219203484	1.252762968	5.253570215	2.912350665	0	0	0	0	1.360976553	-0.105360516	2.261763098	2.116255515	0.875468737	1.760681686	1.303840481	2.8	1.064710737	2.208274414	2.208274414	0.693147181	1.722766598
10010802	3.825942105	2.517696473	3.456253587	2.493205453	1.386294361	0	0	1.871802177	1.568615918	0	0.470003629	1.722766598	1.16315081	1.740466175	1.722766598	0.470003629	5.310367219	3.701351105	0	0	5.07937004	3.005682604	0	0	0	0	0.470003629	0	2.079441542	1.85629799	0.530628251	1.673320053	1.303840481	2.2	1.223775432	1.916922612	1.62924054	0.530628251	0.955511445
10010803	4.040117143	0	2.822865876	2.041220329	0.78845736	0	0	2.867898902	1.481604541	1.193922468	0.78845736	1.481604541	0.78845736	3.020424886	3.218875825	0	5.648008499	4.324349662	2.292534757	2.174751721	4.449719092	2.928523524	0	0	0	0	0	0	1.193922468	1.887069649	0.741937345	1.702938637	1.303840481	2.6	1.029619417	2.028148247	2.028148247	0.741937345	1.824549292
10010804	4.078418412	0	0	2.772588722	0	0	0.741937345	2.549445171	1.16315081	0	0	1.458615023	1.16315081	2.856470206	2.587764035	0	5.744562647	5.648008499	1.458615023	1.16315081	4.123105626	2.549445171	0	0	0	0	2.261763098	0	1.667706821	2.151762203	0.530628251	1.702938637	1.303840481	2.6	0.993251773	1.916922612	1.916922612	0.530628251	1.960094784
10010805	4.348547408	0	0	1.840549633	0.741937345	0	0.336472237	2.341805806	1.029619417	0	-0.356674944	1.029619417	0.741937345	1.458615023	1.481604541	0.336472237	6.292853089	4.483302354	2.468099531	1.840549633	6.565059025	3.100092289	0	0	0	0	1.840549633	0	1.840549633	1.945910149	0.530628251	1.702938637	1.224744871	2.6	0.78845736	1.987874348	1.902107526	0.09531018	1.722766598
10010806	4.375178238	0	0	2.079441542	1.740466175	0	0	2.32238772	1.504077397	0	0.09531018	1.504077397	0.832909123	1.62924054	0	0	6.395310782	5.10881591	1.916922612	0	4.527692569	2.079441542	0	0	0	0	1.504077397	0	1.526056303	1.526056303	0.875468737	1.673320053	1.264911064	2.8	0.875468737	1.960094784	1.774952351	0.182321557	1.774952351
10010808	2.95459773	0.405465108	2.901970894	2.839078464	2.028148247	0	1.902107526	3.131136911	2.151762203	1.064710737	1.568615918	2.028148247	2.028148247	3.867025639	4.094344562	0.641853886	2.19089023	3.240370349	1.064710737	0	4.679743583	2.721295428	0	0	0.641853886	0	0	0.641853886	1.335001067	1.902107526	0.336472237	1.643167673	1.303840481	2.8	0.336472237	1.704748092	1.704748092	0.336472237	1.704748092
10010809	3.633895146	-2.302585093	3.01499554	2.360854001	2.140066163	0	1.16315081	2.833213344	1.667706821	0.741937345	1.16315081	2.261763098	2.140066163	3.246490992	3.100092289	0.741937345	3.860051813	5.049752469	2.140066163	1.458615023	3.255764119	2.00148	0	0	0	0	0	0	1.667706821	1.16315081	1.064710737	1.549193338	1.224744871	2.5	0.336472237	1.064710737	0.336472237	0	1.064710737
10010810	3.203518503	3.269568939	3.365639286	2.76000994	2.292534757	0.693147181	2.557227311	3.678829118	2.557227311	0	1.609437912	1.609437912	2.292534757	2.525728644	2.901421594	0	2.983286778	2.810693865	1.386294361	0.693147181	6.292853089	2.879198457	0	0.693147181	0.693147181	0	1.386294361	2.557227311	1.386294361	1.609437912	0.405465108	1.58113883	1.264911064	2.7	0	1.098612289	0.405465108	0	1.504077397
10010811	3.31796069	0	3.088676019	2.714694744	2.151762203	0	1.686398954	3.068052935	1.871802177	0	1.16315081	1.871802177	2.151762203	3.583518938	2.901421594	0	2.073644135	4.404543109	2.014903021	1.871802177	4.01248053	2.151762203	0	0	0	0	1.16315081	0	1.193922468	1.458615023	0.262364264	1.58113883	1.224744871	2.5	0.955511445	0.955511445	0.955511445	0.262364264	0.955511445
10020081	3.64288787	0	0	2.564949357	0	0	0	3.414442608	1.280933845	0	-0.356674944	1.280933845	1.458615023	3.433987204	3.36729583	0.336472237	3.605551275	7.224956747	0.78845736	0.336472237	3.178049716	0.336472237	0	0	0	0	0.78845736	0	1.62924054	1.62924054	0.641853886	1.58113883	1.183215957	2.2	-0.105360516	1.029619417	1.029619417	0.641853886	0.641853886
10020085	3.9633243	0	0	1.840549633	1.547562509	1.547562509	1.131402111	2.93385687	1.547562509	0	0.470003629	0.470003629	1.840549633	3.650658241	3.832979798	0	4.335896678	6.496152708	1.131402111	1.131402111	2.167948339	1.131402111	0	0	0	0	0	0	1.16315081	0.470003629	0.78845736	1.58113883	1.224744871	2.4	0.78845736	1.481604541	0.78845736	0	0.78845736
10020088	3.920665551	0	2.501272004	2.509599262	1.945910149	0	1.252762968	3.202746443	1.667706821	0	0	0.587786665	1.945910149	2.995732274	2.734367509	0	4.183300133	5.621387729	1.252762968	1.252762968	3.240370349	1.252762968	0	0	0	0	0	0	1.280933845	1.667706821	0	1.549193338	1.224744871	2.2	0	1.458615023	1.458615023	0.741937345	0.741937345
10020089	4.025762321	0	0	1.568615918	0.641853886	0	0.641853886	3.131136911	0	0.641853886	0	1.064710737	1.902107526	2.970414466	2.901421594	0	3.240370349	6.403124237	1.335001067	1.064710737	3.521363372	2.151762203	0	0	0	0	1.902107526	0	1.335001067	1.568615918	0.182321557	1.61245155	1.183215957	2.4	0.832909123	0.832909123	0.832909123	0.182321557	0.832909123
10020094	3.868133812	0	0	1.791759469	0	0	1.648658626	2.944438979	0	0	0	0.530628251	1.931521412	3.342861805	3.538056564	0.530628251	3.714835124	6.363961031	1.458615023	1.223775432	4.049691346	1.931521412	0	0	0	0	0	0	1.223775432	1.791759469	-0.105360516	1.61245155	1.224744871	2.6	0.587786665	1.526056303	1.526056303	-0.105360516	1.029619417
10020096	4.218801574	0	0	2.174751721	1.064710737	0	0	2.867898902	0	1.064710737	0.405465108	1.774952351	1.774952351	2.370243741	2.564949357	0	4.701063709	4.847679857	0	1.064710737	4.195235393	2.785011242	0	0	0	0	0	0	1.481604541	2.174751721	0.262364264	1.673320053	1.303840481	2.8	0.916290732	2.014903021	2.014903021	0.262364264	2.174751721
10020097	4.229021132	0	3.579789772	0.78845736	0	0	1.722766598	2.302585093	1.481604541	0.78845736	0.78845736	1.193922468	0.09531018	1.62924054	0	0	3.646916506	5.477225575	2.587764035	1.902107526	6.058052492	3.242592351	0	0	1.722766598	0	0	1.902107526	1.887069649	1.704748092	1.193922468	1.673320053	1.341640786	2.7	0.78845736	1.902107526	1.902107526	0.78845736	1.704748092
10020098	3.922408885	0	3.078601751	2.282382386	0.470003629	0	1.808288771	2.949688335	1.410986974	0	-0.223143551	1.30833282	1.504077397	3.152736022	2.694627181	0.182321557	3.376388603	5.48634669	2.360854001	1.740466175	4.415880433	2.140066163	0	0	0.182321557	0	-0.223143551	0	1.568615918	1.808288771	0.875468737	1.61245155	1.224744871	2.4	0.641853886	1.193922468	1.193922468	0.336472237	1.064710737
10020099	4.140400834	0	0	1.85629799	1.029619417	0.336472237	1.740466175	2.424802726	0.336472237	0.336472237	-0.356674944	1.458615023	1.740466175	2.944438979	2.815408719	1.029619417	2.664582519	5.394441584	2.140066163	1.740466175	4.370354677	2.360854001	0	0	0	0	1.960094784	0	1.589235205	1.722766598	0.955511445	1.58113883	1.224744871	2.3	0.262364264	1.193922468	1.360976553	-0.356674944	1.360976553
10020100	4.074685925	0	0	2.610069793	0.916290732	0	0.916290732	2.292534757	1.30833282	0	0.916290732	1.30833282	1.824549292	3.157000421	3.157000421	0.916290732	3.146426545	6.6633325	0.916290732	0.916290732	4.301162634	2.292534757	0	0	0	0	1.30833282	0	0.916290732	1.824549292	1.722766598	1.58113883	1.264911064	2.4	1.029619417	1.029619417	1.029619417	0.336472237	1.029619417
10020101	4.105465824	0	0	1.667706821	0	0	1.667706821	3.058707073	0	0	0.09531018	1.16315081	2.00148	3.194583132	3.218875825	1.16315081	1.788854382	5.458937626	1.85629799	0.741937345	4.949747468	2.140066163	0	0	1.458615023	0	0	1.458615023	1.16315081	1.458615023	0.693147181	1.61245155	1.264911064	2.6	0.693147181	1.360976553	1.360976553	0	1.589235205
10020102	3.245011298	0	0	2.406945108	1.840549633	0	2.660259537	3.025291076	1.840549633	1.16315081	0.470003629	2.066862759	1.16315081	3.353406718	3.832979798	0	2.19089023	5.039841267	2.541601993	0	6.782329983	2.251291799	0	0	0	0	2.541601993	0	1.85629799	1.85629799	0	1.643167673	1.224744871	2.3	1.252762968	1.252762968	0.530628251	0.530628251	1.648658626
10020103	3.547287088	0.78845736	3.237462026	2.541601993	0	0	1.945910149	3.387774361	2.424802726	0	1.435084525	1.435084525	1.722766598	3.374168709	2.815408719	1.029619417	1.673320053	5.039841267	3.387774361	1.722766598	6.819090848	2.980618636	0	0	0	0	0	0	1.722766598	1.945910149	0.405465108	1.673320053	1.341640786	3.1	0.405465108	1.808288771	1.526056303	0.405465108	1.808288771
10020104	4.050026882	0	0	1.871802177	0.78845736	0	0.78845736	2.714694744	1.686398954	1.16315081	0.09531018	1.458615023	1.458615023	3.433987204	3.583518938	0	2.549509757	6.473020933	1.458615023	1.686398954	5.291502622	2.778819272	0	0	0	0	0.78845736	0.78845736	1.193922468	1.458615023	0.741937345	1.61245155	1.183215957	2.5	0.09531018	1.458615023	1.458615023	0.09531018	1.458615023
10020105	3.933138496	0	0	2.370243741	1.280933845	0	0	3.353406718	0	0	0	1.280933845	1.686398954	3.671224519	3.325036021	0	4.427188724	6.41092817	2.370243741	1.686398954	3.271085447	1.280933845	0	0	0	0	1.280933845	0	0.587786665	1.974081026	0.916290732	1.61245155	1.224744871	2.4	0	1.589235205	0.916290732	0.916290732	1.589235205
10020106	4.246307136	0	0	2.57261223	0	1.280933845	0.875468737	3.063390922	1.280933845	0	0.182321557	1.280933845	1.791759469	3.025291076	3.353406718	0	3.937003937	6.172519745	2.251291799	1.791759469	4.75394573	2.740840024	0	0	0.875468737	0	0	0	1.568615918	1.791759469	0	1.58113883	1.224744871	2.5	0.336472237	1.435084525	1.435084525	0	1.435084525
10020107	4.023582269	0	0	2.433613355	0	0.470003629	1.193922468	2.791165108	0.875468737	0.875468737	1.193922468	0.875468737	2.282382386	3.561046083	3.363841595	0	3.376388603	5.983310121	3.04927304	2.433613355	5.916079783	2.734367509	0	0	0	0	0.875468737	0	1.386294361	1.589235205	0.470003629	1.61245155	1.264911064	2.5	0.470003629	1.360976553	1.360976553	-0.223143551	0.875468737
10020108	3.95162826	0	0	2.660259537	1.064710737	0	0	3.19047635	1.064710737	1.458615023	1.064710737	0.336472237	1.960094784	3.139832618	2.76000994	0	5.205766034	5.347896783	2.302585093	2.302585093	4.472135955	2.839078464	0	0	0	0	1.064710737	0	1.458615023	1.740466175	0	1.58113883	1.183215957	2.4	0	1.386294361	0.693147181	0	0.693147181
10020110	4.145797844	0	0	2.533696814	0	0	1.435084525	2.939161922	0	0.741937345	0.09531018	1.435084525	1.840549633	3.194583132	3.218875825	0	4.098780306	5.805170109	2.939161922	2.687847494	4.098780306	2.533696814	0	0	0	0	0.741937345	0	1.85629799	1.667706821	0.530628251	1.673320053	1.303840481	2.6	0.530628251	1.931521412	1.931521412	0.530628251	1.458615023
10020111	4.225577482	0	0	1.458615023	0	0	1.871802177	2.646174797	0.78845736	0	0	1.686398954	1.686398954	2.901421594	3.292126287	0	4.427188724	5.319774431	2.646174797	2.163323026	5.991660872	2.48490665	0	0	0	0	0.78845736	0	1.887069649	1.704748092	0.78845736	1.643167673	1.224744871	2.4	0.09531018	1.871802177	1.686398954	0.09531018	1.458615023
10020112	3.849785834	0	2.662913355	2.360854001	0	0.587786665	0.993251773	2.766319109	1.252762968	0	-0.105360516	1.481604541	1.667706821	2.525728644	2.954910279	0.587786665	5.796550698	5.069516742	2.587764035	2.272125886	4.516635916	2.923161581	0	0	0	0	0.587786665	0	1.504077397	1.686398954	0.587786665	1.61245155	1.224744871	2.4	-0.105360516	1.85629799	1.704748092	0.587786665	1.526056303
10020113	3.716786407	0	0	2.351375257	0	0	1.252762968	2.960105096	1.252762968	0	0	1.252762968	2.351375257	2.351375257	0	0	4.593473631	5.770615219	2.76000994	0	4.593473631	1.667706821	0	0	0	0	0	0	1.280933845	1.280933845	0.693147181	1.549193338	1.224744871	2.6	0.693147181	0.693147181	1.386294361	0.693147181	0.693147181
10020114	4.064555233	0	0	2.624668592	1.131402111	0	1.131402111	2.827313622	1.335001067	0.405465108	0.405465108	0.832909123	1.824549292	3.04927304	2.965273066	0	3.286335345	6.140032573	2.509599262	1.931521412	4.207136794	2.509599262	0	0	0	0	0	0	1.526056303	1.526056303	0	1.61245155	1.264911064	2.4	0.587786665	1.504077397	1.504077397	0.587786665	0.993251773
10020116	3.576494324	0	2.582411389	2.856470206	1.193922468	0	1.609437912	2.944438979	1.609437912	0	-0.223143551	1.609437912	2.116255515	3.277144733	2.954910279	0	3.741657387	5.375872022	1.410986974	0.530628251	4.266145802	1.410986974	0	0	0	0	0	0	1.223775432	1.435084525	1.30833282	1.549193338	1.183215957	2.3	0.182321557	1.30833282	1.30833282	0	0.916290732
10020118	3.834191185	0	0	2.186051277	1.193922468	0	1.193922468	2.054123734	1.481604541	1.193922468	0.09531018	0.78845736	2.501435952	2.406945108	2.251291799	0	2.792848009	5.167204273	2.587764035	0.78845736	3.794733192	0.78845736	0.78845736	0	1.193922468	0	0	1.193922468	1.481604541	1.193922468	0.405465108	1.61245155	1.264911064	2.6	1.131402111	1.131402111	1.131402111	0.405465108	0.405465108
10020119	3.800666774	0	0	1.916922612	1.410986974	0	0	2.701361213	0	0	0	0.993251773	1.686398954	2.624668592	3.218875825	0	3.860051813	6.14817046	3.135494216	2.379546134	6.363961031	2.939161922	0	0	0	0	2.091864062	0	1.410986974	1.686398954	0.470003629	1.643167673	1.224744871	2.6	0.470003629	1.589235205	1.589235205	0.470003629	0.470003629
10020120	3.811849016	0	0	2.341805806	1.335001067	0	0.641853886	2.014903021	0.641853886	0.641853886	0.641853886	1.029619417	1.887069649	2.58021683	2.624668592	0	4	5.495452666	2.240709689	1.740466175	3.065941943	1.547562509	0	0	0	0	0	0	1.30833282	1.547562509	0	1.58113883	1.264911064	2.6	0.741937345	1.410986974	1.131402111	0	1.410986974
10020122	3.687052787	0	3.455180389	2.379546134	1.131402111	0	0	3.374168709	2.219203484	0	0.405465108	1.131402111	2.379546134	3.169685581	3.218875825	0	3.033150178	5.54977477	2.219203484	2.041220329	3.507135583	2.219203484	0	0	0	0	0	0	1.526056303	1.808288771	0	1.61245155	1.224744871	2.4	0.641853886	0.641853886	1.360976553	0.641853886	0.641853886
10020123	3.731675499	2.240709689	2.747014471	2.351375257	1.667706821	0	0.955511445	2.980618636	1.360976553	0	0.955511445	0.955511445	1.667706821	3.025291076	2.815408719	0	2.810693865	5.958187644	2.76000994	2.468099531	3.240370349	1.667706821	0	0	0	0	0	0	1.871802177	1.360976553	0.405465108	1.673320053	1.303840481	2.6	1.131402111	1.824549292	2.041220329	0.405465108	1.526056303
10020125	3.578115477	0	0	2.660259537	0	0	0	3.234749174	0	0	0	0.470003629	2.066862759	3.540959324	3.401197382	0	2.19089023	7.127411872	1.568615918	1.16315081	3.082207001	2.251291799	0	0	0	0	0	0	1.568615918	1.568615918	0.832909123	1.61245155	1.341640786	2.4	0.832909123	1.526056303	1.526056303	0.832909123	0.832909123
10020128	3.798114952	2.014903021	3.309885863	2.240709689	0.741937345	0	0.741937345	3.218875825	1.435084525	0	0.741937345	1.435084525	1.840549633	3.594568775	3.583518938	0	2.701851217	6.371812929	2.747270914	1.435084525	4.335896678	0.741937345	0	0	0	0	0	0.741937345	1.824549292	1.648658626	0.78845736	1.58113883	1.264911064	2.4	0.09531018	1.193922468	0.78845736	0.78845736	0.78845736
10020129	3.534824603	2.292534757	2.868353344	2.721295428	1.871802177	0	1.458615023	3.517497837	1.458615023	0	0.09531018	1.686398954	1.871802177	3.505557397	3.261935314	0	2.073644135	5.805170109	0	0	2.949576241	0.78845736	0	0	0	0	0	0	1.193922468	1.704748092	0.336472237	1.58113883	1.303840481	2.8	0.993251773	0.993251773	0.993251773	0.336472237	0.336472237
10020130	3.758731956	0	0	2.667228207	1.064710737	0.641853886	0.641853886	3.360375387	1.064710737	0	0	1.757857918	1.568615918	3.314186005	2.772588722	0	2.588435821	5.805170109	2.360854001	1.757857918	5	2.850706502	0	0	0	0	1.568615918	0	1.064710737	1.335001067	0.78845736	1.58113883	1.224744871	2.4	0.78845736	0.78845736	0.78845736	0.09531018	1.16315081
10020132	3.609700956	0	0	0.832909123	0.832909123	0	1.740466175	3.39785848	1.223775432	0.832909123	0.09531018	0.832909123	1.931521412	3.325036021	3.077312261	0	2.144761059	5.966573556	1.931521412	2.079441542	4.01248053	2.219203484	0	0	0	0	0.832909123	0	1.526056303	1.526056303	0.405465108	1.549193338	1.183215957	2.6	0	1.098612289	0.405465108	0	0.405465108
10020134	3.731483859	0	3.006276487	2.415913778	1.504077397	0	2.415913778	3.058707073	1.223775432	0	0	1.722766598	2.415913778	3.131136911	2.901421594	0	2.366431913	5.899152482	1.223775432	0	5.07937004	2.602689685	0	0	0	0	0	0	0.78845736	1.722766598	0.993251773	1.516575089	1.224744871	2.4	0.336472237	0.993251773	0.336472237	0.336472237	0.336472237
10020135	3.710420765	0	0	2.778819272	0.832909123	0	0.832909123	3.317815773	0.832909123	0	0.09531018	1.931521412	2.219203484	3.054001182	3.414442608	0.832909123	2.828427125	6.066300355	1.526056303	1.526056303	5.966573556	1.931521412	1.526056303	0.832909123	0.832909123	0	0	1.526056303	0.78845736	1.526056303	0.993251773	1.549193338	1.224744871	2.8	0	0.993251773	0.993251773	0.336472237	0.336472237
10030058	3.585516941	0	0	2.272125886	1.648658626	0.405465108	1.098612289	3.173878459	0.405465108	0	-0.356674944	0.78845736	2.104134154	2.557227311	1.686398954	1.902107526	3.1144823	5.727128425	1.098612289	1.098612289	3.768288736	1.791759469	0	0	0	0	0	0	0.78845736	1.481604541	-0.105360516	1.61245155	1.224744871	2.6	-0.105360516	1.30833282	1.30833282	-0.105360516	0.993251773
10030060	3.28586135	0	0	2.815408719	1.791759469	0	0	3.671224519	0.875468737	0	0.875468737	0.875468737	1.568615918	3.688879454	3.594568775	0	2.664582519	4.878524367	2.57261223	2.57261223	3.082207001	2.116255515	0	0	0	0	2.251291799	0	1.791759469	1.791759469	0.336472237	1.702938637	1.341640786	2.8	1.064710737	1.740466175	1.458615023	0.336472237	1.458615023
10030068	3.640476715	0	3.360410109	1.757857918	0.641853886	0	0.182321557	3.18221184	1.131402111	0	-0.223143551	0.182321557	1.887069649	3.440418095	3.370738174	0.182321557	2.569046516	5.753259945	0.993251773	-0.223143551	3.633180425	2.549445171	0	0	0	0	1.458615023	0.182321557	1.435084525	1.686398954	0.09531018	1.58113883	1.224744871	2.6	0.470003629	1.481604541	1.193922468	0.09531018	1.335001067
10030072	3.661302686	0	0	2.360854001	1.871802177	0	0	3.194583132	0	0	0.470003629	0.875468737	1.987874348	3.55820113	3.784189634	0	4.415880433	6.442049363	1.410986974	1.193922468	3.255764119	1.740466175	0	0	0	0	0.470003629	0	0.875468737	1.568615918	0.955511445	1.483239697	1.095445115	2.4	0	0.262364264	0.262364264	0	0.262364264
10030074	3.535203662	0	3.417529943	2.646174797	1.547562509	0	0	3.010620886	1.360976553	0	-0.223143551	0.470003629	1.945910149	3.653252276	3.478158423	0	2.34520788	6.308724118	1.945910149	1.840549633	3.065941943	2.151762203	0	0	0	0	1.360976553	0	1.360976553	1.360976553	0.182321557	1.516575089	1.140175425	2.4	0	0.832909123	0.832909123	0	0.832909123
10030075	3.704777409	0	0	2.302585093	0	0	0	3.520460802	0.916290732	0.916290732	0.262364264	0.916290732	2.302585093	4.062165664	3.985273467	0	1.949358869	5.244044241	2.708050201	1.609437912	4.183300133	0.916290732	0	0	0	0	0	0	1.335001067	1.335001067	0.530628251	1.516575089	1.183215957	2.4	0	1.193922468	0.530628251	0	0.530628251
10030076	3.87670666	0	0	1.974081026	0.875468737	0	0.875468737	3.18221184	1.280933845	0	0.182321557	0.875468737	2.261763098	3.363841595	3.505557397	0	2.683281573	6.308724118	0.875468737	0.875468737	2.898275349	1.791759469	0	0	0	0	0.875468737	0	1.280933845	0.875468737	0.336472237	1.516575089	1.095445115	2	0	1.064710737	1.064710737	0	1.064710737
10030082	3.917885786	0	3.230132233	2.721295428	1.223775432	0	0	3.433987204	1.704748092	0	0.336472237	1.223775432	1.568615918	3.346389145	3.139832618	0	4.701063709	6.32455532	1.824549292	1.029619417	3.209361307	1.568615918	0	0	0	0	2.197224577	0	1.435084525	1.589235205	0.993251773	1.58113883	1.183215957	2.4	-0.105360516	1.667706821	1.481604541	-0.105360516	0.587786665
10030083	3.981716964	-1.203972804	2.705379973	2.815408719	0	0	0.875468737	3.265759411	1.280933845	0	0.182321557	0.875468737	2.251291799	3.871201011	3.998200702	0	3.449637662	6.363961031	0	0	3.271085447	1.280933845	0	0	0.875468737	0	0	0	1.568615918	1.568615918	0	1.549193338	1.140175425	2.2	0	1.098612289	0.405465108	0	1.098612289
10030085	3.972798204	0	0	2.397895273	1.791759469	0	1.386294361	3.401197382	0	0	0	1.945910149	2.197224577	3.218875825	2.856470206	0.693147181	3.16227766	5.567764363	2.995732274	2.079441542	6.782329983	2.833213344	0	0	0	0	0.693147181	1.609437912	1.386294361	1.386294361	1.193922468	1.702938637	1.264911064	2.6	0.09531018	2.186051277	2.054123734	0.09531018	1.481604541
10030086	3.745732266	1.774952351	3.544402664	2.459588842	1.504077397	0.262364264	1.504077397	3.000719815	1.871802177	0.262364264	0.262364264	1.757857918	2.397895273	3.417726684	3.673765816	0	3.31662479	4.5607017	2.862200881	2.459588842	5.347896783	2.660259537	0	0	0	0	1.960094784	0	1.360976553	0.955511445	0.993251773	1.58113883	1.224744871	2.5	0	1.504077397	1.280933845	-0.105360516	0.993251773
10030087	3.738835605	0.470003629	2.799839037	2.549445171	0.955511445	-0.223143551	1.504077397	3.015534901	1.504077397	-0.223143551	0.09531018	1.335001067	1.974081026	3.27336401	3.135494216	-0.223143551	3.065941943	5.422176685	2.282382386	1.667706821	4.301162634	2.163323026	0	0	0	0	1.667706821	-0.223143551	1.526056303	1.526056303	-0.105360516	1.61245155	1.224744871	2.5	0.336472237	1.526056303	1.30833282	-0.105360516	0.832909123
10030088	3.99090812	0	0	2.251291799	1.568615918	0	0.875468737	3.063390922	1.280933845	0	0	1.280933845	0.182321557	3.265759411	3.374168709	0	3.937003937	4.75394573	1.791759469	1.568615918	3.937003937	2.660259537	0	0	0	0	2.57261223	0	1.974081026	1.974081026	0.405465108	1.61245155	1.303840481	2.8	0.405465108	1.808288771	1.526056303	0	0.405465108
10030089	3.848230872	0	0	2.653241965	0	0	1.609437912	2.862200881	0.530628251	0	0.530628251	1.193922468	2.76000994	2.975529566	3.374168709	0	3.872983346	4.472135955	2.014903021	0.916290732	5.403702434	2.76000994	0	0	0	0	0	0	0.916290732	0.916290732	1.064710737	1.58113883	1.183215957	2.6	0	1.568615918	1.360976553	0	0.641853886
10030091	3.898025496	0	3.301266543	2.815408719	1.335001067	0	0.955511445	3.139832618	1.85629799	0	0.955511445	1.62924054	2.332143895	2.939161922	3.04927304	0	1.949358869	5.431390246	2.549445171	1.335001067	4.806245936	1.62924054	0	0	0	0	2.332143895	0	1.648658626	1.360976553	0.405465108	1.549193338	1.224744871	2.4	0.405465108	1.098612289	1.504077397	0	0.405465108
10030092	3.739287357	2.867898902	3.155339468	2.186051277	1.16315081	0	0.875468737	3.152736022	1.568615918	0	-0.223143551	0.875468737	2.186051277	3.421000009	2.954910279	0.470003629	3.1144823	5.531726674	2.091864062	1.722766598	4.837354649	2.557227311	0	0	0	0	3.117949906	0	1.386294361	1.568615918	-0.223143551	1.643167673	1.264911064	2.4	0.832909123	1.547562509	1.360976553	0.470003629	1.131402111
10030093	3.818217693	0	0	2.442347035	1.131402111	0	0.405465108	2.821378886	1.335001067	0	-0.223143551	1.335001067	2.219203484	3.044522438	2.208274414	0.405465108	2.626785107	5.458937626	2.442347035	2.370243741	4	2.564949357	0	0	0	0	3.226843995	0	1.335001067	1.686398954	0.587786665	1.58113883	1.264911064	2.3	0.587786665	1.30833282	1.029619417	-0.105360516	0.587786665
10030095	3.843080133	0	0	2.4765384	2.014903021	0	0	3.535145354	0	0	0.405465108	0.405465108	2.014903021	2.772588722	3.306886702	0	3.224903099	5.039841267	2.595254707	2.595254707	4.404543109	2.965273066	0	0	0	0	2.014903021	0	1.504077397	1.791759469	0.530628251	1.549193338	1.224744871	2.6	0	0.530628251	1.223775432	0.530628251	1.223775432
10030096	3.690578011	0	0	2.341805806	1.029619417	0	0.641853886	3.27336401	0.641853886	0	0.641853886	1.029619417	1.887069649	3.433987204	3.218875825	0	3.361547263	5.66568619	2.240709689	2.240709689	2.569046516	2.014903021	0	0	0	0	2.833213344	0	1.029619417	1.029619417	0.993251773	1.549193338	1.224744871	2.4	0	0.993251773	0.993251773	0.262364264	0.993251773
10040078	3.799772139	0	0	2.091864062	1.410986974	0	0.993251773	2.785011242	0.993251773	0.993251773	0.993251773	1.916922612	1.686398954	3.04927304	3.04927304	0	5.813776741	6.041522987	0	0	5.069516742	2.602689685	0	0	0	0	3.072693315	0.993251773	1.410986974	0.336472237	0.182321557	1.58113883	1.224744871	2.4	0.587786665	1.098612289	0.875468737	0.182321557	1.098612289
10040079	3.8801814	0	0	2.388762789	0.993251773	0	1.504077397	2.797281335	1.504077397	0	0.993251773	1.85629799	1.85629799	3.440418095	3.650658241	0	4.370354677	5.558776844	1.504077397	1.280933845	4.370354677	2.302585093	0	0	0.587786665	0	3.238678452	0.993251773	1.280933845	1.686398954	0.262364264	1.549193338	1.264911064	2.5	0.262364264	0.262364264	0.262364264	0.262364264	0.955511445
10040080	4.080516054	0	0	2.939161922	0	0	0.78845736	1.902107526	0.78845736	0.78845736	1.193922468	2.054123734	2.054123734	3.505557397	2.856470206	0	1.816590212	6.236986452	3.401197382	2.667228207	6.580273551	2.995732274	0	0	0	0	1.722766598	0	1.704748092	2.041220329	0	1.643167673	1.264911064	2.6	0.641853886	1.335001067	1.064710737	0.641853886	1.335001067
10040081	3.737098026	0	3.671555253	2.424802726	1.974081026	0	1.974081026	2.104134154	1.410986974	0	0.741937345	1.824549292	1.131402111	2.939161922	2.815408719	0.741937345	2.28035085	4.427188724	3.325036021	2.862200881	6.964194139	2.740840024	0	0	0	0	3.025291076	0	2.116255515	1.974081026	1.193922468	1.673320053	1.341640786	2.8	0.09531018	1.902107526	1.704748092	0.78845736	1.481604541
10040082	3.335520435	1.547562509	2.957874631	2.219203484	1.526056303	0.832909123	2.701361213	2.219203484	2.079441542	0	0.832909123	1.931521412	1.740466175	3.077312261	3.505557397	0	2.144761059	3.714835124	3.634951112	2.624668592	7.880355322	3.0301337	0	0	0	0	3.540959324	0	1.740466175	1.916922612	0	1.61245155	1.303840481	2.7	0.262364264	1.686398954	1.386294361	0.262364264	2.091864062
10040084	3.80537277	0	0	2.424802726	0.916290732	0	1.840549633	2.424802726	1.609437912	0	0.916290732	2.174751721	2.174751721	3.642835516	3.912023005	0	1.58113883	5.477225575	2.995732274	2.525728644	5.594640292	2.525728644	0	0	0	0	3.169685581	0	0.955511445	1.840549633	1.131402111	1.549193338	1.264911064	2.6	0.405465108	1.131402111	1.131402111	0	1.131402111
10040085	3.984548297	0	0	2.674148649	1.064710737	0	1.757857918	1.757857918	1.064710737	1.064710737	1.064710737	1.974081026	2.163323026	1.902107526	0	0	2.408318916	4.816637832	2.451005098	2.163323026	4.816637832	2.163323026	0	0	0	0	3.077312261	0	1.029619417	1.458615023	0.336472237	1.58113883	1.264911064	2.5	0.336472237	1.435084525	1.029619417	0.336472237	1.029619417
10040086	3.737574376	0	2.734886855	2.302585093	1.481604541	0	2.406945108	2.501435952	2.054123734	0	0.78845736	2.054123734	1.481604541	2.351375257	3.353406718	0	1.483239697	3.646916506	1.722766598	1.722766598	4.593473631	2.747270914	0	0	0	0	3.602776755	1.481604541	1.481604541	1.481604541	0.78845736	1.643167673	1.303840481	2.9	1.193922468	1.686398954	1.686398954	0.09531018	1.458615023
10040087	3.531669934	0	0	2.721295428	2.208274414	0	1.62924054	2.844909384	1.098612289	0	0	1.808288771	1.960094784	1.945910149	0	0.693147181	2.258317958	5.683308895	2.57261223	1.62924054	6.356099433	2.954910279	0	0	1.098612289	0	3.306886702	0	1.386294361	1.791759469	0	1.61245155	1.264911064	2.8	0	1.589235205	1.589235205	0	1.064710737
10040088	4.114490268	0	0	2.734367509	1.064710737	0	2.667228207	2.360854001	1.335001067	0	1.064710737	2.041220329	1.902107526	2.867898902	3.077312261	0	2.588435821	4.898979486	2.360854001	1.568615918	5.366563146	2.360854001	0	0	0	0	3.292126287	0	1.064710737	1.757857918	0.832909123	1.516575089	1.140175425	2.5	0.182321557	0.832909123	0.182321557	0	0.182321557
10040089	3.480716876	0	2.583771112	2.451005098	0	0	2.549445171	2.985681938	1.757857918	0.832909123	1.252762968	1.945910149	1.547562509	0	2.995732274	0	0	3.577708764	1.252762968	0	5.709640969	2.923161581	0	0	0	0	3.370738174	0	0.875468737	1.526056303	0.182321557	1.58113883	1.224744871	2.7	0.182321557	0.875468737	0.875468737	0	0.875468737
10040090	4.112560965	0	0	2.525728644	0.641853886	0.641853886	1.757857918	2.667228207	0.641853886	0	1.064710737	1.902107526	1.568615918	2.433613355	3.122364924	0.641853886	2.408318916	5.186520992	2.850706502	1.064710737	5.54977477	2.261763098	0	0	1.568615918	0	2.667228207	0	1.360976553	1.064710737	0.641853886	1.58113883	1.183215957	2.5	-0.105360516	1.029619417	1.335001067	-0.105360516	1.029619417
10040091	4.172662707	0	3.096346544	2.151762203	0	0	1.526056303	1.740466175	1.386294361	0.832909123	0.832909123	1.840549633	1.386294361	2.219203484	1.504077397	0	2.93257566	5.770615219	2.970414466	1.064710737	6.156297589	3.135494216	0	0	1.648658626	0	3.295836866	1.648658626	1.223775432	1.648658626	0.470003629	1.643167673	1.264911064	2.3	0.741937345	1.547562509	1.435084525	0.741937345	1.30833282
10040092	4.221094681	0	0	2.57261223	1.887069649	0	0	2.104134154	0	1.193922468	0.470003629	1.887069649	2.104134154	2.564949357	2.587764035	0	5.431390246	4.615192304	1.193922468	1.193922468	5.118593557	2.890371758	0	0	0	0	3.437207819	0	1.16315081	1.193922468	0.741937345	1.643167673	1.264911064	2.6	0	1.824549292	1.824549292	0	1.131402111
10040093	4.088762344	0	0	2.014903021	0	0	0	2.525728644	1.840549633	0.916290732	0.916290732	0.262364264	1.335001067	2.240709689	0	0	5.366563146	5	2.174751721	0.916290732	5.366563146	2.995732274	0	0	0.916290732	0	3.481240089	0	1.335001067	1.840549633	1.193922468	1.673320053	1.341640786	2.5	1.193922468	1.902107526	1.902107526	0.78845736	0.78845736
10040094	4.010455578	0	0	2.261763098	0.875468737	0	0	2.48490665	0.875468737	0	0.182321557	1.974081026	1.280933845	2.785011242	0	0	6.008327554	5.029910536	1.791759469	1.791759469	4.785394446	2.674148649	0	0	0	0	3.552486829	0	1.280933845	1.280933845	1.360976553	1.58113883	1.224744871	2.6	0	1.648658626	1.360976553	0	0.955511445
10040095	3.746039257	-0.693147181	3.540901351	2.501435952	1.871802177	0	0	2.360854001	1.193922468	0.470003629	1.193922468	1.740466175	1.740466175	3.08190997	2.995732274	0.470003629	5.630275304	5.412947441	2.839078464	2.501435952	4.857983121	2.839078464	0	0	0	0	3.481240089	0	1.386294361	1.16315081	0.641853886	1.61245155	1.303840481	2.8	1.029619417	1.335001067	1.335001067	0.641853886	1.335001067
10040096	4.193722216	0	3.157893639	2.509599262	2.00148	0.916290732	0	2.694627181	1.887069649	0	0.916290732	1.887069649	2.104134154	3.342861805	3.077312261	0	4.615192304	5.576737397	2.844909384	2.694627181	6.008327554	3.356897123	0	0	0.916290732	0	3.437207819	0	1.16315081	1.410986974	0.875468737	1.58113883	1.264911064	2.5	0.182321557	1.568615918	1.280933845	0.182321557	0.182321557
10040097	3.830422418	0	0	2.660259537	0.955511445	0	0.955511445	2.660259537	1.360976553	0.955511445	0.262364264	0.955511445	1.871802177	2.332143895	0	0	5.224940191	5.099019514	1.360976553	0.955511445	4.415880433	2.660259537	0.955511445	0	0	0	3.663561646	0	0.955511445	1.648658626	1.360976553	1.516575089	1.183215957	2.4	0	0.955511445	0.955511445	0	0.262364264
10040100	3.372489218	0	3.370325718	2.525728644	2.174751721	0	1.335001067	3.401197382	2.014903021	0.916290732	0.916290732	1.840549633	1.609437912	3.563882964	3.912023005	0	1.949358869	3.535533906	3.218875825	2.995732274	6.228964601	3.443618098	0	0	0	0	3.835141961	0	1.609437912	1.609437912	0.182321557	1.549193338	1.224744871	2.5	0.182321557	0.875468737	0.875468737	0	0.182321557
10040101	3.273818452	-0.510825624	2.905916969	2.261763098	2.128231706	0	2.379546134	3.020424886	1.974081026	1.280933845	0.875468737	1.791759469	1.791759469	2.944438979	3.505557397	0	2.449489743	4.393176527	2.895911938	1.791759469	5.375872022	2.261763098	0	0	0	0	3.683866912	0.875468737	1.568615918	1.568615918	1.064710737	1.549193338	1.183215957	2.6	0.336472237	0.336472237	0.336472237	0.336472237	1.064710737
10040102	3.313640401	2.208274414	2.767890201	2.949688335	0.78845736	0	2.415913778	3.206803244	1.902107526	0.78845736	1.223775432	2.066862759	2.197224577	2.995732274	2.660259537	0.78845736	3	4.615192304	2.827313622	2.312535424	6.700746227	2.827313622	0	0.78845736	0.78845736	0	3.804437795	1.223775432	1.722766598	1.504077397	0	1.58113883	1.224744871	2.7	0.336472237	1.435084525	1.435084525	0	1.029619417
10040103	3.066703187	0	2.915497881	2.525728644	2.424802726	0	1.609437912	3.443618098	1.335001067	1.335001067	0.916290732	2.174751721	2.174751721	3.858622229	3.688879454	0	2.966479395	5.594640292	2.624668592	2.014903021	4.74341649	2.708050201	0	0	0	0	3.860729711	0	1.335001067	0.955511445	0	1.643167673	1.303840481	3.1	0.530628251	1.193922468	0.530628251	0.530628251	1.193922468
10040104	3.745732266	2.219203484	3.529678543	2.140066163	1.252762968	0	1.609437912	2.292534757	1.252762968	0.741937345	0.741937345	1.960094784	2.912350665	2.965273066	3.17805383	0	3.577708764	4.69041576	0.336472237	0	3.478505426	1.740466175	0	0.336472237	0.741937345	0	3.18221184	1.029619417	1.589235205	1.252762968	0.641853886	1.58113883	1.224744871	2.6	0.641853886	1.568615918	1.568615918	0	1.064710737
10040105	3.794769829	0	0	2.302585093	0.916290732	0	0.916290732	2.862200881	0.916290732	0	1.335001067	1.335001067	1.335001067	2.954910279	0	0.916290732	4.183300133	4.472135955	1.840549633	0	4.335896678	2.708050201	0	0	0	0	4.115779843	0	1.840549633	1.609437912	0	1.61245155	1.224744871	2.6	0.405465108	1.791759469	1.504077397	0	1.098612289
10040106	3.752088968	1.648658626	3.643332774	2.839078464	1.360976553	0	1.360976553	2.066862759	2.351375257	0.955511445	0.262364264	1.667706821	1.667706821	3.218875825	3.505557397	0.955511445	3.807886553	4.438468204	0	0	3.807886553	2.351375257	0	0	0	0	3.88567903	0	0.955511445	1.648658626	1.410986974	1.516575089	1.183215957	2.6	0.336472237	0.993251773	0.336472237	0	0.336472237
10040107	3.378985855	1.481604541	3.306117175	2.791165108	0	0	0	2.646174797	2.564949357	0.78845736	1.193922468	1.871802177	2.028148247	3.505557397	3.157000421	0.78845736	3.898717738	5.412947441	2.028148247	0	4.65832588	2.646174797	0	0	0	0	3.912023005	0	1.481604541	1.887069649	0.09531018	1.61245155	1.264911064	2.6	0.832909123	1.223775432	0.832909123	0.832909123	0.832909123
10040108	3.43017349	0	2.864769009	2.949688335	1.722766598	0	0.78845736	3.61361697	2.517696473	0	0.78845736	1.722766598	1.722766598	2.995732274	2.734367509	1.223775432	3	5.805170109	2.602689685	2.066862759	3.178049716	2.197224577	0	0	0	0	3.987130478	0	1.722766598	1.193922468	0.530628251	1.58113883	1.224744871	3	0.530628251	1.252762968	1.252762968	0.530628251	0.530628251
10040109	3.667809023	0	0	3.234749174	1.504077397	0	0	3.039749159	0	0	1.098612289	1.504077397	2.014903021	3.33220451	3.575150689	1.098612289	2.738612788	5.856620186	1.504077397	1.098612289	4.049691346	2.4765384	0	0	0	0	2.197224577	0	1.098612289	0.405465108	0.78845736	1.549193338	1.224744871	2.6	0.78845736	1.481604541	0.78845736	0	0.78845736
10040111	3.726873454	0	2.849318255	2.667228207	2.079441542	0	0.470003629	2.954910279	0.875468737	0	1.16315081	1.568615918	2.079441542	3.314186005	3.077312261	1.386294361	2.19089023	6.260990337	1.722766598	1.386294361	3.098386677	1.974081026	0	0	0	0	1.85629799	0	1.722766598	1.16315081	0	1.549193338	1.224744871	2.8	0	1.064710737	1.064710737	0	1.064710737
10040112	3.715399664	0	0	2.116255515	1.722766598	0	0	3.218875825	1.30833282	0	-0.105360516	1.722766598	2.00148	3.826465117	3.306886702	1.029619417	2.549509757	5.357238094	2.116255515	2.00148	3.605551275	2.564949357	0	0	0	0	2.867898902	0	1.335001067	1.029619417	0.875468737	1.549193338	1.183215957	2.6	0	0.875468737	0.875468737	0.182321557	0.875468737
10040113	3.638059732	0	3.49777948	2.63905733	1.131402111	0	0	3.113515309	1.360976553	0.470003629	1.131402111	1.824549292	1.824549292	3.763522997	3.634951112	1.131402111	1.760681686	6.708203932	2.054123734	1.547562509	3.741657387	2.312535424	0	0	0	0	1.686398954	0	1.526056303	1.824549292	0.587786665	1.549193338	1.224744871	2.4	0.587786665	1.30833282	0.587786665	-0.105360516	0.993251773
10040114	3.779839276	0	0	2.302585093	1.85629799	0	1.064710737	2.660259537	1.458615023	0.336472237	0.741937345	1.960094784	2.066862759	3.36729583	3.33220451	1.609437912	3.591656999	5.069516742	1.458615023	1.458615023	4.049691346	2.708050201	0	0	0	1.280933845	1.458615023	0.336472237	0.336472237	1.029619417	1.481604541	1.549193338	1.264911064	2.4	0.587786665	1.252762968	1.252762968	-0.105360516	0.993251773
10040115	3.692248772	0	2.908920877	2.32238772	1.481604541	0.405465108	1.064710737	3.535145354	1.481604541	0.405465108	1.064710737	1.887069649	1.481604541	3.610917913	3.583518938	0	4.358898944	6.164414003	0.405465108	0.405465108	2.966479395	1.757857918	0	0	0	0	3.535145354	0.405465108	1.098612289	1.757857918	-0.105360516	1.58113883	1.224744871	2.4	-0.105360516	1.280933845	0.993251773	-0.105360516	0.993251773
10040116	3.654520901	0	3.879912952	2.415913778	1.504077397	0	0.530628251	3.424262655	1.360976553	1.029619417	1.223775432	1.609437912	1.722766598	3.55820113	3.688879454	0.09531018	3.741657387	5.744562647	0.78845736	0.78845736	3.807886553	2.509599262	0	0	0.09531018	0	3.650658241	0.78845736	1.609437912	1.62924054	0.916290732	1.58113883	1.224744871	2.5	0.916290732	1.131402111	1.131402111	-0.510825624	0.916290732
10040117	3.344380086	0	3.278276168	2.442347035	2.041220329	0	2.197224577	3.339321978	0.955511445	0.955511445	0.955511445	1.85629799	1.85629799	3.912023005	4.028916757	0.955511445	3.209361307	5.310367219	2.041220329	2.041220329	4.939635614	3.139832618	0	0	0	0	3.88567903	0.955511445	0.955511445	1.85629799	0.693147181	1.58113883	1.224744871	2.6	0.693147181	0.693147181	0.693147181	0.693147181	0.693147181
10040118	3.040514416	1.62924054	2.934282311	2.587764035	0	0	2.028148247	3.417726684	1.902107526	0.641853886	1.064710737	2.251291799	1.335001067	3.772760938	3.575150689	0.641853886	2.19089023	4.582575695	2.944438979	1.740466175	5.069516742	2.660259537	0	0	0.641853886	0	3.862832761	1.335001067	1.757857918	2.028148247	0	1.61245155	1.341640786	2.9	0.587786665	1.667706821	1.252762968	0	1.252762968
10040119	3.679334041	0	3.675388864	2.785011242	1.62924054	0	0.693147181	3.342861805	1.960094784	0	1.386294361	1.386294361	1.960094784	3.575150689	3.505557397	0	3.619392214	5.770615219	1.808288771	1.386294361	4.266145802	2.406945108	0	0	1.098612289	0	3.673765816	0	0.693147181	2.079441542	0.262364264	1.58113883	1.224744871	2.4	0.262364264	1.360976553	1.360976553	0.262364264	0.262364264
10040120	3.540466449	0	2.771838441	2.468099531	2.104134154	0	0	3.306886702	1.504077397	0	1.504077397	1.85629799	1.987874348	3.481240089	3.744787086	0.587786665	3.563705936	6.25299928	1.704748092	0.587786665	3.016620626	1.504077397	0	0	1.504077397	0	3.27336401	0	0.993251773	1.504077397	0	1.61245155	1.264911064	2.5	1.098612289	1.609437912	1.386294361	0	1.386294361
10050077	3.492012626	0	0	2.901421594	1.757857918	0.530628251	0.916290732	3.139832618	1.193922468	0.530628251	0.530628251	0.916290732	1.757857918	3.505557397	3.04927304	0	3.146426545	5.60357029	2.116255515	1.887069649	2.880972058	2.00148	0	0	0	0	2.208274414	0	0.916290732	1.223775432	0.875468737	1.516575089	1.140175425	2.4	0.182321557	0.182321557	0.182321557	0.182321557	0.182321557
10050078	3.506997801	0	0	2.415913778	2.104134154	0	0	3.277144733	0.693147181	0.693147181	0.693147181	0.693147181	1.808288771	4.039536326	3.660994251	1.131402111	2.258317958	5.89067059	0	0	2.469817807	0.693147181	0	0	0	0	1.131402111	0	1.386294361	1.098612289	0.09531018	1.549193338	1.224744871	2.4	0.09531018	1.223775432	0.832909123	0.09531018	0.09531018
10050080	3.774024507	2.079441542	3.180134997	2.90690106	1.335001067	0	0.405465108	2.674148649	1.335001067	0.405465108	1.131402111	1.667706821	1.335001067	3.342861805	3.440418095	0.405465108	4.277849927	6.049793385	2.128231706	0.832909123	5.099019514	2.821378886	0	0	0	0	2.219203484	0	1.824549292	1.824549292	0.693147181	1.61245155	1.341640786	3	1.098612289	1.62924054	1.098612289	0.693147181	2.091864062
10050082	3.879995559	2.174751721	3.206641287	2.727852828	1.974081026	0	1.280933845	2.602689685	1.840549633	0	-0.105360516	1.686398954	2.091864062	2.351375257	0	0	2.846049894	4.74341649	2.785011242	1.504077397	5.196152423	2.785011242	0	0	0	0	2.602689685	1.840549633	1.280933845	1.280933845	0.587786665	1.549193338	1.264911064	2.7	-0.105360516	1.280933845	0.993251773	-0.105360516	0.587786665
10050083	3.694886376	2.379546134	3.235300203	2.517696473	1.335001067	0	2.351375257	2.995732274	1.902107526	0.641853886	0.641853886	1.740466175	1.902107526	3.60004824	3.45946629	1.064710737	2.19089023	5.347896783	2.944438979	1.064710737	5.692099788	2.839078464	0	0	0.641853886	0	2.433613355	0	1.360976553	1.740466175	0.741937345	1.61245155	1.224744871	2.7	0.09531018	1.667706821	1.667706821	0.09531018	0.741937345
10050084	3.832784974	2.079441542	3.473952058	2.261763098	1.85629799	0	0.741937345	2.624668592	2.00148	0.741937345	0.09531018	1.667706821	1.667706821	3.421000009	3.33220451	0	2.720294102	5.744562647	2.140066163	2.00148	5.458937626	2.895911938	0	0	0	0	2.895911938	0	1.458615023	1.16315081	0	1.58113883	1.264911064	2.8	0.741937345	1.410986974	1.131402111	0.741937345	1.648658626
10050085	4.020967092	0	3.546249653	2.791165108	0	0	1.757857918	2.525728644	1.335001067	0	0.641853886	1.064710737	2.041220329	2.753660712	2.406945108	1.064710737	2.949576241	5.54977477	2.734367509	1.568615918	5.186520992	2.791165108	0	0	0	0	2.791165108	0	1.335001067	1.335001067	0.875468737	1.58113883	1.264911064	2.5	0.875468737	1.252762968	0.875468737	0.182321557	0.875468737
10050086	3.876520172	0	0	2.351375257	0	0	1.360976553	2.351375257	0.955511445	0	0.262364264	1.667706821	1.667706821	2.917770732	3.100092289	0	1.61245155	5.848076607	3.165475048	3.109060959	4.732863826	2.980618636	0	0	0	0	3.218875825	0	1.360976553	1.360976553	1.131402111	1.58113883	1.264911064	2.5	0.405465108	1.824549292	1.526056303	0.405465108	1.131402111
10050087	3.530176763	0	2.970927155	2.4765384	1.774952351	0	1.774952351	2.4765384	1.931521412	0.693147181	1.098612289	2.066862759	1.774952351	3.532225644	3.96271612	0	2.42899156	5.449770637	3.321432413	2.186051277	6.292853089	3.126760536	0	0	0	0	2.701361213	0	1.386294361	1.098612289	0.955511445	1.58113883	1.264911064	2.7	0.955511445	1.360976553	1.360976553	0	0.955511445
10050088	4.09289351	0	0	2.360854001	0.741937345	0	1.667706821	2.549445171	0.741937345	0	0.09531018	1.458615023	1.667706821	3.288401888	2.208274414	0.741937345	2.915475947	5.458937626	3.005682604	2.140066163	5.357238094	2.459588842	0	0	0	0	2.772588722	0	2.151762203	1.667706821	0.182321557	1.61245155	1.264911064	2.5	0.875468737	1.568615918	1.791759469	0.182321557	0.875468737
10050089	4.07325711	0	0	2.312535424	0.641853886	0.641853886	0.641853886	2.433613355	0.641853886	0	0.262364264	1.481604541	1.335001067	2.901421594	2.815408719	0	2.863564213	6.008327554	1.840549633	0.262364264	5.08920426	2.721295428	0	0	0	0	3.206803244	0	1.504077397	1.609437912	0.832909123	1.673320053	1.303840481	2.7	1.029619417	1.887069649	1.887069649	0.336472237	1.435084525
10050090	3.949164636	0	0	1.987874348	1.987874348	0	0	2.624668592	0.470003629	1.193922468	-0.223143551	1.410986974	2.433613355	2.208274414	2.302585093	0.875468737	2.983286778	5.176871642	2.091864062	1.410986974	5.700877125	2.970414466	0	0.470003629	0	0	2.624668592	0.470003629	1.589235205	1.589235205	0.336472237	1.61245155	1.224744871	2.6	-0.356674944	1.704748092	1.410986974	-0.356674944	1.410986974
10050092	4.035054466	0	0	2.525728644	1.435084525	0	0	2.341805806	0	0	0.741937345	1.648658626	1.435084525	1.85629799	2.00148	0	6.204836823	4.898979486	1.648658626	0.741937345	4.449719092	2.985681938	0	0.741937345	0.741937345	0	2.602689685	0	1.987874348	1.131402111	0.993251773	1.643167673	1.264911064	2.5	0.693147181	1.791759469	1.547562509	0.262364264	1.791759469
10050093	3.873323756	0	0	2.653241965	0.641853886	0	1.029619417	2.58021683	0	0	-0.105360516	2.014903021	1.335001067	2.76000994	2.163323026	0	2.915475947	5.403702434	0.641853886	0.641853886	5.907622195	3.161246712	0	0	0	0	1.740466175	0	1.029619417	1.547562509	1.458615023	1.58113883	1.224744871	2.5	0.530628251	0.955511445	0.955511445	0.530628251	1.223775432
10050094	3.944528917	0	0	2.312535424	1.223775432	0	1.722766598	2.602689685	1.722766598	0	1.223775432	2.066862759	1.504077397	1.960094784	0	0	4.110960958	3.820994635	2.517696473	2.197224577	5.196152423	3.113515309	0	0	0	0	2.517696473	0	1.193922468	1.902107526	0.916290732	1.58113883	1.264911064	2.7	0.916290732	1.335001067	1.335001067	0.262364264	1.335001067
10050095	4.243784162	0	0	2.116255515	0.530628251	0	0.916290732	2.014903021	0.916290732	0.530628251	0.530628251	1.193922468	1.435084525	2.104134154	2.041220329	0.530628251	5.54977477	5.403702434	3.034952987	2.954910279	7.190271205	3.708682081	0	0	0	0	1.435084525	0	1.609437912	1.757857918	0.405465108	1.643167673	1.264911064	2.6	0.832909123	1.916922612	1.808288771	0.405465108	1.504077397
10050096	4.032486889	0	0	2.332143895	0	0	0	2.424802726	0.741937345	0	0	1.131402111	1.131402111	1.667706821	0	0	5.07937004	4.969909456	2.104134154	1.131402111	4.538722287	1.824549292	0	0	0	0	2.104134154	0	2.332143895	1.131402111	1.223775432	1.61245155	1.303840481	2.6	0.832909123	1.504077397	1.504077397	0.09531018	1.223775432
10050097	4.093844437	0	3.125619534	2.116255515	0.530628251	0	0	2.302585093	1.193922468	0	-0.223143551	1.193922468	1.193922468	2.468099531	2.433613355	0	5.403702434	5.319774431	2.219203484	0.530628251	4.086563348	2.219203484	0	0	1.435084525	0	1.757857918	0.916290732	1.193922468	1.410986974	0.875468737	1.61245155	1.264911064	2.5	0.470003629	1.704748092	1.547562509	-0.223143551	1.360976553
10050098	4.082710481	0	0	2.660259537	0	0	0.641853886	1.740466175	1.064710737	0	0.641853886	1.335001067	1.568615918	1.504077397	2.240709689	0.641853886	5.167204273	4.878524367	2.433613355	2.517696473	6.172519745	3.169685581	0	0	0	0	2.517696473	0	1.360976553	1.360976553	0.182321557	1.643167673	1.224744871	2.5	0.641853886	1.824549292	1.824549292	0.182321557	1.458615023
10050099	4.210526317	0	0	2.442347035	0	0	0	0	0	0.832909123	0.832909123	1.931521412	0.832909123	2.76000994	3.157000421	0	6.434283177	5.468089246	2.219203484	0.832909123	6.519202405	3.39785848	0	0	0	0	0	0.832909123	1.740466175	1.504077397	0.875468737	1.673320053	1.341640786	2.6	1.280933845	1.568615918	1.568615918	1.280933845	0.875468737
10050101	4.294628819	0	3.300529542	2.332143895	0.741937345	0	-0.105360516	1.916922612	0.530628251	-0.105360516	-0.105360516	1.458615023	0.741937345	2.066862759	2.054123734	0.262364264	6.826419266	4.75394573	2.58021683	2.091864062	6.300793601	3.210843653	0	0	0	0	2.48490665	0	1.974081026	2.028148247	0.641853886	1.702938637	1.264911064	2.5	0.78845736	1.974081026	2.014903021	0.182321557	1.609437912
10050102	4.139317928	1.85629799	3.852909741	2.850706502	0	0	1.280933845	1.987874348	1.504077397	0	-0.105360516	1.85629799	1.504077397	1.360976553	1.62924054	0.587786665	1.341640786	4.949747468	2.995732274	2.995732274	5.138093031	2.901421594	0	0	0	0	2.208274414	0	1.840549633	1.840549633	0.693147181	1.643167673	1.264911064	2.4	1.098612289	1.609437912	1.386294361	0.693147181	1.098612289
10050103	4.590472705	0	0	1.791759469	0	0	0	0.875468737	1.568615918	0	0.875468737	1.280933845	1.791759469	0	0	0	2.449489743	5.700877125	3.131136911	0.875468737	6.767569726	2.895911938	2.128231706	0.875468737	2.128231706	0.875468737	1.791759469	2.379546134	0.182321557	1.280933845	0.336472237	1.61245155	1.303840481	2.6	1.029619417	1.029619417	1.029619417	0.336472237	1.029619417
10050104	4.252401887	0	0	2.468099531	0	0	1.458615023	1.16315081	1.16315081	0	0.78845736	1.871802177	1.871802177	1.871802177	0	1.16315081	0	4.969909456	0.78845736	0	5.07937004	1.686398954	0.78845736	0	0.78845736	0	1.871802177	0	0.78845736	0.78845736	0.916290732	1.58113883	1.183215957	2.3	0.182321557	1.30833282	1.30833282	0.182321557	1.589235205
10050105	4.487152123	0	0	1.704748092	0	0	1.526056303	0	0.587786665	0	0.587786665	2.116255515	2.624668592	3.173878459	2.694627181	0	1.923538406	4.785394446	1.85629799	0.587786665	5.157518783	2.312535424	0	0	0	0	2.856470206	0	1.280933845	0.993251773	-0.105360516	1.643167673	1.224744871	2.5	0.530628251	0.955511445	1.252762968	-0.105360516	1.458615023
10050106	4.073206043	0	0	2.525728644	0.741937345	0	0	1.648658626	1.131402111	0	0.741937345	1.987874348	2.116255515	3.063390922	2.660259537	1.435084525	1.449137675	6.041522987	2.681021529	2.747270914	7	3.131136911	0.741937345	0	0	0	2.525728644	0.741937345	1.410986974	1.131402111	0.993251773	1.61245155	1.341640786	2.5	0.993251773	1.481604541	1.481604541	0.587786665	0.993251773
10050107	4.619920858	0	0	2.766319109	0.875468737	0	0.875468737	0.875468737	1.30833282	0	0.875468737	1.808288771	2.681021529	2.587764035	2.660259537	1.30833282	1.549193338	4.69041576	2.595254707	2.501435952	4.549725266	2.681021529	0.875468737	0	0	0	1.589235205	0	0.875468737	1.280933845	0.182321557	1.58113883	1.224744871	2.4	0.182321557	1.252762968	0.832909123	0.182321557	0.832909123
10050108	4.098917424	0	0	2.674148649	0	0	0.955511445	2.468099531	0.955511445	0	0.262364264	1.887069649	2.912350665	2.856470206	0	0	1.61245155	5	2.58021683	2.219203484	5.73585216	2.76000994	0	0	0	0	2.219203484	0	0.955511445	0.262364264	0.182321557	1.549193338	1.140175425	2.3	0	0.832909123	0.182321557	0.182321557	1.252762968
10050109	3.934058432	0	3.501223696	2.624668592	0.916290732	0	1.840549633	2.525728644	2.014903021	0	0.262364264	2.424802726	2.302585093	2.721295428	3.440418095	0.916290732	0	4.615192304	0.916290732	0	4.74341649	2.174751721	0	0	0	0	2.93385687	0	0.955511445	1.62924054	0.916290732	1.61245155	1.264911064	2.6	0.262364264	1.609437912	1.609437912	0	1.335001067
10050110	3.669059327	0	0	2.624668592	2.174751721	0	1.335001067	2.424802726	1.609437912	0.916290732	0.262364264	1.840549633	1.609437912	0	0	0	1.58113883	4.615192304	0.916290732	0.916290732	4.472135955	2.302585093	0	0	0	0	2.302585093	0	1.609437912	1.609437912	1.098612289	1.549193338	1.140175425	2.2	0.405465108	0.405465108	0.405465108	0	1.098612289
10050111	4.020034005	0	0	2.862200881	0.916290732	0	0.916290732	2.424802726	1.335001067	0	0	1.335001067	2.302585093	0	0	0	1.949358869	5.244044241	2.624668592	1.840549633	4.878524367	2.525728644	0	0	0	0	1.840549633	0.916290732	1.335001067	0.955511445	0	1.643167673	1.224744871	2.4	1.360976553	0.955511445	0.955511445	0.955511445	1.360976553
10050112	3.98889145	0	0	2.63188884	1.335001067	0.916290732	2.186051277	1.840549633	1.62924054	0	0.916290732	2.186051277	2.028148247	1.740466175	0	0	0	5.394441584	2.944438979	2.028148247	4.909175083	2.433613355	0	0	0	0	1.840549633	0	0.955511445	1.609437912	0	1.549193338	1.140175425	2.4	0.405465108	1.098612289	0.405465108	0	0.405465108
10050113	3.936637566	3.306886702	3.522411561	2.949688335	1.504077397	0	0.78845736	0	2.312535424	0.78845736	0.78845736	2.312535424	1.902107526	2.76000994	3.218875825	0	1.483239697	4.615192304	2.753660712	0.78845736	4.857983121	2.517696473	0	0	0	0	2.517696473	0	1.193922468	1.722766598	0.182321557	1.58113883	1.224744871	2.5	0.182321557	1.568615918	1.280933845	0	0.182321557
10050114	4.040293082	0	3.304282582	2.186051277	0.916290732	0	0.916290732	2.433613355	1.62924054	0	0.262364264	1.335001067	1.840549633	3.401197382	3.505557397	0	1.949358869	3.898717738	2.433613355	2.028148247	3.178049716	1.335001067	0.916290732	0	0	0	1.840549633	0	1.335001067	0.262364264	0.336472237	1.58113883	1.224744871	2.4	0	1.704748092	1.410986974	0	1.029619417
10050115	3.629792712	0	2.630016585	2.617395833	2.261763098	0.993251773	0	1.916922612	1.916922612	0.993251773	0.336472237	1.704748092	2.261763098	2.995732274	2.587764035	0	0	4.679743583	0.993251773	0	5.366563146	2.797281335	0	0	0	0	2.617395833	0	1.410986974	1.029619417	0.405465108	1.58113883	1.224744871	2.6	1.131402111	1.131402111	0.405465108	0.405465108	1.131402111
10050116	3.850998304	2.312535424	3.569222789	2.468099531	0.875468737	0	0.587786665	2.839078464	1.064710737	0.875468737	0.875468737	1.667706821	1.774952351	3.169685581	2.862200881	0.182321557	5.941380311	5.253570215	2.415913778	1.667706821	4.732863826	2.646174797	0	0	0	0	2.867898902	0	1.435084525	1.774952351	0.587786665	1.61245155	1.224744871	2.8	0.182321557	1.410986974	1.252762968	-0.510825624	1.410986974
10050118	3.988632133	0	0	2.332143895	1.526056303	0	0	2.701361213	0.832909123	0	0	1.223775432	1.931521412	3.100092289	2.351375257	0	5.567764363	5.468089246	1.931521412	1.740466175	5.138093031	3.08190997	0	0	0	0	2.912350665	0	1.740466175	1.740466175	0.182321557	1.61245155	1.264911064	2.6	0.875468737	1.589235205	1.589235205	0.182321557	0.875468737
10050119	3.943482912	0	0	2.240709689	1.547562509	0	0	2.980618636	0	0	0.470003629	1.704748092	2.066862759	3.109060959	3.277144733	0	5.394441584	5.394441584	1.704748092	1.704748092	4.347413024	2.595254707	0	0	0	0	2.32238772	0	1.16315081	1.16315081	0.182321557	1.58113883	1.224744871	2.5	0.182321557	1.609437912	1.30833282	0.182321557	1.609437912
10050120	3.754807634	1.547562509	3.267132513	2.610069793	0.916290732	0.916290732	0	2.694627181	1.30833282	0	0.182321557	1.824549292	1.824549292	2.468099531	2.694627181	0	5.983310121	5.215361924	2.151762203	1.824549292	1.923538406	0.916290732	0	0	0	0	2.917770732	0	1.609437912	1.824549292	1.386294361	1.643167673	1.264911064	2.6	0.693147181	1.589235205	1.589235205	0.693147181	1.386294361
10050121	3.691850038	0	2.896298604	2.701361213	1.481604541	0	0	3.653252276	1.252762968	0	0	0.955511445	1.945910149	3.490428515	3.505557397	0.587786665	5.458937626	6.140032573	1.945910149	1.667706821	3.507135583	2.066862759	0	0	0	0	1.481604541	0	1.280933845	1.481604541	0.530628251	1.61245155	1.224744871	2.5	0.530628251	1.458615023	1.458615023	-0.105360516	0.530628251
10050123	3.159083357	0	2.945385899	2.785011242	1.686398954	0	0.832909123	3.608211551	1.131402111	0.405465108	0.832909123	1.335001067	1.686398954	3.887730313	3.992680908	0.405465108	2.323790008	6.204836823	1.931521412	1.526056303	4.472135955	2.509599262	0	0	0	0	3.068052935	0	1.526056303	1.686398954	0.405465108	1.58113883	1.264911064	2.5	0.405465108	1.335001067	1.335001067	-0.223143551	0.405465108
10050124	4.019369548	1.931521412	3.010571624	2.415913778	1.62924054	0	0.693147181	2.785011242	1.410986974	0	0.693147181	1.280933845	1.62924054	3.169685581	3.039749159	0	4.669047012	6.041522987	1.808288771	0.405465108	4.277849927	1.887069649	0	0	0	0	3.569532696	0	1.504077397	1.252762968	0	1.58113883	1.224744871	2.5	0.336472237	1.667706821	1.458615023	-0.693147181	0.875468737
10050125	3.712254125	0	3.065398252	2.272125886	1.064710737	0	0.641853886	3.339321978	2.459588842	0.641853886	0.641853886	1.064710737	1.064710737	2.995732274	2.944438979	0	3.687817783	6.156297589	2.533696814	2.054123734	3.420526275	2.054123734	0	0	0	0	3.339321978	0	2.054123734	1.757857918	1.064710737	1.643167673	1.224744871	2.6	1.064710737	1.774952351	1.481604541	0	1.481604541
10050127	3.81815179	0	3.150211471	1.887069649	0.693147181	0	1.526056303	2.721295428	1.887069649	0.262364264	0.955511445	0.955511445	1.667706821	3.314186005	3.058707073	0	5.458937626	5.272570531	2.2300144	1.386294361	4.527692569	2.917770732	0	0	0	0	2.917770732	0	1.987874348	1.987874348	-0.356674944	1.643167673	1.224744871	2.7	0.741937345	1.609437912	1.740466175	0.336472237	1.280933845
10050129	3.898775645	0	2.684303807	2.282382386	1.686398954	0	0	2.791165108	1.686398954	0.78845736	0.09531018	1.193922468	1.686398954	2.174751721	2.351375257	0	1.483239697	4.65832588	1.871802177	0.78845736	4.65832588	1.193922468	0	0	0	0	2.646174797	0	1.193922468	1.704748092	0.832909123	1.58113883	1.183215957	2.4	0.09531018	1.223775432	1.223775432	0	1.223775432
10050130	3.847420482	0	0	2.424802726	1.410986974	0.741937345	0.741937345	2.862200881	0.741937345	0	0.741937345	1.824549292	2.2300144	2.975529566	2.917770732	0	0	6.090976933	1.974081026	0	5.558776844	2.803360381	0	0	0	0	2.424802726	0	1.435084525	1.974081026	0	1.58113883	1.140175425	2.4	0	1.410986974	1.410986974	0	0.336472237
10050131	4.281847119	0	0	2.104134154	1.335001067	0.641853886	0.641853886	1.335001067	1.335001067	0.641853886	0.641853886	1.840549633	1.16315081	2.397895273	1.791759469	0.641853886	1.58113883	4.57165178	2.104134154	1.62924054	5.449770637	2.721295428	0	0	0	0	2.186051277	0	1.62924054	1.840549633	0.693147181	1.61245155	1.224744871	2.4	0.693147181	1.547562509	1.410986974	-0.356674944	1.223775432
10050132	4.183255523	0	0	2.054123734	1.360976553	0	0.641853886	1.916922612	0.641853886	0.641853886	0	1.757857918	1.064710737	2.041220329	1.871802177	0	1.702938637	4.827007354	1.916922612	1.360976553	5.576737397	2.272125886	0	0	0	0	2.740840024	0.641853886	1.568615918	1.568615918	0.09531018	1.61245155	1.224744871	2.3	0.741937345	1.667706821	1.458615023	0.09531018	0.741937345
10050134	3.886787245	0	0	2.595254707	0	0	0.875468737	1.30833282	1.808288771	1.30833282	0.182321557	1.30833282	2.140066163	2.163323026	3.100092289	0	2.469817807	4.939635614	0.875468737	0.875468737	4.549725266	0.875468737	0	0	0	0	2.282382386	0	1.280933845	1.568615918	0	1.61245155	1.224744871	2.2	0	1.774952351	1.774952351	0	0.405465108
10050135	3.710273951	0	0	2.251291799	1.410986974	0	2.091864062	2.501435952	1.410986974	0	0.993251773	2.091864062	1.686398954	3.218875825	3.04927304	0	0	4.929503018	2.251291799	0	5.813776741	2.091864062	0	0	0	0	2.091864062	0	1.410986974	1.916922612	0.405465108	1.61245155	1.264911064	2.6	0.405465108	1.504077397	1.504077397	0	1.504077397
10050136	3.833369333	0	0	2.803360381	1.526056303	0	2.219203484	1.85629799	1.704748092	0	0.587786665	1.704748092	2.116255515	2.091864062	2.116255515	0	1.341640786	5.069516742	1.704748092	1.30833282	4.062019202	2.116255515	0	0	0	0	3.005682604	0	1.526056303	1.722766598	0.693147181	1.58113883	1.183215957	2.4	0.693147181	1.131402111	1.131402111	0	0.693147181
10050137	3.945244993	0	0	1.887069649	0.78845736	0.78845736	1.704748092	2.660259537	0.78845736	0	0.78845736	1.887069649	1.887069649	2.965273066	3.505557397	0.78845736	0	5.744562647	1.704748092	0.78845736	5.347896783	2.734367509	0	0	0	0	2.174751721	0	0.09531018	1.481604541	0.875468737	1.58113883	1.224744871	2.5	0.875468737	1.280933845	0.875468737	0.182321557	0.875468737
10050138	4.301859961	0	0	2.533696814	0	1.16315081	2.00148	1.840549633	1.435084525	0	0.741937345	1.667706821	2.00148	1.568615918	0	0	0	3.974921383	2.451005098	1.435084525	5.431390246	2.533696814	0	0	0	0	1.840549633	0	1.16315081	1.435084525	0.955511445	1.549193338	1.183215957	2.3	0.262364264	0.955511445	0.262364264	0.262364264	1.360976553
10050139	3.819403203	0	0	2.747270914	1.193922468	0	1.722766598	2.186051277	0.78845736	1.481604541	0.09531018	1.902107526	1.722766598	0	2.815408719	0	0	4.472135955	2.879198457	1.722766598	5.770615219	2.186051277	0	0	0	0	2.406945108	0	0.78845736	1.481604541	0.182321557	1.58113883	1.224744871	2.5	0.182321557	1.30833282	0.916290732	0.182321557	1.30833282
10050140	4.267597344	0	0	2.341805806	0.955511445	0	1.757857918	2.128231706	1.16315081	0	0.262364264	1.871802177	1.757857918	1.193922468	0	0.262364264	1.61245155	4.898979486	1.960094784	1.360976553	5.865151319	2.208274414	0	0.262364264	0.262364264	0	2.459588842	0	0.955511445	1.504077397	0.832909123	1.58113883	1.224744871	2.4	0.405465108	1.335001067	1.335001067	-0.223143551	1.335001067
10050141	3.916134541	0	3.168928992	1.931521412	2.186051277	0	1.774952351	2.701361213	2.292534757	0	1.098612289	2.292534757	2.066862759	1.504077397	0	0.693147181	1.414213562	5.069516742	3.169685581	2.292534757	5.449770637	2.63188884	0	0	0	0	3.08190997	0	1.386294361	1.386294361	0.182321557	1.58113883	1.183215957	2.4	0.182321557	0.875468737	0.875468737	0	0.875468737
10050144	3.240206696	0.641853886	2.763926312	2.186051277	1.686398954	0.587786665	2.282382386	2.833213344	2.079441542	0.993251773	0.587786665	2.186051277	1.686398954	3.254242969	2.93385687	1.280933845	0	4.23083916	3.063390922	1.960094784	6.745368782	3.144152279	0	0.587786665	1.960094784	0	2.525728644	1.840549633	1.686398954	1.974081026	0.09531018	1.61245155	1.264911064	2.6	0.741937345	1.16315081	1.16315081	0.741937345	1.667706821
10050145	4.106322539	0	0	2.602689685	1.435084525	0	1.435084525	2.525728644	1.131402111	0	0.741937345	2.116255515	1.840549633	1.722766598	0	0.741937345	1.760681686	4.679743583	1.131402111	0	3.674234614	2.240709689	0	0	0	0	2.93385687	0	1.131402111	1.435084525	1.547562509	1.61245155	1.224744871	2.5	0.182321557	1.547562509	1.252762968	0.182321557	1.757857918
10050146	3.84656673	0	2.785998409	2.302585093	0	0	1.609437912	2.525728644	2.174751721	0	1.335001067	1.335001067	0.916290732	3.292126287	3.284663565	0	1.58113883	4.615192304	2.302585093	0.916290732	5.477225575	2.302585093	0	0	0	0	2.862200881	0	2.174751721	2.174751721	0.470003629	1.643167673	1.264911064	2.6	0.470003629	0.470003629	1.131402111	0.470003629	1.547562509
10050147	3.521229738	0	0	2.251291799	1.568615918	0	0.875468737	2.4765384	1.280933845	0.875468737	0.182321557	1.568615918	1.280933845	2.379546134	2.734367509	0.875468737	1.897366596	5.118593557	1.568615918	1.280933845	6.363961031	1.568615918	0	0	0	0	2.884800713	0	1.280933845	1.791759469	0.916290732	1.58113883	1.140175425	2.2	0.262364264	1.62924054	1.335001067	0	0.916290732
10050148	4.259095998	0	3.044998515	1.960094784	0	0	1.280933845	2.433613355	1.064710737	0	0.336472237	1.609437912	1.280933845	2.360854001	0	0	0	4.857983121	2.493205453	1.064710737	5.205766034	2.433613355	0	0	0	0	1.85629799	0	1.252762968	1.252762968	0.530628251	1.61245155	1.264911064	2.6	-0.223143551	1.902107526	1.757857918	-0.223143551	0.916290732
10050149	3.824371424	0.405465108	3.293129501	1.504077397	0.993251773	0	1.704748092	2.541601993	1.987874348	0	1.280933845	1.987874348	0.587786665	2.954910279	2.433613355	0	1.643167673	4.7644517	2.674148649	1.504077397	6.107372594	2.468099531	0	0	0	0	2.949688335	0	1.504077397	1.840549633	0.693147181	1.643167673	1.264911064	2.6	1.131402111	1.131402111	1.131402111	0.693147181	1.62924054
10050153	4.055135849	0	0	1.974081026	1.064710737	0	0	3.202746443	0	0	1.064710737	1.064710737	1.458615023	1.740466175	0	1.064710737	5.10881591	7.120393248	1.064710737	0	5.899152482	2.312535424	0	0	0	0	3.314186005	0	1.757857918	1.757857918	0.993251773	1.643167673	1.264911064	2.6	0.262364264	1.902107526	1.902107526	0.262364264	0.993251773
10050154	3.494778795	0	2.710314303	2.517696473	1.252762968	0	1.252762968	3.135494216	1.481604541	0.587786665	0.587786665	0.993251773	2.174751721	3.025291076	2.815408719	0.587786665	2.828427125	5.234500931	0.993251773	0.993251773	3.1144823	1.960094784	0	0	0	0	2.821378886	0	1.280933845	1.686398954	0	1.643167673	1.264911064	2.4	0.693147181	1.589235205	1.589235205	0	0.693147181
10060058	3.976499025	1.774952351	2.991824649	2.517696473	1.410986974	0	1.410986974	1.648658626	1.410986974	0	0.741937345	1.410986974	0.741937345	2.041220329	1.931521412	0	0	5.176871642	2.803360381	0.741937345	5.830951895	3.025291076	0	0	0	0	1.410986974	0	1.131402111	1.131402111	0.470003629	1.61245155	1.303840481	2.6	0.693147181	1.481604541	1.481604541	0.182321557	1.568615918
10060059	4.123255906	0	2.930660277	2.517696473	0	0	2.397895273	2.028148247	1.029619417	0	1.029619417	1.568615918	2.397895273	1.960094784	2.302585093	0	2.19089023	3.714835124	2.809402695	2.272125886	5.567764363	2.116255515	0	0	1.223775432	0	0.336472237	0	1.722766598	1.916922612	0.693147181	1.61245155	1.264911064	2.6	0.405465108	1.360976553	1.223775432	0.405465108	0.916290732
10060060	4.008314522	1.029619417	3.397825035	2.32238772	1.064710737	0	1.280933845	2.079441542	1.62924054	0.405465108	-0.356674944	1.62924054	0.78845736	2.091864062	2.2300144	0.405465108	1.483239697	4.75394573	2.681021529	1.987874348	5.66568619	2.821378886	0	0	0	0	2.63188884	0	2.079441542	1.871802177	0.641853886	1.61245155	1.264911064	2.7	0.641853886	1.526056303	1.30833282	-0.105360516	1.722766598
10060061	4.134446297	2.424802726	3.135363773	2.388762789	0.993251773	0.336472237	0.336472237	1.808288771	1.410986974	0.336472237	0.336472237	1.410986974	0.693147181	2.174751721	2.587764035	0	2.607680962	5.019960159	2.708050201	0.993251773	6.848357467	3.328626689	0	0	0	0	1.916922612	0	2.104134154	1.808288771	1.098612289	1.643167673	1.264911064	2.6	0.832909123	1.791759469	1.667706821	0.405465108	1.916922612
10060062	4.404753903	0	0	1.774952351	1.223775432	0	0.916290732	2.468099531	0	0	-0.223143551	1.223775432	0.530628251	2.208274414	2.066862759	0	2.236067977	5.504543578	2.468099531	1.902107526	5.941380311	2.821378886	0	0	0	0	2.128231706	1.435084525	1.774952351	1.774952351	0.741937345	1.673320053	1.264911064	2.3	0.741937345	1.840549633	1.840549633	0.741937345	1.435084525
10060064	4.196720629	0	0	1.589235205	0.336472237	0	2.197224577	1.029619417	0	0.336472237	1.029619417	1.252762968	3.19047635	1.85629799	2.079441542	0	1.449137675	4	1.252762968	0	4.404543109	1.589235205	0	0	0	0	0	0.336472237	1.252762968	1.435084525	0.405465108	1.58113883	1.264911064	2.6	-0.356674944	1.30833282	1.098612289	-0.356674944	0.405465108
10060065	4.042243924	1.722766598	3.876022701	2.292534757	0	0	0	1.887069649	1.704748092	0	0.09531018	1.193922468	1.887069649	1.916922612	2.351375257	0	2.097617696	4.449719092	1.193922468	0	5.029910536	2.734367509	0	0	0	0	0	0	1.193922468	1.481604541	0.741937345	1.643167673	1.224744871	2.4	0	1.974081026	1.824549292	0	1.62924054
10060066	4.0463266	2.2300144	3.721491842	1.987874348	1.589235205	0	0	1.808288771	2.140066163	0	0.875468737	1.30833282	1.808288771	2.066862759	0	0	1.549193338	4.816637832	1.987874348	1.589235205	5.522680509	2.501435952	0	0	0	0	1.589235205	0	2.00148	1.808288771	0.955511445	1.643167673	1.341640786	2.7	0.955511445	1.648658626	1.360976553	0.955511445	1.360976553
10060067	4.246722243	0	0	2.282382386	0	0	0.875468737	1.987874348	0	0	0.875468737	1.808288771	1.30833282	2.351375257	0	0	1.923538406	5.839520528	2.397895273	1.589235205	5.176871642	2.397895273	0	0	0	0	1.30833282	0	1.589235205	1.568615918	0.405465108	1.58113883	1.303840481	2.4	0.405465108	1.774952351	1.481604541	0.405465108	1.481604541
10060068	4.17603207	0	0	1.916922612	0.641853886	0.641853886	0.641853886	1.757857918	0	0.641853886	1.064710737	1.360976553	1.757857918	1.774952351	1.740466175	0	1.378404875	5.916079783	2.533696814	0.641853886	5.019960159	2.681021529	0	0	0	0	0	0	1.568615918	1.757857918	0.78845736	1.643167673	1.264911064	2.3	0.78845736	1.481604541	1.481604541	0.09531018	1.481604541
10060069	3.569194611	1.840549633	2.894861663	2.360854001	1.16315081	0	2.734367509	2.079441542	2.00148	0	1.30833282	1.931521412	1.568615918	2.884800713	3.117949906	0.09531018	1.788854382	4.837354649	3.104586678	2.624668592	6.804410334	3.218875825	0	0	0	0	1.85629799	1.458615023	2.079441542	1.774952351	0.530628251	1.643167673	1.264911064	2.6	0.530628251	1.386294361	1.223775432	0.530628251	1.740466175
10060070	4.057473087	0	3.232344711	2.397895273	0.182321557	0	0.182321557	2.63905733	1.064710737	0.182321557	0.530628251	1.547562509	1.252762968	1.808288771	0	0.530628251	1.516575089	5.167204273	2.63905733	0.530628251	6.196773354	2.397895273	0	0.182321557	0.182321557	0	0	0.182321557	1.526056303	2.104134154	1.16315081	1.643167673	1.264911064	2.5	0.916290732	1.62924054	1.481604541	0.641853886	1.16315081
10060071	4.01847093	0	3.189900053	2.701361213	0	0	2.079441542	1.931521412	1.740466175	1.223775432	1.223775432	1.931521412	2.079441542	2.468099531	0	0	1.843908891	4.669047012	2.332143895	1.526056303	5.674504384	3.135494216	0	0	0	0	1.223775432	0	1.526056303	1.223775432	0.09531018	1.58113883	1.224744871	2.3	0.09531018	0.78845736	0.78845736	0.09531018	0.78845736
10060072	4.462257786	0	3.087901161	2.459588842	0.641853886	0	1.916922612	2.272125886	1.360976553	0.641853886	1.064710737	1.757857918	2.163323026	1.589235205	0	0.641853886	1.378404875	5.019960159	2.163323026	1.064710737	4.404543109	2.163323026	0	0	0	0	1.064710737	0	1.335001067	1.335001067	0.182321557	1.61245155	1.264911064	2.4	0.182321557	0.916290732	0.916290732	0.182321557	1.30833282
10060073	3.929902216	0	0	2.727852828	0.875468737	0	0	1.960094784	0	0.875468737	0.875468737	1.252762968	1.960094784	1.960094784	2.351375257	0	1.549193338	5.08920426	2.360854001	0	5.422176685	0.875468737	0	0	0.875468737	0	0	0.875468737	1.774952351	1.568615918	0.993251773	1.61245155	1.224744871	2.6	0.262364264	1.386294361	0.993251773	0	1.386294361
10060075	3.968705751	0	0	2.839078464	0.530628251	0	0	2.839078464	0	0	0.530628251	0.955511445	1.223775432	2.76000994	3.139832618	0	5.468089246	5.54977477	2.549445171	2.240709689	4.806245936	2.617395833	0	0	0	0	1.916922612	0	1.931521412	1.223775432	0.875468737	1.643167673	1.264911064	2.6	0.470003629	1.871802177	1.722766598	-0.223143551	1.386294361
10060076	3.649202637	0	0	2.501435952	1.410986974	0	1.410986974	2.939161922	1.410986974	0	0.993251773	1.410986974	1.410986974	2.965273066	3.063390922	0	4.795831523	5.069516742	2.251291799	1.916922612	3.860051813	2.091864062	0	0	0	0	3.295836866	0	1.029619417	2.104134154	1.064710737	1.58113883	1.303840481	2.6	1.064710737	0.336472237	1.064710737	0.336472237	1.064710737
10060077	3.658935578	0	0	2.954910279	2.197224577	0	0.955511445	2.884800713	2.197224577	0	0.955511445	1.335001067	1.335001067	3.824284091	3.306886702	0	3.754996671	5.54977477	2.197224577	0.955511445	4.38178046	2.041220329	0	0	0.955511445	0	3.08190997	0	1.62924054	1.648658626	0.916290732	1.643167673	1.341640786	2.6	0.262364264	1.840549633	1.840549633	0.916290732	1.335001067
10060079	3.764497001	0	3.441379171	3.034952987	1.131402111	0	0	3.299533728	1.648658626	0	1.131402111	1.435084525	1.840549633	3.650658241	3.80666249	0	3.820994635	5.300943312	2.815408719	1.435084525	5.205766034	2.747270914	0	0	0	0	1.840549633	0	0.693147181	1.435084525	1.481604541	1.58113883	1.264911064	2.8	1.064710737	1.481604541	1.064710737	0.405465108	1.481604541
10060080	3.775263551	0	2.916418467	1.931521412	1.931521412	0	0.832909123	3.230804396	1.740466175	1.223775432	1.223775432	1.526056303	1.931521412	3.353406718	3.401197382	0	4.289522118	5.674504384	2.912350665	0	5.253570215	3.0301337	0	0	0	0	1.740466175	0	1.740466175	1.526056303	0.993251773	1.58113883	1.224744871	2.5	0	0.993251773	1.410986974	0	0.993251773
10060081	3.79044277	1.547562509	3.614236724	2.424802726	0.993251773	0	1.335001067	2.990719732	1.686398954	0	1.16315081	1.686398954	2.151762203	3.010620886	2.939161922	1.16315081	4.460941605	5.48634669	2.272125886	1.945910149	4.147288271	2.424802726	0	0	0.09531018	0	1.686398954	0.78845736	0.78845736	1.335001067	0.741937345	1.549193338	1.183215957	2.7	0.336472237	1.280933845	1.029619417	-0.356674944	0.741937345
10060082	3.507777154	0	2.977873755	2.00148	1.30833282	0	0	3.015534901	2.00148	0	1.30833282	0.641853886	0.641853886	3.100092289	3.218875825	1.30833282	4.909175083	4.909175083	3.706228092	2.694627181	7.071067812	3.18221184	0	0	0	0	2.564949357	0	1.335001067	1.722766598	0	1.58113883	1.224744871	2.4	0	0.405465108	0.405465108	0.405465108	1.098612289
10060083	3.65488307	0	2.935663747	2.219203484	1.791759469	0	1.686398954	3.000719815	0.78845736	0.09531018	0.78845736	1.335001067	1.335001067	3.589059119	3.678829118	0.78845736	4.037325848	5	2.388762789	1.193922468	5.215361924	1.871802177	0	0	0	0	1.686398954	0	1.686398954	1.791759469	0.78845736	1.61245155	1.264911064	2.7	0.470003629	1.686398954	1.589235205	0.09531018	1.589235205
10060084	3.918899309	0	3.456632089	2.261763098	1.16315081	0	1.16315081	2.772588722	1.16315081	0	0.262364264	1.504077397	1.504077397	2.944438979	2.282382386	0	4.604345773	5.310367219	2.197224577	1.757857918	5.128352562	2.442347035	0	0	0	0	0.955511445	0	1.648658626	1.62924054	0.470003629	1.58113883	1.264911064	2.7	-0.223143551	1.386294361	1.386294361	-0.223143551	0.470003629
10060085	3.641656811	0	0	2.57261223	0	0	0.693147181	3.005682604	0.693147181	1.098612289	0.693147181	1.098612289	1.62924054	3.063390922	3.077312261	0	4.38178046	5.128352562	1.808288771	0.693147181	4.816637832	2.208274414	0	0	0	0	1.808288771	0	0.693147181	1.791759469	0.693147181	1.61245155	1.264911064	2.5	0	1.808288771	1.62924054	0	1.386294361
10060086	3.917905669	0	0	2.014903021	1.840549633	0	0.916290732	3.058707073	0	0	0.262364264	2.174751721	1.335001067	3.335769576	3.353406718	0	4.878524367	5.366563146	1.609437912	1.609437912	4.183300133	2.424802726	0	0	0	0	2.424802726	2.302585093	0.955511445	1.335001067	1.435084525	1.549193338	1.264911064	2.4	0.336472237	1.029619417	1.029619417	0.336472237	1.029619417
10060087	3.772600006	0	0	2.564949357	0	0	0	2.564949357	0	0	0.262364264	1.360976553	1.871802177	2.778819272	3.353406718	0.955511445	5.224940191	5.099019514	2.459588842	2.341805806	3.605551275	2.459588842	0	0	0	0	0.955511445	0	0.955511445	0.955511445	0	1.549193338	1.264911064	2.6	0.262364264	1.386294361	1.386294361	0.262364264	0.262364264
10060088	3.564081245	0	0	2.821378886	1.667706821	0	1.16315081	3.095577609	1.435084525	0	0.09531018	1.16315081	1.667706821	3.563882964	3.139832618	0	2.049390153	5.709640969	2.00148	2.00148	3.240370349	2.128231706	0	0	0	0	1.840549633	0	1.667706821	1.435084525	1.193922468	1.549193338	1.183215957	2.4	0	1.193922468	1.193922468	0	0.530628251
10060089	4.059321692	0	0	1.435084525	0	0	1.223775432	2.32238772	0.530628251	0	0.530628251	1.223775432	2.727852828	3.481240089	3.122364924	0	2.915475947	4.312771731	2.610069793	1.916922612	3.687817783	2.397895273	0	0	0	0	0	0	0.916290732	1.223775432	-0.356674944	1.58113883	1.224744871	2.5	0	1.481604541	1.064710737	-0.356674944	1.280933845
10060090	3.750139168	0	0	2.87356464	0.741937345	0	2.116255515	3.17805383	0	0.741937345	0.741937345	1.648658626	1.987874348	3.139832618	3.353406718	0	3.391164992	4.207136794	2.681021529	1.987874348	5.403702434	2.442347035	0	1.131402111	1.435084525	0	0	0.741937345	1.648658626	1.824549292	0	1.549193338	1.224744871	2.4	0.262364264	0.993251773	1.386294361	0.262364264	1.386294361
10060091	3.729733448	0	0	2.653241965	2.014903021	0	1.740466175	2.985681938	1.335001067	0	0.641853886	1.547562509	1.887069649	3.039749159	2.901421594	0	3.885871846	5.234500931	2.985681938	1.335001067	5.403702434	2.424802726	0	0	0	0	0.641853886	0	1.029619417	1.547562509	0.741937345	1.58113883	1.303840481	2.9	0.741937345	1.16315081	1.16315081	0.09531018	1.16315081
10060092	3.791278088	0	0	2.557227311	1.960094784	0	1.960094784	2.104134154	0.875468737	1.547562509	0.875468737	1.252762968	1.774952351	2.844909384	3.353406718	0	2.664582519	4.847679857	2.727852828	2.360854001	4.604345773	2.646174797	0	0	0	0	0.875468737	0	1.280933845	1.774952351	1.335001067	1.58113883	1.224744871	2.4	0.641853886	1.335001067	1.029619417	0.641853886	0.641853886
10060093	3.64155197	0.336472237	3.52010571	2.803360381	1.85629799	0	1.029619417	3.246490992	1.85629799	0	1.029619417	1.704748092	1.704748092	3.580737295	4.025351691	0.587786665	2.34520788	5.157518783	3.091042453	2.687847494	6.204836823	3.210843653	0	0	0	0	1.526056303	0	1.722766598	1.871802177	1.280933845	1.61245155	1.264911064	2.6	0.875468737	1.547562509	1.280933845	0.182321557	1.280933845
10060095	3.427352339	0	0	2.351375257	0.641853886	0	1.740466175	3.843744165	0	0	0.641853886	1.064710737	1.064710737	4.044804117	3.624340933	0	1.949358869	3.521363372	1.740466175	1.568615918	3.78153408	2.251291799	0	0	0	0	1.568615918	0	1.757857918	2.151762203	0.916290732	1.673320053	1.341640786	3.3	1.30833282	0.916290732	1.30833282	1.30833282	1.30833282
10060096	4.06481276	0	0	1.902107526	0.530628251	0.09531018	0.09531018	2.128231706	1.223775432	0	0.09531018	0.78845736	1.808288771	2.797281335	2.602689685	0.530628251	2.588435821	5.234500931	2.674148649	1.808288771	6.074537019	2.747270914	0	0	0.09531018	0	0.78845736	1.360976553	1.504077397	1.609437912	-0.105360516	1.673320053	1.303840481	2.8	0.587786665	1.974081026	1.974081026	0.336472237	1.774952351
10060098	4.212334984	0	2.925095194	1.945910149	0	0	1.547562509	1.686398954	1.360976553	0.470003629	0.832909123	1.131402111	1.360976553	2.140066163	2.066862759	0.832909123	1.974841766	4.74341649	3.407841924	2.388762789	6.819090848	3.17805383	0	0	0.470003629	0	2.140066163	0.470003629	1.704748092	1.824549292	-0.105360516	1.673320053	1.341640786	2.9	0.993251773	1.667706821	1.667706821	0.993251773	1.280933845
10060099	4.778030459	0	0	1.704748092	0	0	0	1.504077397	0.587786665	0	0.587786665	0.587786665	0.587786665	2.041220329	0	0	2.34520788	4.57165178	2.541601993	0.587786665	5.138093031	2.541601993	0	0	0	0	1.280933845	0	1.974081026	1.974081026	1.193922468	1.643167673	1.264911064	2.4	1.193922468	1.704748092	1.704748092	0.78845736	0.09531018
10060100	4.246836725	2.415913778	3.594843462	2.602689685	0	0	1.504077397	2.459588842	1.504077397	0	0.587786665	1.840549633	0.993251773	2.48490665	0	0.587786665	2.121320344	4.347413024	2.459588842	1.504077397	5.924525297	2.379546134	0	0	0	0	1.280933845	0	1.504077397	2.197224577	0.641853886	1.673320053	1.303840481	2.6	1.064710737	1.757857918	1.757857918	0.641853886	1.360976553
10060101	3.568743653	1.064710737	3.147938206	2.541601993	0.741937345	0	2.58021683	2.862200881	1.840549633	0	1.16315081	1.667706821	2.140066163	3.068052935	3.100092289	0.09531018	1.788854382	4.827007354	3.077312261	1.568615918	6.826419266	3.000719815	0	0	0	0	1.435084525	0	1.931521412	1.931521412	1.029619417	1.61245155	1.264911064	2.6	0.530628251	1.504077397	1.360976553	0.09531018	1.722766598
10060102	4.418262127	0	0	2.397895273	0	0	0.78845736	2.292534757	0.78845736	0	0.09531018	1.193922468	1.704748092	1.589235205	2.610069793	0	3.31662479	4.91934955	1.481604541	1.481604541	5.244044241	2.493205453	0	0	0	0	0.78845736	0	1.481604541	1.193922468	0.182321557	1.643167673	1.303840481	2.8	0.182321557	1.568615918	1.568615918	0.182321557	0.875468737
10060103	4.044804117	0	0	2.660259537	0.875468737	0	0.875468737	1.280933845	2.370243741	0	0.182321557	1.568615918	1.960094784	2.815408719	0	0	0	5.458937626	3.46885603	2.4765384	6.268971207	3.265759411	0	0	0	0	2.370243741	1.280933845	1.280933845	1.568615918	0.916290732	1.549193338	1.183215957	2.4	0.916290732	1.30833282	0.182321557	0.182321557	0.182321557
10060104	4.151480754	2.174751721	2.913111245	2.493205453	1.193922468	0	1.193922468	1.481604541	1.704748092	0	0.09531018	1.481604541	2.174751721	2.302585093	2.079441542	0	2.097617696	5.449770637	2.174751721	1.193922468	4.91934955	2.397895273	0	0	0	0	0.78845736	1.481604541	1.193922468	1.704748092	0.993251773	1.58113883	1.224744871	2.5	0.262364264	1.386294361	1.386294361	0	1.667706821
10060105	4.144736617	0	0	3.100092289	1.029619417	1.029619417	0	2.272125886	1.435084525	0	1.435084525	1.931521412	1.931521412	3.139832618	3.730501129	0	1.673320053	4.711687596	1.435084525	1.029619417	4.086563348	2.406945108	0	0	0	0	1.435084525	0	1.435084525	1.722766598	0.336472237	1.61245155	1.224744871	2.7	0.336472237	1.722766598	1.029619417	0.336472237	1.435084525
10060106	3.819117931	0	0	2.272125886	1.686398954	0	2.63905733	2.468099531	1.16315081	0.78845736	0.78845736	2.468099531	2.272125886	2.63188884	2.251291799	0	1.788854382	4.404543109	3.47506723	2.714694744	6.957010852	3.33220451	0	0	0	0	2.014903021	0	1.481604541	1.481604541	0.09531018	1.58113883	1.264911064	2.5	0.09531018	1.193922468	0.78845736	0.09531018	1.481604541
10060107	4.012501624	0	0	2.151762203	0.78845736	0	1.16315081	2.379546134	0.78845736	0	0.78845736	1.458615023	2.714694744	2.240709689	0	0	2.323790008	4.01248053	1.871802177	1.16315081	4.147288271	2.379546134	0	0	0.78845736	0	0	0	1.193922468	1.193922468	0.336472237	1.549193338	1.183215957	2.4	0	1.458615023	1.064710737	0	1.458615023
10060108	3.850998304	1.974081026	3.898431052	2.815408719	1.85629799	0.955511445	0	2.549445171	1.85629799	0	1.335001067	1.62924054	1.85629799	2.856470206	0	0	1.61245155	4.38178046	0.955511445	0	4.086563348	2.332143895	0	0.955511445	0	0	0	1.335001067	1.85629799	1.360976553	1.481604541	1.61245155	1.224744871	2.4	0.405465108	1.481604541	1.481604541	0.405465108	1.481604541
10060109	4.052932116	0	0	2.272125886	1.029619417	0	1.931521412	1.435084525	1.435084525	0	0.336472237	1.435084525	1.722766598	2.079441542	0	0	0	4.254409477	2.525728644	1.029619417	5.770615219	2.525728644	0	0	0	0	1.722766598	0	1.722766598	0.336472237	0.182321557	1.58113883	1.264911064	2.4	0.182321557	1.280933845	0.875468737	0.182321557	1.280933845
10060110	4.39432569	0	3.084017838	2.442347035	1.335001067	0	0.955511445	2.734367509	1.62924054	0	0.955511445	1.85629799	1.335001067	2.163323026	0	0.955511445	1.949358869	4.939635614	2.442347035	0	5.991660872	2.884800713	0	0	0	0	1.335001067	0	1.648658626	1.62924054	1.064710737	1.643167673	1.264911064	2.7	1.064710737	1.774952351	1.481604541	0	1.481604541
10060111	4.111070566	0	0	1.62924054	1.223775432	0	0	1.62924054	0	0	0.530628251	1.62924054	1.223775432	0	0	1.223775432	0	5.039841267	2.140066163	0	4.69041576	2.140066163	0	0	0	0	0	0	1.223775432	1.223775432	1.280933845	1.61245155	1.303840481	2.8	0	1.686398954	1.686398954	0	2.186051277
10060112	4.485800893	0	0	2.509599262	0.993251773	0	0	2.397895273	0.336472237	0	0.741937345	1.410986974	1.410986974	2.772588722	2.766319109	0	2.024845673	4.604345773	3.258096538	2.397895273	5.674504384	2.332143895	1.223775432	0	1.223775432	0	0.336472237	1.824549292	1.916922612	1.704748092	0.641853886	1.702938637	1.303840481	2.6	0.832909123	2.00148	2.00148	0.641853886	1.360976553
10060113	3.782938852	0	0	2.844909384	1.960094784	0	2.091864062	2.721295428	1.808288771	0	0.693147181	1.808288771	1.960094784	0	2.564949357	0	1.414213562	5.319774431	2.57261223	1.098612289	5.504543578	1.62924054	0	0	0	0	2.208274414	0	1.386294361	1.386294361	1.223775432	1.61245155	1.264911064	2.6	0.09531018	1.223775432	1.223775432	0.09531018	1.223775432
10060114	3.719141892	0	0	2.351375257	2.091864062	0	1.252762968	2.63905733	1.945910149	0	0.182321557	1.757857918	2.63905733	2.778819272	2.93385687	1.252762968	1.870828693	3.885871846	1.547562509	1.547562509	4.701063709	1.757857918	0	0	0	0	0.832909123	0	1.252762968	1.547562509	0.09531018	1.58113883	1.224744871	2.6	0.78845736	0.78845736	0.78845736	0.09531018	0.09531018
10060115	3.615259824	1.547562509	3.100542638	2.501435952	1.808288771	0	1.410986974	3.063390922	1.808288771	0.693147181	1.131402111	1.410986974	1.62924054	2.660259537	2.302585093	0.693147181	2.258317958	5.253570215	2.219203484	1.131402111	4.289522118	2.415913778	0	0	0	0	0	0	1.62924054	1.808288771	0.262364264	1.58113883	1.224744871	2.3	0.955511445	1.360976553	1.360976553	0.262364264	1.360976553
10060116	3.95758893	0.182321557	3.296799366	2.079441542	0.993251773	0	0.587786665	2.451005098	1.686398954	0	0.587786665	1.504077397	1.686398954	2.879198457	2.844909384	0	1.643167673	4.816637832	2.451005098	1.280933845	5.08920426	2.975529566	0	0	0	0	1.960094784	0	1.504077397	1.280933845	0.09531018	1.643167673	1.264911064	2.6	0.78845736	1.686398954	1.871802177	0	1.686398954
10060117	3.65221547	0	3.13827296	2.2300144	1.410986974	0.741937345	0.741937345	3.025291076	1.648658626	0	0	1.648658626	1.824549292	2.747270914	2.272125886	0	2.28035085	4.868264578	2.740840024	1.648658626	4.538722287	2.517696473	0	0	0	0	1.824549292	0	1.410986974	1.974081026	0.182321557	1.58113883	1.183215957	2.4	0.875468737	1.280933845	0.875468737	0.182321557	0.875468737
10060118	3.868656109	0	0	2.388762789	0.78845736	0	1.193922468	3.0301337	1.458615023	0	0.78845736	1.458615023	1.686398954	2.587764035	2.302585093	0.78845736	1.483239697	4.888762625	2.282382386	0.78845736	4.427188724	1.193922468	0	0	0	0	0	0.78845736	1.704748092	1.704748092	0.262364264	1.549193338	1.183215957	2.5	0.262364264	1.667706821	1.386294361	0	1.667706821
10060119	3.665508468	0	3.838419521	2.694627181	1.740466175	0	0.832909123	3.173878459	1.916922612	0.832909123	1.223775432	1.916922612	1.740466175	3.624340933	2.468099531	0	1.516575089	5.639148872	2.32238772	1.223775432	5.10881591	2.079441542	0	0	0	0	1.504077397	0	1.740466175	1.526056303	0.993251773	1.58113883	1.224744871	2.5	0.993251773	1.410986974	0.993251773	0.336472237	1.410986974
10060120	3.853503666	0	2.834389123	2.302585093	0	0	1.609437912	3.186352633	1.609437912	0.530628251	0.916290732	1.435084525	1.609437912	2.944438979	2.602689685	0	2.236067977	5.244044241	1.902107526	0	6.833739825	2.862200881	0	0	0	0	2.219203484	0	1.435084525	1.757857918	0.641853886	1.61245155	1.224744871	2.6	-0.105360516	1.722766598	1.547562509	-0.105360516	1.30833282
10060121	4.119053435	3.360375387	3.043140531	2.219203484	1.029619417	0	1.029619417	2.90690106	2.219203484	0	1.029619417	1.722766598	1.029619417	3.025291076	2.747270914	0.336472237	2.50998008	5.504543578	2.740840024	1.252762968	6.557438524	2.595254707	0	0.336472237	0	0	1.252762968	0	1.589235205	2.128231706	0	1.673320053	1.264911064	2.7	0.875468737	1.740466175	1.740466175	0.336472237	1.824549292
10060122	3.61099899	0	0	2.856470206	1.686398954	0	1.458615023	3.449987546	1.458615023	0	1.193922468	1.193922468	1.193922468	2.406945108	0	0	2.323790008	4.427188724	2.028148247	0	4.65832588	1.686398954	0	0	0	0	1.871802177	0	1.481604541	1.704748092	0.875468737	1.58113883	1.224744871	2.8	0.875468737	1.30833282	1.30833282	0.182321557	0.875468737
10060123	3.759850368	0	0	2.785011242	2.174751721	0	1.064710737	2.58021683	2.00148	0	0.405465108	0.405465108	1.774952351	2.332143895	0	0	5.941380311	5.558776844	2.687847494	1.064710737	4.701063709	1.064710737	0	0	0	0	2.687847494	0	1.481604541	1.481604541	0	1.58113883	1.264911064	2.6	0	1.609437912	1.193922468	0.530628251	1.193922468
10060124	3.705834895	0	3.220554415	2.360854001	1.16315081	0	1.16315081	2.549445171	1.85629799	0	0.09531018	0.741937345	1.458615023	3.758871826	3.269568939	0.741937345	4.949747468	5.648008499	1.667706821	1.16315081	5.049752469	2.459588842	0	0	0	0	2.895911938	1.667706821	2.014903021	1.458615023	0.262364264	1.58113883	1.224744871	2.4	0.262364264	1.360976553	1.360976553	0	0.955511445
10060127	3.616308761	0	0	2.174751721	2.332143895	0	0	2.00148	0	0	0.405465108	0.405465108	2.687847494	2.884800713	3.218875825	0	4.701063709	6.300793601	0	0	3.834057903	2.00148	0	0	0	0	0	0	1.098612289	1.098612289	0	1.549193338	1.224744871	2.6	0.641853886	1.335001067	0.641853886	0	0.641853886
10060128	3.317888234	0	2.820545206	2.884800713	1.568615918	0	0.875468737	1.960094784	1.960094784	0	1.280933845	1.280933845	2.116255515	3.96271612	3.912023005	0	1.549193338	4.626013402	2.251291799	2.116255515	5.118593557	2.251291799	0.875468737	0	0	0	0.875468737	0	0.875468737	1.791759469	0.405465108	1.58113883	1.264911064	2.2	0.405465108	1.098612289	1.098612289	0.405465108	0.405465108
10070484	3.890452016	0	0	1.722766598	1.410986974	0.405465108	0.405465108	3.157000421	0.955511445	0	0	0.955511445	2.163323026	3.335769576	3.433987204	0	2.258317958	5.621387729	1.62924054	0.955511445	3.193743885	1.722766598	0	0	0	0	0	0	1.386294361	1.410986974	0.955511445	1.61245155	1.303840481	2.5	0.955511445	1.435084525	1.30833282	0.470003629	1.435084525
10070485	4.062062388	0	0	1.30833282	1.30833282	0	0.641853886	2.753660712	1.029619417	0	-0.105360516	0.641853886	2.63188884	3.034952987	2.694627181	0	3.464101615	6.595452979	2.32238772	2.00148	3.962322551	1.871802177	0	0	0	0	0	0	1.029619417	1.547562509	0.262364264	1.549193338	1.183215957	2.4	0.262364264	0.916290732	0.916290732	0	0.916290732
10070486	4.032947767	0	0	2.116255515	0.530628251	0	0	3.335769576	0.530628251	0	-0.223143551	0.916290732	1.757857918	2.660259537	2.917770732	0	2.024845673	6.164414003	1.410986974	0.916290732	3.741657387	2.116255515	0	0	0	0	1.193922468	0	1.193922468	0.916290732	0.182321557	1.58113883	1.264911064	2.6	0.832909123	1.252762968	0.832909123	0.182321557	1.252762968
10070489	3.492469115	0	0	2.785011242	1.131402111	0	0.405465108	3.47506723	1.131402111	0.832909123	0.832909123	0.832909123	1.686398954	3.929862924	4.044804117	0	2.48997992	6.016643583	1.686398954	1.686398954	3.391164992	2.442347035	0	0.405465108	0.832909123	0	1.131402111	0.832909123	1.526056303	1.335001067	0.875468737	1.549193338	1.183215957	2.6	0.470003629	1.386294361	1.16315081	-0.223143551	0.470003629
10070490	3.525948675	0	0	1.458615023	2.00148	0	0	3.238678452	0	1.16315081	0.09531018	1.16315081	2.00148	3.218875825	3.401197382	0.741937345	1.788854382	4.949747468	0.741937345	0.741937345	2.073644135	1.458615023	0	0	0	0	0	0	0.78845736	1.667706821	0.741937345	1.549193338	1.264911064	2.4	0.741937345	1.131402111	1.131402111	0	1.131402111
10070493	3.512947441	0	0	2.624668592	1.064710737	0	0	3.173878459	1.064710737	0	-0.356674944	1.064710737	1.871802177	3.505557397	3.505557397	0	2.828427125	5.176871642	1.064710737	0.336472237	3.807886553	2.564949357	0	0	0.336472237	0	0	0	1.481604541	1.62924054	0.955511445	1.61245155	1.224744871	2.7	1.252762968	1.458615023	1.252762968	0.530628251	1.252762968
10070494	3.623727411	0	0	2.610069793	1.504077397	0.832909123	1.223775432	2.960105096	0.832909123	0.832909123	0.09531018	0.832909123	1.504077397	2.93385687	3.505557397	0	3.016620626	5.224940191	0	0	4.647580015	3.020424886	0	0	0	0	1.504077397	0	1.740466175	1.526056303	1.280933845	1.61245155	1.303840481	2.6	1.280933845	1.568615918	1.280933845	0.182321557	0.875468737
10070495	3.722821838	0	0	2.493205453	0.955511445	0	0.955511445	3.254242969	0.955511445	0	0.530628251	1.223775432	1.931521412	3.688879454	3.858622229	0	2.93257566	6.496152708	1.458615023	1.223775432	2.28035085	1.458615023	0	0	0	0	0.530628251	0	1.458615023	1.62924054	1.064710737	1.61245155	1.264911064	2.8	0	1.774952351	1.589235205	0	0.693147181
10070496	3.832828271	0	2.760073229	2.624668592	1.410986974	0	0	2.791165108	0.875468737	0.875468737	0.470003629	0.470003629	1.589235205	2.949688335	3.063390922	0	4.23083916	4.69041576	0.875468737	0	3.492849839	2.091864062	0	0	0	0.470003629	2.282382386	0	0.875468737	1.386294361	0.78845736	1.549193338	1.224744871	2.5	0.78845736	1.193922468	1.193922468	0.09531018	1.193922468
10070497	3.73909717	0	0	2.525728644	1.131402111	0	1.435084525	3.086486637	0	0	0	1.131402111	1.131402111	3.602776755	3.401197382	0	3.065941943	4.898979486	1.987874348	1.435084525	4.679743583	2.442347035	0	0	0	0	0	0	1.824549292	1.648658626	0	1.643167673	1.341640786	2.6	1.131402111	1.808288771	1.410986974	0.693147181	1.62924054
10070498	3.729205326	0	0	3.072693315	1.223775432	0	1.223775432	3.072693315	0	0	0.832909123	1.740466175	1.740466175	3.538056564	3.157000421	1.740466175	2.607680962	5.93295879	0.832909123	0.832909123	3.987480407	2.433613355	0	0	0	0	0	0.832909123	0.09531018	0.78845736	1.526056303	1.58113883	1.264911064	2.6	0.832909123	1.526056303	1.526056303	0.09531018	1.526056303
10070499	3.793194423	0	0	2.58021683	0.641853886	0	1.547562509	3.161246712	0	0	0.641853886	1.547562509	2.509599262	3.605497845	3.505557397	0.641853886	3.885871846	5.576737397	1.547562509	1.029619417	4	2.341805806	0	0	0.641853886	0	1.740466175	0.641853886	1.547562509	1.887069649	0	1.61245155	1.264911064	2.6	0.832909123	1.252762968	1.252762968	0.832909123	1.757857918
10070504	3.716689155	0	0	2.197224577	1.410986974	0	0.470003629	2.370243741	1.410986974	0	0.470003629	0.916290732	2.00148	3.19047635	3.063390922	0.916290732	2.387467277	5.357238094	2.57261223	1.887069649	4.959838707	2.57261223	0	0	0	0	0.470003629	0	1.410986974	1.609437912	1.064710737	1.643167673	1.303840481	2.8	1.064710737	1.62924054	1.62924054	0.78845736	1.280933845
10070505	3.969801227	0	0	2.240709689	1.458615023	0	1.223775432	2.674148649	0.955511445	0	0.530628251	1.791759469	1.916922612	3.446807893	3.117949906	0.530628251	2.258317958	6.131883887	2.48490665	0.530628251	4.626013402	1.791759469	0	0	0.530628251	0	0.955511445	1.458615023	1.458615023	1.648658626	0.955511445	1.58113883	1.224744871	2.3	-0.105360516	1.458615023	1.458615023	-0.105360516	1.458615023
10070506	3.808327769	0	0	1.902107526	1.568615918	0	0.641853886	2.525728644	0	0	0	1.335001067	2.360854001	2.949688335	2.901421594	0	3.255764119	6.204836823	2.442347035	2.163323026	5.366563146	3.005682604	0	0	0.641853886	0	1.064710737	0	1.064710737	1.568615918	0.262364264	1.58113883	1.264911064	2.4	0	1.62924054	1.62924054	0.262364264	0.955511445
NA	NA	NA	NA	NA	NA	NA	NA	NA	NA	NA	NA	NA	NA	NA	NA	NA	NA	NA	NA	NA	NA	NA	NA	NA	NA	NA	NA	NA	NA	NA	NA	NA	NA	NA	NA	NA	NA	NA	NA
10070508	3.865895294	0	0	2.708050201	1.902107526	0	0	2.708050201	1.609437912	0	1.609437912	1.193922468	2.116255515	3.772760938	3.575150689	0	4.65832588	5.477225575	2.302585093	2.302585093	4.472135955	2.995732274	0	0	0	0	0	0	0.530628251	1.902107526	1.280933845	1.549193338	1.140175425	2.2	0	1.280933845	1.686398954	0	0.587786665
10070510	3.91066208	0	0	2.57261223	0.693147181	0	2.312535424	3.100092289	1.62924054	1.098612289	0	1.62924054	2.493205453	3.538056564	3.505557397	1.098612289	2.664582519	6.115553941	1.808288771	0	5.412947441	2.901421594	0	0	0	0	0.693147181	0	1.098612289	1.098612289	1.029619417	1.549193338	1.224744871	2.6	0.641853886	1.029619417	0.641853886	-0.105360516	0.641853886
10070515	3.798854307	0	0	2.797281335	1.458615023	0	1.648658626	2.332143895	0.530628251	0	0.530628251	1.648658626	2.151762203	1.945910149	0	0	4.358898944	4.732863826	1.791759469	0	4.909175083	2.985681938	0	0	0	0	0	0	1.223775432	1.791759469	0.993251773	1.61245155	1.224744871	2.4	0.587786665	1.667706821	1.667706821	-0.105360516	1.280933845
10070516	3.527330642	0	0	2.251291799	1.280933845	0	1.568615918	3.063390922	0	1.280933845	0.182321557	1.568615918	2.116255515	3.250374492	2.93385687	0	3.619392214	5.347896783	1.960094784	1.791759469	3.082207001	1.568615918	0	0	0	0	0	0	1.568615918	2.128231706	0	1.58113883	1.224744871	2.8	0.182321557	1.526056303	1.252762968	0.182321557	0.832909123
10070517	3.6593734	0	0	2.791165108	0	0	0.832909123	2.923161581	0	0	0.182321557	1.252762968	1.547562509	3.535145354	3.034952987	0	4.171330723	5.805170109	0	0	3.885871846	2.63905733	0	0	0	0	0.832909123	0	1.945910149	1.252762968	0.405465108	1.58113883	1.264911064	2	0.405465108	1.504077397	1.504077397	0	0.405465108
10070518	3.6336574	0	0	2.451005098	1.064710737	0	0	3.314186005	0	0	0.336472237	1.064710737	1.974081026	2.944438979	3.505557397	0	4.171330723	5.385164807	2.163323026	0	4.335896678	2.564949357	0	0	0	0	1.064710737	1.064710737	0.336472237	1.757857918	0.530628251	1.61245155	1.183215957	2.4	0.530628251	1.609437912	1.193922468	0	1.609437912
10070519	3.674729819	0	0	2.708050201	1.960094784	0	0	3.449987546	1.131402111	0.470003629	-0.223143551	1.547562509	1.704748092	2.617395833	2.302585093	0.875468737	5.822370651	5.882176468	2.468099531	2.163323026	3.962322551	2.468099531	0	0	0	0	0	0	1.568615918	1.16315081	0.405465108	1.58113883	1.224744871	2.6	0.405465108	1.648658626	1.098612289	-0.356674944	0.405465108
10070520	3.645371564	-0.693147181	3.358185491	2.701361213	1.774952351	0	0.693147181	3.321432413	2.186051277	0	0	1.386294361	2.388762789	3.747148362	2.995732274	1.386294361	3.146426545	5.805170109	0.693147181	0	3.728270376	2.186051277	0	0	0	0	0.693147181	0	0.693147181	0.693147181	0.875468737	1.549193338	1.183215957	2.6	0.875468737	0.875468737	0.875468737	0	0.875468737
10070521	3.589887505	0	0	2.525728644	1.648658626	0	0	3.258096538	0.741937345	1.131402111	0	1.435084525	2.240709689	3.701301974	3.380994674	0	3.224903099	5.594640292	0	0	3.391164992	2.442347035	0	0	0	0	0	0	1.131402111	1.131402111	0.741937345	1.58113883	1.224744871	2.6	0	1.648658626	1.410986974	0	1.410986974
10070522	3.724029393	0	0	2.451005098	1.504077397	0	0	3.218875825	0.993251773	0	0.587786665	0.993251773	2.186051277	3.640214282	3.077312261	0.587786665	2.983286778	6.268971207	1.280933845	1.280933845	3.405877273	2.451005098	0	0	0	0	0.587786665	0	0.993251773	1.686398954	0.182321557	1.549193338	1.140175425	2.5	0.182321557	1.280933845	0.875468737	0	0.875468737
10070523	3.545817071	0	0	2.646174797	1.704748092	0	0	3.280911216	1.131402111	0	0.470003629	1.131402111	2.151762203	3.526360525	3.218875825	1.131402111	4.335896678	6.25299928	2.388762789	2.388762789	3.535533906	2.151762203	0	0	0	0	0	0	1.16315081	1.360976553	0.530628251	1.549193338	1.183215957	2.2	0.530628251	0.955511445	0.530628251	-0.105360516	0.530628251
10070525	3.981567725	0	0	2.660259537	1.458615023	0	1.064710737	2.923161581	0	1.064710737	1.064710737	1.740466175	2.151762203	3.605497845	2.901421594	1.064710737	5.205766034	7.169379332	2.433613355	2.302585093	3.16227766	2.151762203	0	0	0	0	0	0	1.458615023	1.064710737	1.435084525	1.61245155	1.303840481	2.4	1.029619417	1.435084525	1.435084525	1.029619417	1.029619417
10070530	3.633842318	0	0	2.163323026	1.193922468	0	0	3.126760536	1.871802177	0	0.09531018	1.193922468	1.871802177	3.284663565	2.610069793	0	4.888762625	6.164414003	2.48490665	0.78845736	4.549725266	0.78845736	0	0	0	0	0	0	0.78845736	1.704748092	0.78845736	1.58113883	1.183215957	2.3	0.09531018	1.722766598	1.481604541	0.09531018	1.193922468
10070531	3.995738958	0	0	2.32238772	1.62924054	0	1.62924054	3.198673118	0	0.693147181	0	1.62924054	1.808288771	3.666122467	3.640214282	0.693147181	2.863564213	5.805170109	2.219203484	0.693147181	4.037325848	2.32238772	0	0	0	0.693147181	0	0	1.386294361	1.410986974	0.182321557	1.58113883	1.183215957	2.4	0.182321557	1.568615918	1.280933845	0	0.182321557
10070532	3.730501129	0	0	2.587764035	0	0	2.379546134	2.587764035	2.261763098	0.875468737	0.182321557	1.791759469	2.128231706	3.401197382	3.660994251	0.875468737	0	4.65832588	3.230804396	1.280933845	5.48634669	2.895911938	0	0	0	0	1.791759469	0	1.568615918	1.568615918	1.131402111	1.61245155	1.224744871	2.6	0	1.435084525	1.435084525	0	1.435084525
10070533	3.685799717	0	0	2.533696814	1.223775432	0	1.931521412	3.135494216	1.526056303	0	0.832909123	1.526056303	2.219203484	3.261935314	3.139832618	0	2.387467277	4.549725266	1.931521412	0.832909123	3.714835124	2.079441542	0	0	0	0	1.526056303	0	1.223775432	0.832909123	0.262364264	1.58113883	1.264911064	2.7	0.262364264	0.993251773	1.386294361	0.262364264	1.386294361
10070534	3.66047998	0	0	2.844909384	1.871802177	0	1.16315081	3.165475048	1.458615023	0	0.78845736	2.014903021	2.151762203	2.93385687	3.218875825	0	2.93257566	5.770615219	2.014903021	1.686398954	4.277849927	2.014903021	0	1.16315081	1.16315081	0	0	0	1.481604541	1.458615023	0.262364264	1.58113883	1.224744871	2.2	0.262364264	1.360976553	1.360976553	0	0.955511445
10070535	3.738740473	0	0	2.272125886	0.78845736	0	0.78845736	3.36729583	0.78845736	0	0.09531018	1.458615023	1.871802177	2.839078464	2.564949357	0	2.93257566	5.585696018	1.458615023	1.458615023	4.01248053	1.16315081	0	1.458615023	1.458615023	0	0	1.686398954	1.481604541	0.78845736	0.336472237	1.58113883	1.183215957	2.2	0.336472237	1.029619417	1.029619417	0	1.029619417
10070536	3.656795216	0	0	2.895911938	0.641853886	0	1.568615918	3.417726684	1.335001067	0	0.641853886	1.335001067	1.902107526	3.549617387	3.867025639	0	1.949358869	5.93295879	2.517696473	1.064710737	5.347896783	2.660259537	0	0	0	0	0	0	1.902107526	1.335001067	0.09531018	1.61245155	1.224744871	2.7	0.78845736	1.481604541	1.193922468	0.09531018	1.481604541
10070537	3.627695301	0	3.125224269	2.379546134	0.693147181	0	0.693147181	2.753660712	2.054123734	0	0.693147181	1.360976553	2.468099531	3.218875825	3.45946629	0	2.42899156	5.770615219	2.054123734	1.589235205	3.834057903	1.774952351	0	0	0	0	1.360976553	0	1.360976553	1.589235205	0	1.549193338	1.140175425	2.6	0	1.280933845	0.587786665	0	0.587786665
10070539	3.566627071	0	0	1.887069649	2.104134154	0	0	3.265759411	1.589235205	0	0.470003629	2.282382386	2.104134154	3.169685581	0	0	4.242640687	5.865151319	1.193922468	0	4.438468204	2.57261223	0	0	0	0	0	0	0.470003629	1.16315081	1.16315081	1.549193338	1.183215957	2.6	1.16315081	0.470003629	0.470003629	0.470003629	1.16315081
10070541	3.970103217	0	0	2.48490665	0	0	1.280933845	2.261763098	0	0	0	1.280933845	2.261763098	2.778819272	2.351375257	0	3.646916506	5.700877125	1.791759469	0	2.683281573	1.568615918	0	0	0	0	0	0	1.280933845	1.791759469	0.741937345	1.58113883	1.264911064	2.6	1.435084525	0.741937345	1.435084525	0	1.435084525
10070542	3.823497756	0	2.850590888	2.803360381	1.252762968	0.875468737	2.104134154	3.254242969	1.252762968	0	0.182321557	1.547562509	1.774952351	2.602689685	2.901421594	0	4.062019202	6.418722614	1.252762968	0	3.255764119	0.875468737	0	0	0	0	1.547562509	0	0.875468737	1.568615918	0.262364264	1.58113883	1.224744871	2.5	0.262364264	1.360976553	0.262364264	0.262364264	0.955511445
10070543	3.693045763	0	0	2.041220329	0	0.78845736	0	3.039749159	1.193922468	0.78845736	1.193922468	1.887069649	2.493205453	3.306886702	3.401197382	0	3.146426545	5.839520528	2.985681938	2.292534757	6.024948133	3.039749159	0	0	0	0	0.78845736	0	0.78845736	1.193922468	0.78845736	1.549193338	1.224744871	2.5	0.09531018	0.78845736	0.78845736	0.09531018	0.09531018
10070545	3.618054548	0	0	2.140066163	1.458615023	0	0	3.100092289	0	0.530628251	-0.105360516	0.530628251	1.791759469	3.015534901	2.747270914	1.458615023	4.527692569	6.403124237	1.458615023	1.458615023	3.464101615	2.041220329	0	0	0	0	0	0	0.955511445	1.791759469	-0.105360516	1.58113883	1.224744871	2.6	-0.105360516	1.335001067	1.029619417	-0.105360516	1.335001067
10070546	3.571390125	0	0	2.424802726	0	0	0	3.401197382	1.335001067	0	0.262364264	0.916290732	2.302585093	2.208274414	0	0.916290732	2.50998008	6.32455532	0	0	1.949358869	0.916290732	0	0	0	0	0.916290732	0	1.609437912	1.609437912	1.193922468	1.61245155	1.224744871	2.4	0.470003629	1.589235205	1.193922468	0.470003629	1.193922468
10070547	3.627402907	0	0	2.442347035	0.955511445	0.955511445	0.955511445	3.194583132	0	0	0	1.335001067	1.85629799	2.174751721	0	0.955511445	5.991660872	4.669047012	1.335001067	0	3.577708764	2.332143895	0	0	0	0	1.62924054	0	0.955511445	1.360976553	0.336472237	1.58113883	1.224744871	2.6	0.336472237	1.458615023	1.458615023	0	1.064710737
10070548	3.622232044	0	0	1.974081026	1.974081026	0	0	3.010620886	1.064710737	0	0.336472237	1.458615023	1.974081026	3.610917913	3.306886702	1.064710737	5.10881591	4.816637832	0	0	2.949576241	1.064710737	0	0	0	0	0	0	1.458615023	1.029619417	0.587786665	1.516575089	1.303840481	2.4	1.280933845	1.280933845	1.280933845	0	0.587786665
10070549	4.032380502	0	0	2.282382386	1.193922468	0	0	3.586292865	1.193922468	0	0	1.193922468	1.887069649	3.549617387	3.063390922	0	4.615192304	5.431390246	0	0	2.863564213	2.104134154	0	0	0	0	2.442347035	0	1.16315081	1.589235205	0.78845736	1.58113883	1.224744871	2.4	0	1.481604541	1.887069649	0	0.78845736
10070550	4.089231513	0	0	2.708050201	1.335001067	0	0.916290732	2.93385687	0.916290732	0	0	1.609437912	2.302585093	2.93385687	0	0	4.615192304	5.594640292	1.840549633	0.916290732	4.335896678	2.708050201	0	0	0.916290732	0	0	0	0.955511445	1.335001067	1.064710737	1.58113883	1.224744871	2.4	0.336472237	1.458615023	1.757857918	0	0.336472237
10070551	3.7241018	0	0	2.261763098	0.78845736	0	0.405465108	3.254242969	0.78845736	0	0.405465108	1.098612289	1.902107526	3.299533728	2.995732274	1.098612289	3.33166625	6.14817046	2.261763098	2.091864062	4.301162634	2.747270914	0	0	0	0	0	0	1.098612289	1.098612289	0.587786665	1.549193338	1.183215957	2.4	-0.105360516	1.504077397	1.280933845	0	0.993251773
10070552	4.219595937	0	0	2.360854001	0	0	0	2.727852828	1.547562509	0	0.182321557	1.547562509	1.774952351	2.525728644	0	0	6.774953874	4.732863826	1.252762968	0.875468737	2.863564213	2.104134154	0	0	0	0	0	0	0.875468737	1.280933845	0.09531018	1.58113883	1.264911064	2.4	0.09531018	1.504077397	1.504077397	0.09531018	0.78845736
10070553	4.086177973	0	0	2.595254707	0	0	2.2300144	1.974081026	1.131402111	0	0	1.131402111	1.410986974	2.186051277	0	0.741937345	2.48997992	4.062019202	2.667228207	2.667228207	6.737952211	3.288401888	0	0	0	0	2.2300144	1.131402111	1.974081026	1.974081026	0.916290732	1.643167673	1.303840481	2.6	0.693147181	1.808288771	1.808288771	0.405465108	1.386294361
10070554	4.312743543	2.63188884	3.102656566	2.459588842	0	0	0	0.741937345	1.458615023	0	1.16315081	1.667706821	1.16315081	2.186051277	2.815408719	0.741937345	3.577708764	5.924525297	2.459588842	1.458615023	6.442049363	1.85629799	0	0	0	0	0	0.741937345	1.667706821	1.667706821	0.832909123	1.643167673	1.303840481	2.7	0.182321557	1.757857918	1.547562509	0.182321557	1.757857918
10070555	4.360636999	0	0	2.054123734	0	0	0	2.208274414	0	0.955511445	0.262364264	1.648658626	1.360976553	2.379546134	0	0.955511445	1.974841766	5.224940191	0	0.955511445	5.700877125	3.258096538	0	0	0	0	1.360976553	1.648658626	0.955511445	1.648658626	1.029619417	1.58113883	1.264911064	2.6	0.336472237	1.029619417	1.029619417	0.336472237	1.029619417
10070556	4.318234502	0	0	2.186051277	1.722766598	0	1.481604541	2.406945108	0.78845736	0	0.09531018	1.902107526	1.902107526	2.970414466	2.815408719	0	2.097617696	4.711687596	3.148453361	2.186051277	6.236986452	2.501435952	0	0	0.78845736	0	0	2.302585093	1.704748092	1.481604541	1.223775432	1.61245155	1.264911064	2.4	0.78845736	1.504077397	1.722766598	0.09531018	0.78845736
10070557	3.90118448	0	2.643973795	1.62924054	0.693147181	0	2.32238772	2.912350665	0.693147181	0	1.131402111	1.960094784	1.62924054	2.76000994	2.944438979	0	2.258317958	4.732863826	3.238678452	1.960094784	7.071067812	3.063390922	0	0	0	0	2.587764035	0.693147181	1.974081026	1.824549292	0.955511445	1.58113883	1.224744871	2.7	0.955511445	0.262364264	0.262364264	0.262364264	0.262364264
10070558	3.841300067	3.194583132	3.078371607	2.533696814	0.587786665	0	2.091864062	2.091864062	1.504077397	0	0.993251773	1.504077397	2.839078464	3.113515309	2.954910279	0	1.897366596	3.794733192	2.379546134	2.197224577	5.692099788	3.113515309	0	0	0	0	0.587786665	0	1.504077397	1.504077397	-0.223143551	1.61245155	1.224744871	2.6	0.530628251	1.193922468	1.193922468	-0.223143551	1.193922468
10070559	4.157647946	0	0	2.727852828	0	0	1.840549633	2.533696814	1.280933845	0	0.587786665	1.686398954	1.504077397	2.564949357	1.960094784	0.587786665	2.683281573	5.692099788	2.890371758	2.091864062	6.14817046	2.727852828	0	0	0	0	0.993251773	0.587786665	1.840549633	1.686398954	0.693147181	1.643167673	1.264911064	2.5	0.405465108	1.704748092	1.504077397	0	1.386294361
10070560	4.309724723	0	0	2.468099531	0.470003629	0	0.875468737	0.470003629	0.875468737	0	0.470003629	0.875468737	1.131402111	2.617395833	1.945910149	0.470003629	2.949576241	4.774934555	2.163323026	1.131402111	4.254409477	1.960094784	0	0	0	0	1.131402111	0.875468737	1.945910149	2.32238772	0.832909123	1.732050808	1.341640786	2.8	0.832909123	2.302585093	2.251291799	0.587786665	1.504077397
10070561	4.046816102	3.109060959	2.871019029	2.104134154	0.916290732	0	1.335001067	2.174751721	1.481604541	0	-0.510825624	1.840549633	1.481604541	2.2300144	2.282382386	0.641853886	2.966479395	4.5607017	2.833213344	2.014903021	6.090976933	2.797281335	0	0	0	0	1.335001067	0.262364264	2.014903021	2.028148247	0.78845736	1.673320053	1.264911064	2.6	0.470003629	1.887069649	1.791759469	0.09531018	1.589235205
10070562	4.308770223	0.09531018	3.425206834	1.887069649	0.78845736	0	0.78845736	1.887069649	1.481604541	0	0.09531018	1.887069649	1.481604541	1.547562509	2.208274414	0.78845736	3.78153408	3.78153408	2.041220329	1.193922468	5.54977477	2.867898902	0	0	0	0	1.887069649	0	1.704748092	1.887069649	1.098612289	1.61245155	1.224744871	2.4	0.693147181	1.609437912	1.609437912	0	1.609437912
10070563	4.066733529	0	0	2.341805806	0	0.641853886	1.029619417	3.034952987	0.641853886	0	-0.105360516	1.335001067	1.740466175	2.240709689	1.871802177	0.641853886	6.730527468	5.744562647	2.014903021	1.547562509	5.234500931	2.884800713	0	0	0	0	1.029619417	0.641853886	1.887069649	1.887069649	0.741937345	1.61245155	1.224744871	2.4	0	1.824549292	1.824549292	0	1.435084525
10070565	3.684243726	0	0	2.587764035	1.740466175	0	0	3.663561646	0.641853886	0.641853886	0.641853886	1.335001067	1.568615918	3.505557397	3.793239469	0	3.78153408	6.090976933	2.151762203	2.251291799	2.588435821	1.568615918	0	0	0	0	0	0	1.335001067	1.335001067	1.280933845	1.61245155	1.264911064	2.8	0.875468737	1.568615918	1.280933845	0.875468737	0.875468737
10080162	3.798854307	0	0	2.406945108	2.406945108	0	1.16315081	3.407841924	0	0	0.470003629	0.470003629	1.568615918	1.808288771	2.468099531	1.840549633	5.770615219	6.899275324	2.251291799	1.568615918	3.082207001	1.16315081	0	0	0	0	0	0	1.16315081	1.16315081	0.78845736	1.549193338	1.183215957	2.2	0	1.458615023	1.458615023	0	0.78845736
10080164	3.53205019	0	0	2.912350665	1.960094784	0	0	3.353406718	0.693147181	0.693147181	0.693147181	0.693147181	2.104134154	3.42751469	3.45946629	0.693147181	3.492849839	6.46529195	0.693147181	0.693147181	2.258317958	1.62924054	0	0	0	0	0	0.693147181	1.098612289	1.386294361	0.955511445	1.58113883	1.224744871	2.4	0.955511445	0.955511445	0.955511445	0.262364264	0.955511445
NA	NA	NA	NA	NA	NA	NA	NA	NA	NA	NA	NA	NA	NA	NA	NA	NA	NA	NA	NA	NA	NA	NA	NA	NA	NA	NA	NA	NA	NA	NA	NA	NA	NA	NA	NA	NA	NA	NA	NA
10080166	3.797487192	0	2.973691143	2.541601993	0.262364264	0	1.193922468	3.258096538	1.386294361	0	0.262364264	0.693147181	1.987874348	2.63188884	2.493205453	0.262364264	2.828427125	6.379655163	1.547562509	0.262364264	3.834057903	1.791759469	0	0	0	0	1.193922468	0	1.547562509	1.386294361	0.693147181	1.58113883	1.264911064	2.5	0.262364264	1.526056303	1.360976553	0.262364264	0.955511445
10080167	3.427644552	0	2.306377891	2.360854001	1.16315081	0	0	3.698829785	1.458615023	0	0.741937345	0.741937345	1.16315081	4.115779843	4.028916757	0	3.098386677	5.263078947	2.00148	0	3.098386677	2.140066163	0	0	0.741937345	0	1.458615023	0	1.16315081	2.014903021	0.641853886	1.61245155	1.183215957	2.8	0	1.722766598	1.335001067	0	0.641853886
10080169	3.542957327	0	0	1.960094784	1.791759469	0	0	3.505557397	0	0	0.182321557	0.875468737	1.280933845	3.718438256	3.772760938	0	3.271085447	6.268971207	1.280933845	1.280933845	3.78153408	2.116255515	0	0	0	0	2.884800713	0	1.791759469	1.791759469	0	1.58113883	1.264911064	2.4	1.193922468	1.193922468	1.193922468	0.470003629	0.470003629
10080170	3.287281858	0	2.664864304	3.015534901	1.722766598	0	0	3.751854253	1.30833282	0	0.641853886	1.029619417	1.871802177	3.33220451	3.218875825	1.30833282	3.728270376	6.457553716	0.641853886	0.641853886	1.673320053	0.641853886	0	0	0	0	0	0	0.587786665	0.587786665	0.182321557	1.549193338	1.183215957	2.4	0.182321557	0.916290732	0.916290732	0.182321557	0.182321557
10080171	3.546393806	0	0	2.960105096	0.832909123	0	0.832909123	3.261935314	1.504077397	0	0.832909123	1.223775432	1.740466175	3.269568939	3.218875825	0	3.987480407	6.57267069	2.208274414	1.916922612	4.123105626	2.208274414	0	0	0	0	1.223775432	0	1.526056303	1.223775432	0.587786665	1.549193338	1.264911064	2.6	0	1.252762968	1.252762968	0.587786665	1.667706821
10080174	3.458963019	0	2.933324813	2.493205453	2.014903021	0.641853886	0	3.45946629	1.871802177	0.641853886	0.641853886	1.029619417	2.014903021	3.258096538	3.18221184	1.029619417	1.673320053	6.033241252	1.547562509	1.029619417	4.219004622	2.708050201	0	0	0	0	0.641853886	0	1.335001067	1.547562509	1.193922468	1.58113883	1.224744871	2.6	0.09531018	1.193922468	1.193922468	0.09531018	1.193922468
10080175	3.632256191	0	0	1.916922612	0.530628251	0	1.223775432	3.299533728	0.530628251	0	0.530628251	0.916290732	2.028148247	3.04927304	2.525728644	0.916290732	4.219004622	6.308724118	1.774952351	0.916290732	4.110960958	1.774952351	0	0	0.530628251	0	0	1.223775432	0.916290732	1.609437912	0.09531018	1.549193338	1.183215957	2.2	0	1.223775432	1.223775432	0	0.832909123
10080176	3.843251538	0	0	2.533696814	1.16315081	0	0.741937345	2.939161922	0.741937345	0	0.09531018	1.435084525	2.251291799	2.701361213	2.734367509	0	2.302172887	6.648308055	2.351375257	0.741937345	3.834057903	1.667706821	0	0	1.16315081	0	0	1.16315081	0.78845736	1.435084525	0.182321557	1.549193338	1.183215957	2.4	0.182321557	0.875468737	0.875468737	0.182321557	0.875468737
10080178	3.902316045	0	0	2.525728644	0	0	0	2.116255515	1.029619417	0	0.336472237	1.029619417	2.406945108	2.844909384	2.93385687	1.029619417	0	6.236986452	1.029619417	0	2.366431913	1.029619417	0	0	0	0	0	0	1.029619417	1.435084525	0.875468737	1.58113883	1.341640786	2.6	0.875468737	1.280933845	1.280933845	0.182321557	0.875468737
10080180	3.781390265	0	0	2.624668592	2.174751721	0	0	3.314186005	0	0	0.916290732	1.335001067	1.609437912	2.995732274	2.734367509	0.916290732	3.361547263	7.745966692	2.708050201	2.708050201	4.183300133	2.174751721	0	0	0	0	0	0	0.955511445	1.335001067	0.405465108	1.549193338	1.183215957	2.4	0.405465108	1.30833282	1.30833282	-0.356674944	0.78845736
10080183	3.511754372	0	0	2.208274414	1.916922612	0	0.832909123	3.424262655	0	0	1.223775432	1.223775432	1.740466175	3.61361697	3.583518938	0.832909123	3.193743885	6.123724357	0.832909123	0	3.987480407	2.525728644	0	0	0	0	0.832909123	0	1.223775432	1.740466175	1.16315081	1.61245155	1.264911064	2.8	1.16315081	0.470003629	0.470003629	1.16315081	1.16315081
10080184	3.586043527	0	0	2.708050201	1.871802177	0	0.641853886	3.569532696	1.722766598	0.641853886	0.641853886	1.30833282	1.547562509	3.456316681	2.815408719	1.30833282	2.549509757	6.340346994	1.547562509	1.547562509	2.898275349	1.547562509	0	0	0	0	1.029619417	0	0.587786665	1.547562509	0.693147181	1.58113883	1.183215957	2.4	0	1.098612289	0.693147181	0	0.693147181
10080185	3.874591091	0	0	2.219203484	0.916290732	0	0.916290732	2.862200881	0	0	0.530628251	1.757857918	1.902107526	3.742420221	3.575150689	0.530628251	4.472135955	5.630275304	2.459588842	2.459588842	4.74341649	3.077312261	0	0	0	0.916290732	2.525728644	0.916290732	0.916290732	1.223775432	1.589235205	1.516575089	1.183215957	2.4	0.182321557	1.30833282	1.30833282	0.182321557	0.875468737
10080187	3.628545415	0	0	2.785011242	1.098612289	0	0.693147181	2.57261223	1.808288771	0	1.098612289	1.386294361	2.091864062	3.640214282	3.353406718	0.693147181	4.024922359	6.276941931	2.208274414	2.208274414	3.898717738	2.208274414	0	0	0	0.693147181	1.098612289	0	1.098612289	1.386294361	1.193922468	1.549193338	1.140175425	2.4	0	1.193922468	0.78845736	0.09531018	0.78845736
10080188	3.961194049	0	0	1.960094784	0.875468737	0	1.774952351	2.240709689	0	0	0.182321557	0.875468737	0.875468737	2.151762203	2.079441542	0	2.863564213	5.08920426	1.547562509	1.252762968	4.969909456	2.867898902	0	0	0.875468737	0	1.252762968	0	1.280933845	1.280933845	0.955511445	1.61245155	1.264911064	2.4	0.262364264	0.955511445	0.955511445	0.262364264	0.262364264
10080189	3.754339426	0	0	2.681021529	0.78845736	0.78845736	0.78845736	2.681021529	0.78845736	0	1.223775432	2.066862759	1.504077397	2.965273066	2.251291799	0	2.121320344	4.857983121	1.902107526	2.066862759	5.07937004	2.890371758	0	0	0	0	0	0	1.916922612	1.722766598	0.832909123	1.58113883	1.140175425	2.4	0	1.223775432	1.223775432	0.09531018	1.223775432
10080190	3.759547588	0	3.616039908	2.791165108	1.252762968	0	0	2.714694744	2.091864062	0.832909123	0.182321557	1.547562509	2.091864062	2.00148	0	0	3.577708764	4.939635614	2.351375257	0.832909123	7.6223356	3.761200116	0	0	0	0.832909123	3.095577609	0	1.757857918	1.526056303	1.098612289	1.58113883	1.224744871	2.8	0.405465108	1.504077397	1.098612289	0.405465108	1.504077397
10080191	3.840032789	0	0	2.2300144	0	0	0	2.63905733	1.252762968	0	0.832909123	1.547562509	1.757857918	2.174751721	2.351375257	0.832909123	3.405877273	4.57165178	3.148453361	1.252762968	6.099180273	3.242592351	0	0	0	0	0	0	1.526056303	1.945910149	0.955511445	1.61245155	1.303840481	2.4	0.955511445	1.360976553	1.360976553	0.955511445	0.955511445
10080192	3.918462229	0	0	1.85629799	1.85629799	0	0.741937345	2.140066163	0.741937345	0	1.16315081	0.741937345	2.459588842	2.995732274	2.525728644	0	0	4.949747468	2.140066163	2.140066163	4.494441011	2.140066163	0	0	0	0.741937345	0.741937345	0	0.78845736	0.78845736	0.641853886	1.61245155	1.264911064	2.6	0	1.335001067	1.335001067	0	1.064710737
10080193	3.850019934	0	0	2.549445171	0	0.405465108	1.504077397	1.791759469	1.098612289	0	-0.223143551	1.098612289	2.660259537	2.660259537	1.902107526	0	2.607680962	4.909175083	1.098612289	0.405465108	6.131883887	3.18221184	0	0	0	0	2.351375257	0	1.335001067	1.808288771	-0.356674944	1.61245155	1.303840481	2.5	0.693147181	1.667706821	1.667706821	0.262364264	0.955511445
10080194	3.873365334	3.250374492	3.174171303	2.208274414	1.223775432	0	1.223775432	2.208274414	1.223775432	0	0.09531018	1.223775432	1.916922612	2.76000994	2.856470206	1.223775432	1.516575089	5.639148872	2.079441542	0	5.639148872	2.433613355	1.916922612	0	0	0	0	2.079441542	1.223775432	1.223775432	0.09531018	1.61245155	1.264911064	2.4	0.78845736	1.481604541	1.481604541	0.09531018	1.193922468
10080195	3.870283924	0	0	2.617395833	0.693147181	0.693147181	1.064710737	3.277144733	0.693147181	0	0.693147181	1.064710737	1.589235205	3.456316681	2.815408719	0.693147181	4.74341649	5.329165038	1.064710737	0	3.834057903	2.282382386	0	0	0	0	0	0	1.589235205	1.386294361	0.741937345	1.61245155	1.378404875	2.8	0.741937345	1.686398954	1.458615023	0.741937345	0.741937345
10080196	3.73662145	0	0	2.549445171	1.335001067	0	0.955511445	3.242592351	0	1.335001067	0.262364264	1.335001067	0.955511445	2.772588722	2.468099531	0.955511445	4.939635614	5.991660872	0	0	3.209361307	2.197224577	0	0	0	0	0	0	0.262364264	2.028148247	0.916290732	1.61245155	1.303840481	2.8	0.916290732	1.609437912	0.916290732	0.916290732	1.335001067
10080197	3.674476224	0	0	2.797281335	1.064710737	0	0.336472237	3.063390922	0.741937345	0	0.741937345	0.741937345	1.609437912	3.034952987	2.785011242	0.336472237	4.549725266	5.138093031	2.433613355	1.609437912	5.66568619	2.884800713	0	0	0	0	0.741937345	0	1.252762968	1.757857918	-0.356674944	1.58113883	1.224744871	2.1	0.78845736	1.648658626	1.481604541	0.405465108	1.30833282
NA	NA	NA	NA	NA	NA	NA	NA	NA	NA	NA	NA	NA	NA	NA	NA	NA	NA	NA	NA	NA	NA	NA	NA	NA	NA	NA	NA	NA	NA	NA	NA	NA	NA	NA	NA	NA	NA	NA	NA
10080202	3.825702299	0.405465108	2.747655456	2.687847494	1.686398954	0.470003629	0.470003629	2.687847494	1.547562509	0.832909123	-0.223143551	1.131402111	2.140066163	3.964615456	3.943521672	0	3.301514804	6.228964601	2.388762789	2.2300144	4.135214626	2.517696473	0	0	0	0	0.832909123	0	0.875468737	1.360976553	0.530628251	1.549193338	1.183215957	2.4	-0.105360516	0.530628251	0.530628251	-0.105360516	0.530628251
10080204	3.510231143	0	0	2.747270914	1.840549633	0	0	3.443618098	0	0	0	1.547562509	1.840549633	3.254242969	3.04927304	0	3.065941943	6.371812929	0	0	2.167948339	1.131402111	0	0	1.840549633	0	0	0	1.16315081	1.547562509	0.530628251	1.58113883	1.183215957	2.6	0.530628251	1.252762968	1.252762968	0	0.530628251
10080207	3.733589879	0	2.635264431	2.163323026	0.641853886	0	0	3.063390922	1.757857918	0	0	0.641853886	1.360976553	3.688879454	3.353406718	0	2.408318916	6.899275324	2.610069793	2.533696814	5.215361924	1.589235205	0	0	0	0	0.641853886	0	1.916922612	1.916922612	1.193922468	1.643167673	1.303840481	2.4	0.78845736	1.722766598	1.722766598	0.78845736	0.78845736
10080208	3.856425725	0	0	1.757857918	1.360976553	0	0.641853886	3.437207819	0.641853886	0	0	0.641853886	1.360976553	3.238678452	3.186352633	0.641853886	2.792848009	7.106335202	2.370243741	1.360976553	4.062019202	2.163323026	0	0	0	0	0	0	1.360976553	1.064710737	0.09531018	1.58113883	1.224744871	3	0.09531018	1.722766598	1.223775432	0.09531018	0.78845736
10080213	3.791932309	0	2.889482474	2.714694744	2.140066163	0	0.641853886	3.238678452	1.029619417	0.641853886	1.029619417	1.335001067	1.547562509	3.529297384	3.169685581	0	4.449719092	6.442049363	2.140066163	1.029619417	4.23083916	1.740466175	0	0	0	0	2.140066163	0	1.335001067	1.887069649	1.280933845	1.58113883	1.224744871	2.6	0.182321557	1.280933845	1.280933845	0	0.182321557
10080214	3.819776129	0	3.090542328	2.186051277	1.335001067	0	1.029619417	2.856470206	0.832909123	0	-0.105360516	1.547562509	1.547562509	3.165475048	2.944438979	-0.105360516	2.049390153	5.73585216	1.945910149	1.547562509	5.477225575	2.797281335	0	0	0	0	1.648658626	-0.105360516	1.335001067	1.722766598	0.530628251	1.61245155	1.264911064	2.6	0.530628251	1.547562509	1.458615023	0.262364264	1.547562509
10080215	4.032912323	0	0	2.856470206	1.526056303	0	1.85629799	2.4765384	0.587786665	0	-0.105360516	1.704748092	1.85629799	2.660259537	2.370243741	0	1.673320053	4.785394446	2.4765384	1.30833282	5.329165038	2.90690106	0.587786665	0	1.029619417	0	0	2.116255515	1.30833282	1.704748092	0.693147181	1.61245155	1.264911064	2.6	0	1.589235205	1.360976553	0	1.098612289
10080216	3.886028045	0	0	1.568615918	1.280933845	0	2.251291799	2.57261223	0.182321557	0	0.182321557	1.435084525	2.850706502	2.501435952	2.406945108	0	1.732050808	4.939635614	2.312535424	0.182321557	4.23083916	2.116255515	0	0	0	0	0	0	1.280933845	1.098612289	0.09531018	1.58113883	1.224744871	2.6	0.530628251	1.223775432	1.029619417	0.09531018	1.62924054
10080217	3.532781045	0	0	1.16315081	1.568615918	0	2.406945108	3.169685581	1.16315081	0	1.16315081	1.568615918	2.066862759	2.302585093	0	0	1.788854382	5.495452666	2.251291799	2.066862759	4.711687596	2.406945108	0	0	0	0	2.862200881	0	1.568615918	1.16315081	0.182321557	1.58113883	1.303840481	2.2	0.182321557	1.30833282	0.916290732	0.182321557	1.30833282
10080218	3.642652253	0	0	2.58021683	1.887069649	0	0	2.674148649	0	0	0.262364264	0.955511445	1.887069649	3.306886702	3.505557397	0	4.593473631	5.73585216	1.360976553	0.955511445	3.807886553	2.58021683	0	0	0	0	2.468099531	0	0.955511445	0.955511445	0.530628251	1.516575089	1.224744871	2.4	0.530628251	0.530628251	0.530628251	0.530628251	1.223775432
10080219	3.838656297	0	0	2.797281335	0.78845736	0.405465108	0.405465108	3.000719815	0	0	0	0.78845736	1.504077397	3.660994251	3.433987204	0	4.049691346	5.531726674	1.791759469	1.504077397	3.860051813	2.197224577	0	0	0	0	0.405465108	0	1.30833282	1.648658626	-0.223143551	1.58113883	1.224744871	2.2	0.405465108	1.526056303	1.335001067	0.405465108	1.131402111
10080225	3.65073616	0	0	2.815408719	0.641853886	0	0	3.772760938	1.526056303	0	-0.105360516	1.30833282	1.526056303	3.804437795	3.945457782	0	3.847076812	6.164414003	0.641853886	0	2.549509757	1.526056303	0	0	0	0	1.871802177	0	1.547562509	1.722766598	0.955511445	1.549193338	1.183215957	2	0.262364264	0.955511445	0.262364264	0.262364264	1.360976553
10080232	3.872054813	0	0	2.091864062	0	0	1.386294361	2.57261223	0	0.693147181	0.693147181	1.098612289	1.386294361	2.708050201	3.254242969	0	1.414213562	5.856620186	2.208274414	1.386294361	5.319774431	3.005682604	0	0	0	0	2.406945108	0.693147181	1.791759469	1.609437912	0.587786665	1.673320053	1.303840481	2.6	0.587786665	1.808288771	1.808288771	0.587786665	1.808288771
10080233	4.01259206	0	0	2.727852828	0	0	0	1.774952351	0.875468737	0	0.875468737	1.547562509	2.360854001	1.686398954	0	0.875468737	2.42899156	5.531726674	3.45946629	3.054001182	6.131883887	3.299533728	0	0	0	0	2.360854001	0	0.182321557	0.875468737	0	1.643167673	1.264911064	2.4	0.916290732	1.30833282	1.589235205	0.916290732	1.589235205
10080238	3.88189364	0	0	2.587764035	0.693147181	0	0	3.421000009	0	0.693147181	0	1.131402111	1.62924054	3.077312261	2.624668592	1.808288771	0	7.355270219	0	0	3.033150178	1.62924054	0	0	0	0	0.693147181	0	1.098612289	1.824549292	0.09531018	1.643167673	1.224744871	2.4	0.09531018	1.916922612	1.740466175	0.09531018	1.223775432
10080241	3.526772205	0	2.966560896	2.821378886	0.741937345	0	1.16315081	3.310543013	1.667706821	0	0.741937345	1.16315081	1.435084525	3.387774361	3.063390922	0	3.54964787	5.431390246	2.451005098	1.667706821	5.329165038	3.144152279	0	0.741937345	1.435084525	0	0	0	1.16315081	1.840549633	0.875468737	1.58113883	1.224744871	2.6	0	1.30833282	1.30833282	0	1.30833282
10080242	3.993768877	0	0	1.722766598	1.435084525	0	1.435084525	3.034952987	1.435084525	1.029619417	0	1.029619417	1.029619417	3.873282177	3.688879454	0	3.1144823	6.457553716	1.029619417	1.029619417	2.049390153	1.029619417	0	0	1.029619417	0	1.722766598	0	1.722766598	1.945910149	0	1.549193338	1.183215957	2.4	0	1.568615918	1.16315081	0	1.16315081
10080243	3.618832456	0	0	2.208274414	0	1.280933845	0	3.487375078	0	0	1.280933845	1.280933845	1.704748092	3.706228092	3.42751469	1.280933845	4.266145802	5.873670062	1.280933845	1.280933845	4.266145802	2.541601993	0	0	0	0	1.987874348	0	1.686398954	0.587786665	1.386294361	1.61245155	1.264911064	3.2	0.693147181	1.791759469	1.791759469	0.693147181	0.693147181
10080244	3.706866709	0	0	2.493205453	0	0	1.568615918	3.044522438	0.470003629	0	0.470003629	0.875468737	1.568615918	3.60004824	3.218875825	0	3.478505426	5.458937626	2.827313622	2.424802726	4.837354649	2.424802726	0	0	0	0	2.091864062	0	1.386294361	1.386294361	1.064710737	1.549193338	1.264911064	2.6	0	1.360976553	1.064710737	0	1.064710737
10080245	3.921180943	0	0	2.694627181	1.526056303	0	0.641853886	3.449987546	0	0	0.641853886	1.029619417	1.526056303	3.242592351	3.549617387	0	4.806245936	5.61248608	0.641853886	1.029619417	4.086563348	2.406945108	0	0	0	0	1.029619417	0	1.335001067	1.871802177	1.386294361	1.61245155	1.303840481	2.8	0.693147181	1.098612289	1.098612289	0	1.098612289
10080246	3.745779501	0	0	2.32238772	2.00148	0	0.641853886	3.18221184	0.641853886	0	-0.105360516	0.641853886	2.116255515	2.766319109	2.525728644	0.641853886	4.711687596	5.692099788	0.641853886	1.029619417	2.880972058	2.00148	0	0	0	0	3.421000009	0.641853886	1.335001067	1.871802177	0.916290732	1.549193338	1.224744871	2.8	0.262364264	1.62924054	1.335001067	0	0.262364264
10080247	3.534999571	0	0	1.887069649	2.292534757	0.78845736	1.193922468	3.42751469	0	0	0.09531018	1.193922468	1.704748092	3.879499814	3.985273467	0	3.478505426	5.449770637	0	0	3.146426545	1.887069649	0	0	0	0	1.193922468	0	1.481604541	1.481604541	0	1.58113883	1.264911064	2.6	0.693147181	1.131402111	1.131402111	0	1.410986974
10080248	3.842865835	0	3.169181252	2.778819272	1.223775432	0	0	3.356897123	1.931521412	0	0.09531018	1.223775432	1.526056303	3.701301974	3.666122467	0.832909123	4.01248053	5.674504384	0	0.832909123	4.669047012	2.844909384	0	0	0	0	1.223775432	0	1.740466175	1.223775432	0.641853886	1.58113883	1.224744871	2.4	0.641853886	1.335001067	1.335001067	0.641853886	1.064710737
10080249	3.50831635	0	0	2.00148	0.916290732	0	1.30833282	2.406945108	1.30833282	0	0.182321557	1.589235205	2.00148	3.433987204	3.325036021	1.589235205	1.923538406	5.770615219	1.589235205	0.916290732	3.847076812	2.151762203	0	0	0	0	0	0	1.609437912	1.808288771	-0.223143551	1.61245155	1.264911064	2.4	0.875468737	1.386294361	1.16315081	0.470003629	1.16315081
10080251	3.393669115	0	0	2.549445171	1.335001067	0	0	3.292126287	0.955511445	0	0.262364264	0.955511445	1.85629799	3.943521672	3.912023005	0	2.529822128	5.882176468	2.332143895	1.62924054	3	2.332143895	0	0	0	0	0	0	1.648658626	1.360976553	0.530628251	1.61245155	1.264911064	2.8	0.530628251	1.223775432	1.62924054	0	0.530628251
10080253	3.617464008	0	0	2.879198457	0	0	0.993251773	3.310543013	0.993251773	0.993251773	0.336472237	0.993251773	2.261763098	2.174751721	0	0.993251773	3.701351105	6.300793601	0.993251773	0	3.31662479	2.261763098	0	0	0	0	0	0	1.410986974	1.686398954	0.693147181	1.61245155	1.264911064	2.4	0.693147181	1.386294361	0.693147181	0.693147181	0.693147181
10080254	3.574478194	0	3.122453026	2.674148649	0	0	0	3.487375078	0.587786665	0	-0.105360516	0.993251773	1.704748092	3.17805383	3.505557397	0	4.57165178	7.007139217	1.280933845	1.280933845	2.863564213	1.504077397	0	0	0	0	0	0	1.280933845	1.686398954	1.064710737	1.58113883	1.224744871	2.3	0	1.360976553	1.589235205	0	1.064710737
10080256	3.789267628	0	0	2.140066163	0	0	0	3.117949906	0.641853886	0.641853886	-0.105360516	1.335001067	2.140066163	3.08190997	3.100092289	0.641853886	4	6.935416354	2.140066163	0	4	1.335001067	0	0	0	0.641853886	0	0.641853886	1.547562509	1.30833282	-0.105360516	1.61245155	1.224744871	2.6	-0.105360516	1.722766598	1.30833282	-0.105360516	1.547562509
10090084	4.154341536	2.76000994	3.07176696	2.610069793	0.78845736	0	1.458615023	2.564949357	0.470003629	0.09531018	0.78845736	0.78845736	2.646174797	2.753660712	2.58021683	0	1.048808848	4.774934555	2.721295428	2.332143895	5.157518783	2.856470206	0.78845736	0	0.09531018	0	2.332143895	0.470003629	1.481604541	1.686398954	0.182321557	1.61245155	1.264911064	2.5	0.587786665	1.252762968	1.252762968	0.182321557	1.410986974
10090085	3.76588679	1.360976553	3.520519972	2.251291799	1.280933845	0	1.16315081	2.766319109	1.481604541	-0.223143551	0.693147181	0.875468737	1.481604541	2.965273066	2.747270914	0.182321557	1.095445115	5.118593557	1.481604541	0.182321557	4.795831523	2.791165108	0	0	-0.223143551	0	2.57261223	0.182321557	1.386294361	1.722766598	0.641853886	1.61245155	1.224744871	2.4	-0.105360516	1.648658626	1.547562509	-0.693147181	1.029619417
10090087	3.81456452	0	0	2.424802726	1.722766598	0	1.029619417	3.04927304	1.029619417	0	0.336472237	1.029619417	1.029619417	4.02356438	4.079230924	1.029619417	2.915475947	7.218032973	1.435084525	1.435084525	3.361547263	1.435084525	0	0	0	0	2.541601993	0	1.435084525	1.435084525	1.62924054	1.549193338	1.183215957	2.4	0	1.223775432	1.223775432	0	0.530628251
10090090	3.90773382	0	0	2.624668592	1.335001067	0	0	2.995732274	0	0	0	0.262364264	1.840549633	3.854393893	4.007333185	0.916290732	4.183300133	7.162401832	0	0	1.58113883	1.335001067	0	0	0	0	2.708050201	0	1.609437912	1.609437912	0	1.61245155	1.264911064	2.4	0.470003629	1.824549292	1.824549292	0	0.470003629
10090092	3.570264823	0	0	2.646174797	2.041220329	0	0	3.194583132	0.955511445	0.955511445	0	1.335001067	2.041220329	3.799973502	3.852273001	1.335001067	1.949358869	7.162401832	2.197224577	2.197224577	3	2.041220329	0	0	0	0	2.646174797	0	0.955511445	1.62924054	0.641853886	1.549193338	1.303840481	2.4	0	1.335001067	0.641853886	0.641853886	0.641853886
10090100	3.836048677	0	0	2.433613355	2.028148247	0	1.335001067	3.56671182	1.62924054	1.335001067	0.916290732	1.840549633	1.840549633	3.688879454	3.605497845	0.916290732	4.207136794	6.46529195	2.186051277	2.186051277	3.376388603	2.028148247	0	0	0.916290732	0	0.916290732	0	1.609437912	1.335001067	1.223775432	1.549193338	1.140175425	2.4	0.530628251	1.223775432	1.223775432	0	0.530628251
10090102	3.850147602	0	0	2.251291799	0	0	0	2.785011242	1.686398954	0	0.336472237	0.336472237	1.410986974	2.839078464	2.564949357	0.993251773	2.323790008	6.971370023	0.993251773	0	4.50555213	1.410986974	0	0	0	0	1.410986974	0	1.686398954	1.916922612	0.993251773	1.61245155	1.224744871	2.6	0	0.993251773	0	0.993251773	2.091864062
10090103	4.027510074	0	0	2.468099531	1.704748092	0	0.587786665	3.306886702	0.587786665	0.993251773	0.587786665	1.504077397	1.504077397	3.265759411	2.815408719	0	2.863564213	7.569676347	1.85629799	1.280933845	3.016620626	0.587786665	0	0	0	0	2.388762789	0	1.280933845	1.504077397	0.741937345	1.58113883	1.183215957	2.7	0	1.16315081	1.16315081	0	1.16315081
10090104	3.771518788	0	0	1.774952351	2.00148	0	1.064710737	3.430756184	1.064710737	0	0.405465108	1.481604541	1.774952351	3.55820113	3.758871826	0	2.42899156	6.964194139	2.687847494	2.332143895	2.720294102	1.481604541	0	0	0	0	2.687847494	0	0.405465108	1.757857918	1.30833282	1.58113883	1.303840481	2.8	0.587786665	1.704748092	1.30833282	0.587786665	1.704748092
10090109	3.617302891	0	0	2.624668592	0	0	0	3.505557397	0.832909123	0.832909123	0.09531018	0.832909123	2.219203484	3.660994251	3.862832761	1.526056303	3.209361307	6.066300355	0.832909123	0.832909123	2.626785107	1.740466175	0	0	0	0	0.832909123	0	0.78845736	1.504077397	0.182321557	1.58113883	1.224744871	2	1.280933845	0.875468737	0.875468737	0.182321557	0.875468737
10090111	3.600758371	1.386294361	3.965867044	2.734367509	0.875468737	0	0	3.456316681	1.740466175	0	0.470003629	0.470003629	1.589235205	4.060443011	4.128745989	0.470003629	2.387467277	6.92820323	1.871802177	1.871802177	2.983286778	1.987874348	0	0	0	0	1.871802177	0	1.16315081	1.386294361	1.131402111	1.549193338	1.183215957	2.2	0.693147181	1.410986974	1.410986974	0	1.131402111
10090113	3.697293953	0	0	1.960094784	0.693147181	0	0	3.109060959	0	0	0.693147181	1.62924054	2.219203484	3.218875825	2.468099531	0	4.732863826	5.347896783	2.219203484	1.410986974	3.911521443	2.587764035	0	0	0	0	2.415913778	0	1.386294361	1.62924054	0.916290732	1.58113883	1.303840481	2.4	0.262364264	1.335001067	1.335001067	0.916290732	0.916290732
10090114	3.620359685	0	2.880433649	2.901421594	0.955511445	0	0.955511445	3.353406718	1.648658626	0.955511445	1.360976553	1.360976553	1.871802177	3.478158423	3.640214282	0	3.224903099	6.841052551	0	0	1.61245155	0.955511445	0	0	0	0	1.360976553	0	1.360976553	1.871802177	0.336472237	1.58113883	1.183215957	2.6	0.336472237	1.410986974	0.993251773	0	0.336472237
10090119	3.681804485	0	3.111691425	1.757857918	2.292534757	0	0.916290732	3.446807893	1.757857918	0.530628251	0.916290732	1.410986974	1.609437912	3.306886702	3.100092289	1.757857918	2.408318916	6.557438524	1.757857918	1.410986974	4.358898944	2.63905733	0	0	0	0	1.757857918	0	1.609437912	1.435084525	0	1.61245155	1.224744871	2.6	1.098612289	1.589235205	1.360976553	0	1.589235205
10090120	3.981549068	2.091864062	4.310517206	2.2300144	0.336472237	0	0.336472237	2.797281335	1.064710737	0	0.336472237	1.064710737	2.2300144	3.254242969	3.284663565	0	3.478505426	5.205766034	1.609437912	0.741937345	3.78153408	1.458615023	0	0	0	0	1.064710737	0	1.029619417	1.85629799	0.530628251	1.58113883	1.183215957	2.6	0.530628251	1.435084525	1.193922468	-0.223143551	0.916290732
10090122	3.884836786	0	0	2.341805806	1.16315081	0	0	2.667228207	1.16315081	0.470003629	0.470003629	1.16315081	2.079441542	3.407841924	3.47506723	1.568615918	2.683281573	6.752777206	1.722766598	1.568615918	3.577708764	2.415913778	0	0	0	0	2.667228207	0	1.386294361	1.722766598	0.78845736	1.549193338	1.183215957	2.4	-0.356674944	1.30833282	1.098612289	-0.356674944	0.405465108
10090123	3.653692594	0	0	2.557227311	1.458615023	0	0	3.063390922	1.064710737	1.064710737	0.336472237	1.458615023	1.740466175	3.440418095	3.380994674	0	3.591656999	6.760177512	1.960094784	1.960094784	4.135214626	2.557227311	0	0	0	0	1.740466175	0	1.757857918	1.974081026	1.30833282	1.58113883	1.183215957	2.4	0	1.30833282	1.30833282	0	1.30833282
10090125	3.693568444	0	0	2.388762789	1.987874348	0	0	2.901421594	1.280933845	0	0	1.280933845	2.208274414	3.955082495	3.730501129	0	4.049691346	6.745368782	1.704748092	1.704748092	4.049691346	2.541601993	0	0	0	0	2.674148649	0	1.280933845	1.280933845	0.741937345	1.58113883	1.264911064	2	0.741937345	1.410986974	1.410986974	0	0.741937345
10100067	4.255073557	0	0	2.079441542	0	0.587786665	0.587786665	2.525728644	0.587786665	0	-0.105360516	1.840549633	0.587786665	2.2300144	1.722766598	0	3.78153408	5.822370651	2.975529566	1.504077397	6.549809158	2.079441542	0	0	0	0	3.104586678	0	2.091864062	2.197224577	0.78845736	1.732050808	1.303840481	2.4	0.641853886	2.104134154	2.104134154	0.405465108	1.648658626
10100068	4.412652828	1.840549633	3.879892299	2.370243741	1.589235205	0	0	3.19047635	1.064710737	0.641853886	0	1.589235205	0.641853886	2.890371758	3.091042453	0	2.213594362	5.019960159	2.370243741	0	6.228964601	3.19047635	0	0	0	0	3.777348102	0	1.916922612	2.174751721	1.131402111	1.643167673	1.264911064	2.5	0.741937345	1.974081026	1.824549292	0	0.741937345
10100069	3.702807014	0	3.216112009	2.424802726	0.530628251	0	2.054123734	2.856470206	1.808288771	0.530628251	1.252762968	1.808288771	0.955511445	2.2300144	2.815408719	0	2.469817807	5.196152423	3.039749159	1.808288771	7.042726745	2.261763098	0	0	0	0	3.772760938	0	2.163323026	2.251291799	0.587786665	1.643167673	1.341640786	3.1	0.587786665	1.824549292	1.667706821	0.587786665	1.824549292
10100070	4.231639696	0	3.231989464	1.757857918	1.871802177	0	0.78845736	2.766319109	1.064710737	0.336472237	-0.356674944	1.62924054	1.280933845	2.406945108	2.014903021	0.336472237	3.178049716	5.770615219	2.509599262	2.079441542	5.839520528	2.624668592	0	0	0	0	3.484312288	0.336472237	1.871802177	1.871802177	1.252762968	1.702938637	1.303840481	2.8	1.252762968	1.481604541	1.252762968	0.993251773	1.824549292
10100071	4.345051399	0	0	2.197224577	0.405465108	0	0.832909123	1.667706821	1.504077397	0.405465108	0.832909123	1.504077397	2.197224577	2.140066163	2.721295428	0	1.516575089	4.979959839	1.916922612	0	4.593473631	2.549445171	0	0	0.405465108	0	3.889777396	0	1.335001067	1.504077397	0.530628251	1.61245155	1.224744871	2.3	1.252762968	1.458615023	1.458615023	-0.105360516	1.458615023
10100072	4.081377519	0	0	2.302585093	0.693147181	0	0.693147181	3.135494216	0.693147181	0	0	1.791759469	1.098612289	3.152736022	2.965273066	0	2.828427125	4.795831523	3.091042453	0	6	2.48490665	0.693147181	0	0	0	4.127134385	0.693147181	1.609437912	1.609437912	0.993251773	1.61245155	1.303840481	2.8	1.386294361	0.993251773	0.993251773	0.262364264	1.686398954
10100073	4.536570094	0	0	2.406945108	0.78845736	0.78845736	0.78845736	2.186051277	0	0	0.09531018	2.054123734	1.481604541	2.282382386	2.867898902	0	2.366431913	4.711687596	1.722766598	1.193922468	5.576737397	2.501435952	0	0	1.193922468	0	4.018183201	0	1.887069649	1.704748092	0.262364264	1.61245155	1.264911064	2.8	0.262364264	1.667706821	1.386294361	0.262364264	0.955511445
10100074	3.929450265	0.916290732	3.751079305	2.054123734	1.589235205	0	1.064710737	3.157000421	1.774952351	0.693147181	0.693147181	1.931521412	1.589235205	2.890371758	3.034952987	0.693147181	2.966479395	5.14781507	2.174751721	0.693147181	4.195235393	2.054123734	0	0	0	0.693147181	3.951243719	0	1.757857918	1.774952351	1.30833282	1.61245155	1.264911064	2.8	0.916290732	1.609437912	1.30833282	0.182321557	1.609437912
10100075	4.424067886	0	0	2.219203484	1.62924054	0.693147181	1.62924054	2.32238772	0.693147181	0	0.693147181	1.62924054	1.131402111	1.667706821	2.208274414	0	3.193743885	4.847679857	2.791165108	1.960094784	6.774953874	3.238678452	0	0	0	0	4.027135813	0	0.693147181	1.62924054	0.741937345	1.58113883	1.224744871	2.3	0.741937345	1.16315081	0.741937345	0.741937345	1.16315081
10100076	4.699343356	0	0	1.840549633	0	0	0	0	1.16315081	1.16315081	1.16315081	2.066862759	0	1.808288771	0	0	3.33166625	4.538722287	3.100092289	3.025291076	8.729261137	4.151039906	0	0	0	0	2.862200881	0	1.85629799	2.261763098	0.693147181	1.702938637	1.303840481	2.6	0.693147181	1.62924054	1.386294361	0	1.386294361
10100077	4.478744914	0	0	1.481604541	0	0	1.064710737	0	0	1.064710737	1.064710737	1.481604541	1.064710737	1.686398954	2.208274414	0	3.633180425	4.024922359	2.867898902	2.468099531	6.066300355	2.785011242	1.481604541	0	0	1.481604541	3.095577609	1.481604541	1.481604541	1.757857918	1.223775432	1.643167673	1.264911064	2.4	1.223775432	1.62924054	1.916922612	0.530628251	1.62924054
10100078	4.415896519	0	0	2.87356464	0	0	0	2.186051277	1.62924054	0.916290732	0.262364264	1.840549633	0.262364264	1.987874348	2.525728644	1.335001067	2.50998008	5.73585216	2.721295428	2.186051277	6.841052551	3.370738174	0	0	0	0	3.414442608	0	2.028148247	2.028148247	0.916290732	1.673320053	1.303840481	2.7	0.916290732	2.028148247	2.028148247	0.262364264	1.840549633
10100079	4.629726204	0	0	1.16315081	0.741937345	0	0.741937345	1.16315081	0.741937345	0.741937345	0.09531018	1.435084525	0.09531018	2.054123734	2.151762203	0	1.788854382	5.89067059	3.453157121	2.451005098	6.236986452	3.186352633	1.16315081	0	1.16315081	0	3.269568939	0	1.16315081	1.85629799	0.832909123	1.702938637	1.264911064	3.2	1.252762968	1.945910149	1.945910149	0.182321557	1.774952351
10100080	4.47609741	2.803360381	3.477139385	1.960094784	0	0	0	0.693147181	1.386294361	0.693147181	0.693147181	1.386294361	0	1.686398954	2.240709689	0.693147181	2.846049894	5.504543578	3.005682604	2.493205453	5.029910536	2.646174797	0	0	0	0	3.673765816	0	1.609437912	2.079441542	0.182321557	1.702938637	1.341640786	2.8	1.280933845	1.589235205	1.589235205	1.280933845	1.589235205
10100081	4.33783961	0	3.257327011	2.379546134	0.530628251	0	1.435084525	2.708050201	1.902107526	1.435084525	0.530628251	1.609437912	-0.223143551	2.610069793	2.912350665	0	2.738612788	5.244044241	2.76000994	1.193922468	7.071067812	2.653241965	0	0	0	0	3.645449896	0	1.887069649	2.128231706	1.064710737	1.702938637	1.303840481	2.8	1.252762968	1.667706821	1.547562509	0.875468737	1.774952351
10100082	4.65167202	0	0	2.174751721	0	0.405465108	0.405465108	2.32238772	0	0	0.78845736	1.064710737	0	1.774952351	1.686398954	0.405465108	0	4.679743583	2.727852828	2.32238772	5.66568619	2.980618636	0	0	0.405465108	0	2.901421594	0	1.62924054	2.174751721	0.693147181	1.760681686	1.341640786	2.6	0.993251773	2.104134154	2.104134154	0.993251773	1.704748092
10100083	4.607287942	0	0	2.753660712	0.875468737	0	0.875468737	2.48490665	0.875468737	0	0	2.128231706	0.875468737	1.667706821	0	0.875468737	3.464101615	4.393176527	2.895911938	2.587764035	5.594640292	3.230804396	0	0	0	0	2.587764035	0	1.974081026	1.568615918	0.530628251	1.702938637	1.264911064	2.6	0.916290732	1.774952351	1.774952351	0.916290732	1.774952351
10100084	4.605879934	0	0	2.451005098	0.587786665	1.280933845	0.587786665	2.282382386	0.587786665	0.587786665	0.993251773	1.280933845	0.993251773	1.887069649	2.091864062	0	4.335896678	5.744562647	2.525728644	1.960094784	4.909175083	2.833213344	0	0	0	0	1.504077397	0	1.686398954	1.280933845	0.832909123	1.643167673	1.264911064	2.5	0.182321557	1.547562509	1.547562509	0.182321557	1.547562509
10100085	4.282634385	0	0	2.163323026	1.757857918	1.064710737	0	2.451005098	1.064710737	0	0.336472237	1.757857918	1.064710737	2.624668592	2.406945108	0	3.807886553	4.959838707	2.163323026	2.163323026	5.385164807	3.010620886	0	0	0	0	2.451005098	1.974081026	1.757857918	1.740466175	0.182321557	1.702938637	1.264911064	2.2	0.182321557	2.00148	2.00148	0.182321557	1.589235205
10100086	4.562367064	0	0	2.4765384	2.116255515	0.875468737	0	2.57261223	0	0	0.875468737	1.568615918	0.875468737	1.547562509	0	0.875468737	4.358898944	5.66568619	2.740840024	2.660259537	4.358898944	2.884800713	0	0	0	0	2.57261223	0	1.568615918	1.791759469	1.029619417	1.673320053	1.303840481	2.6	0.641853886	1.871802177	1.722766598	1.029619417	1.871802177
10100087	4.489343984	0	0	2.803360381	1.360976553	0	1.360976553	2.610069793	1.360976553	0.641853886	0	1.916922612	0.641853886	2.116255515	2.406945108	0	6.074537019	6.68580586	2.912350665	1.589235205	4.929503018	1.589235205	0	0	0	0	2.272125886	0	1.064710737	1.568615918	0.641853886	1.673320053	1.264911064	2.5	1.029619417	1.526056303	1.722766598	0.641853886	1.526056303
10100089	4.368789408	0	0	2.833213344	0	0	2.079441542	1.916922612	0.832909123	0	1.223775432	2.208274414	1.504077397	1.960094784	2.525728644	0	6.212889827	6.745368782	3.496507561	3.122364924	8.396427812	3.653252276	0.832909123	0	0	0	2.901421594	0.832909123	0.78845736	1.740466175	0.832909123	1.61245155	1.224744871	2.4	0.09531018	1.223775432	1.526056303	0	1.526056303
10100091	4.766855268	0	0	2.442347035	0	0	0	1.987874348	0.741937345	0.741937345	0.741937345	1.648658626	0.741937345	1.774952351	1.808288771	0	5.770615219	6.041522987	2.116255515	1.435084525	5.099019514	2.525728644	0	0	0	0	2.525728644	0	1.410986974	1.648658626	0.832909123	1.643167673	1.224744871	2.4	0.09531018	1.916922612	1.916922612	0.09531018	1.504077397
10100092	4.180568129	0	3.375879574	2.646174797	1.458615023	0	0	0.78845736	1.193922468	0	1.193922468	1.686398954	0.78845736	2.48490665	2.660259537	0.78845736	4.549725266	5.10881591	2.646174797	1.686398954	6.913754407	2.646174797	0	0	0	0	2.646174797	0	2.028148247	2.272125886	0.182321557	1.673320053	1.264911064	2.6	0.182321557	1.808288771	1.808288771	0.182321557	1.589235205
10100093	4.727290469	0	0	2.104134154	0.741937345	1.131402111	0	1.824549292	0	1.131402111	0	1.410986974	0	2.00148	1.931521412	0	5.558776844	4.538722287	2.667228207	2.2300144	5.272570531	2.517696473	0	0	0	0	1.648658626	0.741937345	1.435084525	1.131402111	0.09531018	1.702938637	1.341640786	3.2	0.741937345	2.140066163	2.140066163	0.741937345	1.16315081
10100094	4.378093912	0	0	2.079441542	1.280933845	0.993251773	0.587786665	2.370243741	0.587786665	0.587786665	0.993251773	1.840549633	0.587786665	2.302585093	1.824549292	0	5.513619501	5.66568619	3.144152279	2.660259537	6.196773354	2.975529566	0	0	0	0	1.840549633	1.840549633	1.686398954	2.091864062	0.916290732	1.673320053	1.264911064	2.7	0.916290732	1.824549292	1.722766598	0.182321557	1.609437912
10100095	4.501308546	0.405465108	3.172287235	2.747270914	0.587786665	1.526056303	1.30833282	2.219203484	2.116255515	0	1.029619417	1.526056303	0.587786665	2.681021529	3.353406718	0	4.593473631	5.504543578	3.650658241	3.210843653	7.293833012	3.280911216	0	0	0	0	0.587786665	0	2.00148	2.116255515	0.78845736	1.732050808	1.264911064	2.7	0.405465108	1.871802177	1.987874348	-0.356674944	2.240709689
10100096	4.162190109	0	3.013768636	2.292534757	2.186051277	1.774952351	0	2.701361213	1.774952351	0	0.693147181	1.774952351	0	2.468099531	2.525728644	0.693147181	5.167204273	6.131883887	2.93385687	2.4765384	5.718391382	2.76000994	0	0	0	0	3.321432413	0	1.791759469	2.079441542	-0.223143551	1.673320053	1.264911064	2.4	0.530628251	1.757857918	1.609437912	0.530628251	2.014903021
10100097	4.496771727	0.09531018	4.641521401	2.48490665	0	0.78845736	0	2.48490665	1.458615023	0	0.78845736	1.686398954	1.193922468	1.609437912	2.351375257	0	4.65832588	5	1.686398954	1.458615023	4.774934555	2.163323026	0	0	0	0	0.78845736	0.78845736	1.481604541	1.686398954	0	1.702938637	1.264911064	2.4	0.182321557	2.00148	2.00148	0.916290732	2.00148
10100098	4.496559951	0	0	2.379546134	0	0	0	2.753660712	0	0	0	1.064710737	0.693147181	2.240709689	2.041220329	0.693147181	4.847679857	4.74341649	2.174751721	2.174751721	4.312771731	1.931521412	0	0	0.693147181	0	3.072693315	0	1.757857918	1.916922612	0.09531018	1.673320053	1.264911064	2.6	0.09531018	2.054123734	1.902107526	0.09531018	1.481604541
10100099	4.462857493	0	0	2.104134154	0	0.693147181	0	1.960094784	0	0	0	1.62924054	1.410986974	1.435084525	0	0	5.14781507	5.718391382	1.960094784	0.693147181	5.718391382	2.587764035	0.693147181	0	0	0	1.131402111	0.693147181	1.62924054	1.62924054	1.193922468	1.702938637	1.264911064	2.6	0.78845736	2.041220329	1.887069649	0.78845736	2.041220329
10100100	4.539179945	0	0	2.379546134	0.78845736	0	0	1.871802177	1.16315081	1.16315081	0.78845736	1.871802177	0.78845736	2.104134154	1.824549292	0.78845736	5.07937004	5.958187644	2.014903021	1.16315081	4.868264578	2.151762203	0.78845736	0	0	0	2.014903021	0	1.85629799	2.014903021	0	1.673320053	1.224744871	2.6	0	2.091864062	1.808288771	0	1.62924054
10100101	4.598065004	0	2.636554199	2.442347035	0.741937345	1.435084525	1.435084525	2.116255515	1.435084525	0	0.741937345	1.648658626	1.131402111	1.757857918	2.00148	0	5.403702434	6.041522987	2.681021529	0.741937345	5.865151319	2.116255515	0	0	0.741937345	0	0	0	1.648658626	1.410986974	0.832909123	1.673320053	1.224744871	2.4	0.832909123	1.945910149	1.774952351	0.832909123	1.945910149
10100103	3.943211547	0	0	2.753660712	0.875468737	0	0	3.230804396	0.875468737	0	0.182321557	0.182321557	1.791759469	4.094344562	4.094344562	0.875468737	0	6.942621983	1.280933845	0.875468737	3.646916506	1.974081026	0	0	0	0	4.175924549	0	1.791759469	1.791759469	0.470003629	1.61245155	1.224744871	3.2	0.470003629	1.568615918	1.568615918	0.470003629	1.16315081
10100110	4.068582211	-0.916290732	3.072415498	1.902107526	1.223775432	0	0.530628251	3.157000421	0.530628251	0	0.530628251	0.916290732	1.435084525	3.202746443	3.481240089	0.530628251	3.301514804	6.08276253	0.916290732	0.530628251	3.435112807	1.774952351	0	0	0	0	2.388762789	0	1.223775432	1.774952351	-0.356674944	1.61245155	1.224744871	2.4	0.336472237	1.458615023	1.458615023	0.336472237	1.064710737
11010043	3.672546799	0	3.126058535	1.458615023	2.028148247	0	2.163323026	2.388762789	1.686398954	0.78845736	1.193922468	1.686398954	2.646174797	2.63188884	2.917770732	0.78845736	2.073644135	5.61248608	0	0	4.888762625	1.193922468	0	0	0	0	0.78845736	0	1.704748092	1.481604541	0	1.732050808	1.414213562	2.9	1.223775432	1.526056303	1.223775432	1.223775432	1.223775432
11010044	4.091741176	1.386294361	3.827575611	2.272125886	1.16315081	0	2.397895273	2.509599262	1.360976553	0	1.757857918	1.648658626	2.397895273	2.493205453	1.774952351	0.641853886	2.664582519	6.220932406	1.960094784	0.955511445	5.329165038	2.332143895	0	0	0	0	1.871802177	0	1.360976553	1.757857918	-0.223143551	1.61245155	1.264911064	2.4	0.832909123	0.832909123	0.832909123	-0.223143551	1.131402111
11010051	3.831333422	-0.693147181	2.999226163	2.2300144	0.993251773	0	0.993251773	2.587764035	1.667706821	0.993251773	0.262364264	1.386294361	1.386294361	2.58021683	2.772588722	0	5.291502622	6	2.48490665	2.370243741	5.291502622	2.587764035	0	0	0	0	2.370243741	0	1.386294361	2.2300144	0	1.673320053	1.341640786	2.4	0.693147181	1.360976553	0.693147181	1.360976553	1.360976553
11010057	3.761688369	2.928523524	3.187261311	2.054123734	0.693147181	0	2.541601993	3.025291076	2.054123734	0.693147181	1.589235205	2.174751721	2.379546134	3.353406718	3.575150689	0.693147181	2.966479395	6.024948133	2.975529566	2.282382386	6.862943975	2.379546134	0	0	1.360976553	0	0.693147181	0	1.098612289	2.054123734	0.405465108	1.61245155	1.264911064	2.6	0.405465108	1.30833282	1.30833282	0.405465108	1.902107526
11010058	3.848891494	0	3.419364686	2.302585093	1.193922468	0	1.902107526	2.587764035	1.902107526	0.78845736	1.193922468	2.186051277	2.501435952	3.246490992	3.269568939	0	3.646916506	6.058052492	3.194583132	2.054123734	5.966573556	2.815408719	0	0.78845736	1.722766598	0	2.879198457	2.054123734	1.704748092	1.704748092	0.09531018	1.673320053	1.303840481	2.9	1.16315081	1.458615023	1.458615023	0.78845736	1.458615023
11010059	4.018668695	0	3.659347652	2.541601993	2.028148247	0	2.312535424	2.721295428	1.840549633	0.916290732	1.335001067	2.186051277	2.186051277	3.19047635	2.815408719	0	3.728270376	6.260990337	2.721295428	2.186051277	6.363961031	3.230804396	0	0	0	0	1.335001067	0	1.840549633	1.62924054	0.336472237	1.643167673	1.264911064	2.6	0.336472237	1.410986974	1.410986974	0.336472237	0.336472237
11010060	3.671631561	0	3.490154087	2.525728644	1.916922612	0	2.208274414	1.916922612	2.32238772	0	0.832909123	1.740466175	2.766319109	2.995732274	3.505557397	0.832909123	2.387467277	5.224940191	0	0	3.987480407	1.740466175	0	0	0	0	1.504077397	0	1.526056303	1.740466175	0.641853886	1.61245155	1.224744871	2.2	0	1.064710737	0.641853886	0	1.360976553
11010069	3.899687232	0	3.430594359	2.468099531	1.704748092	0	1.360976553	3.020424886	1.360976553	0.470003629	1.360976553	1.547562509	1.704748092	2.827313622	0	0.470003629	3.660601044	6.14817046	2.939161922	2.163323026	5.540758071	2.533696814	0	0	0	0	0.470003629	0	1.547562509	2.054123734	-0.105360516	1.673320053	1.303840481	2.8	1.029619417	1.526056303	1.526056303	0.587786665	1.30833282
11010070	3.987315989	0	0	2.451005098	1.252762968	0.832909123	0.832909123	2.2300144	1.252762968	0	1.252762968	1.252762968	2.091864062	0	0	0.832909123	4.827007354	5.805170109	1.945910149	1.757857918	3.049590136	2.2300144	0.832909123	0	0	0	1.547562509	0	1.252762968	1.547562509	0.405465108	1.643167673	1.341640786	2.4	1.098612289	1.098612289	0.405465108	0.405465108	1.098612289
11010073	4.244415503	0	0	2.965273066	1.029619417	0	1.029619417	2.116255515	0	0	0.336472237	1.435084525	2.116255515	2.493205453	2.815408719	1.029619417	4.404543109	6.6633325	2.272125886	1.722766598	4.254409477	2.525728644	1.029619417	0	0	0	1.029619417	0	1.029619417	1.945910149	0.587786665	1.58113883	1.264911064	2.6	0.587786665	1.252762968	1.252762968	0	1.252762968
11010077	4.138967325	0	0	2.282382386	2.104134154	0	1.193922468	1.589235205	1.589235205	0	1.193922468	1.589235205	1.193922468	2.041220329	0	0	4.242640687	6.403124237	1.193922468	0	4.795831523	2.442347035	0	0	0	0	1.193922468	0	1.16315081	1.589235205	0.641853886	1.673320053	1.303840481	2.4	0.641853886	2.00148	2.00148	0.641853886	1.722766598
11020116	3.931570698	0	3.54327548	2.442347035	2.261763098	0	0	3.054001182	2.261763098	0	1.757857918	1.335001067	2.261763098	1.960094784	2.468099531	0	6.935416354	4.604345773	2.261763098	0	4.806245936	3.139832618	0	0	0	0	0	0	2.028148247	1.740466175	0.78845736	1.673320053	1.303840481	2.6	0.78845736	1.481604541	1.887069649	0.78845736	1.887069649
11020128	4.093210586	0	0	2.014903021	1.504077397	0	0	1.791759469	1.098612289	0	1.098612289	1.504077397	1.098612289	1.722766598	0	1.504077397	6.804410334	5.594640292	2.197224577	2.197224577	5.594640292	2.797281335	0	0	0	0	0	0	1.098612289	1.504077397	1.098612289	1.673320053	1.264911064	2.4	1.098612289	2.014903021	1.791759469	0.405465108	1.504077397
11020130	4.022973866	3.214867803	3.362352598	2.533696814	0	0	0	1.064710737	1.589235205	0	1.064710737	1.916922612	1.064710737	1.223775432	0	0.641853886	2.607680962	5.48634669	2.803360381	1.757857918	6.228964601	2.912350665	0	0	1.064710737	0	1.757857918	0	1.335001067	1.568615918	0	1.732050808	1.341640786	2.2	1.504077397	1.791759469	1.791759469	1.30833282	1.648658626
11020131	4.411561165	0	0	1.609437912	0.530628251	0	0.530628251	1.435084525	0.916290732	0	0.916290732	1.435084525	1.435084525	1.131402111	0	0	2.75680975	5.504543578	2.660259537	2.128231706	6.348228099	2.468099531	0.530628251	0	0	0.916290732	0	0	1.774952351	1.916922612	0.09531018	1.732050808	1.341640786	2.6	1.16315081	2.014903021	2.014903021	0.741937345	1.791759469
11020132	4.324331312	0	0	2.766319109	0	0	0	1.458615023	1.064710737	0	0.336472237	1.064710737	0.336472237	2.468099531	2.660259537	0	0	4.171330723	1.064710737	1.064710737	2.949576241	1.458615023	0	0	0	0	0	1.064710737	1.064710737	1.974081026	0.405465108	1.673320053	1.224744871	2.6	1.131402111	1.824549292	1.824549292	0.405465108	1.526056303
11020133	4.32569435	0	0	1.458615023	0	0	0.741937345	1.609437912	0	0	0.741937345	1.458615023	0.741937345	1.029619417	1.609437912	1.458615023	1.897366596	4.472135955	2.708050201	2.151762203	7.556454195	3.246490992	0	0	0	0	0.741937345	0	1.974081026	1.974081026	0.587786665	1.760681686	1.303840481	2.3	1.280933845	2.151762203	2.151762203	0.916290732	1.686398954
11020134	4.652578443	0	0	1.223775432	0	0	0	0	1.223775432	0	0	0.530628251	1.223775432	1.931521412	0	0	2.28035085	5.727128425	2.493205453	2.151762203	5.412947441	2.332143895	0	0	0	0	0	0	1.223775432	1.62924054	1.252762968	1.643167673	1.303840481	2.8	0.832909123	1.526056303	1.526056303	0.182321557	1.526056303
11020135	4.63007741	0	0	2.251291799	0.993251773	0	0	0	0.993251773	0	0.336472237	0.336472237	0.336472237	1.774952351	0	0	2.846049894	5.069516742	2.251291799	0	5.813776741	2.091864062	0	0	0	0	0.993251773	0	1.410986974	2.379546134	0	1.760681686	1.341640786	2.4	1.648658626	1.85629799	1.85629799	1.360976553	1.648658626
11020136	4.458014981	0	0	2.424802726	0	0	0	1.335001067	0.916290732	0	0.262364264	0.916290732	2.708050201	1.824549292	0	0.916290732	1.949358869	5	2.525728644	2.014903021	5.366563146	2.424802726	0	0	0	0	0	0	0.262364264	1.335001067	0.336472237	1.732050808	1.414213562	2.8	1.435084525	1.435084525	1.435084525	1.029619417	1.435084525
11020137	3.82883703	0	0	2.587764035	0.993251773	0	2.587764035	2.48490665	0	0	0.993251773	1.386294361	1.667706821	1.808288771	0	0	2	4.324349662	2.48490665	0	6.426507605	2.587764035	0	0	1.902107526	0	1.386294361	0.993251773	1.386294361	1.667706821	-0.223143551	1.732050808	1.341640786	2.7	0.832909123	1.824549292	1.824549292	0.832909123	1.547562509
11020138	4.07821518	0	0	1.609437912	1.335001067	0	0.916290732	2.014903021	0	0.916290732	0.262364264	1.840549633	1.335001067	2.493205453	2.251291799	1.335001067	2.50998008	4.878524367	2.014903021	0.916290732	5.700877125	2.93385687	0	0	0	0	1.335001067	0	1.609437912	1.609437912	0.262364264	1.643167673	1.224744871	2.8	1.360976553	1.648658626	1.360976553	0.262364264	1.360976553
11020139	4.754563855	0	0	1.30833282	0	0	0	2.140066163	0.875468737	0	0.182321557	1.30833282	1.30833282	2.379546134	0	0.875468737	2.701851217	5.059644256	1.987874348	1.30833282	4.549725266	2.397895273	0	0	0	0	1.808288771	0	1.987874348	2.151762203	0	1.673320053	1.341640786	2.2	1.193922468	1.740466175	1.887069649	0.916290732	1.740466175
11020140	4.513361868	0	0	1.740466175	1.064710737	0	1.064710737	0	1.064710737	0	0.336472237	1.458615023	1.064710737	1.609437912	2.251291799	1.064710737	2.664582519	5.205766034	2.302585093	0	5.60357029	1.960094784	1.458615023	0	1.458615023	0	0	0	1.064710737	1.458615023	0	1.61245155	1.341640786	2.8	1.193922468	1.589235205	0.470003629	1.193922468	0.470003629
11020141	4.32267464	0	0	2.694627181	0.916290732	0.916290732	1.30833282	1.589235205	0	0	1.30833282	0.182321557	1.589235205	2.468099531	0	0.916290732	0	3.847076812	2.292534757	1.30833282	4.449719092	2.00148	0	0	2.00148	0	0	1.30833282	1.30833282	2.292534757	0.916290732	1.702938637	1.341640786	2.8	1.30833282	2.00148	2.00148	0.916290732	1.589235205
11020142	3.924544286	0	3.448271789	2.960105096	0.832909123	0	1.916922612	1.223775432	1.916922612	0	1.223775432	1.504077397	1.223775432	0	0	1.223775432	2.607680962	5	2.079441542	0	4.7644517	1.740466175	0	0	0	0	2.901421594	0	1.916922612	2.208274414	0.78845736	1.643167673	1.264911064	2.4	0.78845736	1.722766598	1.722766598	0.78845736	1.504077397
11020143	4.102114299	1.902107526	3.235575604	2.302585093	0.693147181	0	0.693147181	0.693147181	2.079441542	0	0.693147181	1.098612289	1.609437912	1.568615918	2.163323026	0	2.449489743	5.196152423	0.693147181	0	5.567764363	1.098612289	0	0	0	0	1.609437912	0	1.386294361	2.079441542	0	1.643167673	1.264911064	2.5	0.693147181	1.62924054	1.410986974	0.693147181	1.410986974
11020144	3.808771376	0	3.712840092	2.251291799	1.435084525	0.741937345	2.128231706	1.16315081	1.840549633	1.16315081	1.16315081	2.00148	1.840549633	2.501435952	2.564949357	1.16315081	2.720294102	3.834057903	3.384390263	1.435084525	6.730527468	3.04927304	0	0	0	0	1.16315081	0	1.16315081	1.16315081	-0.356674944	1.673320053	1.303840481	2.5	0.693147181	1.526056303	1.386294361	0.693147181	1.193922468
11020145	4.161566978	0	3.31832289	2.587764035	0.993251773	0	1.481604541	2.587764035	1.667706821	0	0.993251773	1.824549292	1.824549292	1.722766598	1.808288771	0.587786665	2.302172887	4.888762625	2.653241965	1.481604541	6.449806199	2.587764035	0	0	0	0	0	0.587786665	1.504077397	1.686398954	0.587786665	1.673320053	1.264911064	2.4	0.955511445	1.667706821	1.667706821	0.587786665	1.481604541
11020147	3.501163373	2.116255515	3.170315634	2.116255515	1.30833282	0	2.965273066	1.029619417	2.116255515	0	1.722766598	1.871802177	2.564949357	1.435084525	2.208274414	0.641853886	2.144761059	5.856620186	2.63188884	1.029619417	6.08276253	2.2300144	0	0	0	0	2.00148	0	1.871802177	1.335001067	-0.223143551	1.58113883	1.264911064	2.3	-0.223143551	1.16315081	0.470003629	-0.223143551	1.16315081
11020148	4.074294904	0	0	2.93385687	0.693147181	0.693147181	2.701361213	2.557227311	1.098612289	0.693147181	1.609437912	2.4765384	1.931521412	2.791165108	2.587764035	1.609437912	2.236067977	5.357238094	3.034952987	1.774952351	6.819090848	3.169685581	0	0	0	0	2.4765384	0	1.386294361	1.609437912	-0.223143551	1.549193338	1.224744871	2.7	0.530628251	0.530628251	0.530628251	-0.223143551	0.916290732
11020149	3.829119543	2.415913778	3.213380755	2.564949357	1.458615023	0	2.564949357	2.48490665	2.163323026	0	2.163323026	2.163323026	1.686398954	1.960094784	2.610069793	0	2.949576241	5.319774431	3.218875825	0.78845736	7.1484264	2.856470206	0	0	0	0	1.686398954	0.78845736	1.704748092	1.481604541	-0.356674944	1.58113883	1.264911064	2.5	-0.356674944	1.609437912	1.029619417	0.336472237	1.609437912
11020151	4.058458284	3.269568939	3.016367887	2.815408719	1.064710737	0	2.541601993	1.774952351	2.174751721	0	1.360976553	1.774952351	2.054123734	2.302585093	2.660259537	0.693147181	1.414213562	4.74341649	3.157000421	1.931521412	7.273238618	2.975529566	0	0	0	0	0	0.693147181	1.589235205	1.098612289	-0.105360516	1.643167673	1.341640786	2.8	0.641853886	1.547562509	1.029619417	0.641853886	1.547562509
11020152	3.739263585	2.694627181	3.805484018	2.721295428	1.902107526	0	2.587764035	2.587764035	1.740466175	0	1.335001067	2.151762203	1.335001067	2.63905733	2.815408719	0.641853886	1.949358869	5.167204273	3.505557397	2.433613355	7.556454195	3.210843653	0	0	0.641853886	0	0	0.641853886	1.335001067	1.335001067	0.693147181	1.643167673	1.378404875	2.5	0.693147181	0.693147181	0.693147181	0	1.410986974
11020153	3.328626689	2.370243741	3.034231573	2.939161922	1.280933845	1.504077397	3.421000009	1.840549633	1.840549633	0	1.280933845	2.459588842	2.292534757	2.186051277	0	0	1.897366596	5.282045058	3.421000009	2.379546134	6.971370023	2.785011242	1.686398954	0	0.993251773	0.993251773	0.587786665	1.974081026	1.280933845	1.280933845	-0.105360516	1.549193338	1.183215957	2.5	-0.105360516	0.993251773	0.587786665	0	0.587786665
11020154	3.668345059	0	2.951048666	2.602689685	2.197224577	1.504077397	3.072693315	2.379546134	1.840549633	0	1.974081026	2.379546134	1.280933845	2.388762789	2.468099531	1.504077397	1.643167673	5.692099788	3.113515309	1.686398954	7.293833012	2.785011242	0	0	0	0	0	0	1.504077397	1.280933845	0.182321557	1.61245155	1.224744871	2.3	0.875468737	0.875468737	0.182321557	0.182321557	1.280933845
11020155	3.335021966	2.32238772	2.717934523	2.766319109	0.993251773	0	2.87356464	1.252762968	1.667706821	0.587786665	1.252762968	2.360854001	2.272125886	2.624668592	2.995732274	0	1.341640786	4.516635916	3.660994251	2.272125886	7.582875444	2.923161581	0.587786665	0	0	0	0	0.587786665	1.504077397	0.993251773	0.916290732	1.58113883	1.341640786	2.6	-0.223143551	0.916290732	0.470003629	0	0.470003629
11020156	3.323740217	1.064710737	3.378167553	3.261935314	0.78845736	0	3.077312261	2.721295428	1.193922468	0	1.686398954	2.163323026	1.871802177	2.923161581	3.505557397	0.78845736	1.816590212	5.513619501	3.797733859	3.377587516	8.209750301	3.63758616	0.78845736	0	0	0	0	0.78845736	1.193922468	0.78845736	0.405465108	1.516575089	1.140175425	2.6	0	0.405465108	0.405465108	0	0.405465108
11020159	4.056261868	0.470003629	3.590439381	2.415913778	1.458615023	0.530628251	2.797281335	1.458615023	1.648658626	0.955511445	1.648658626	2.251291799	2.493205453	0	0	0.530628251	1.303840481	4.147288271	3.317815773	2.624668592	6.565059025	2.844909384	0	0	0	0	0.530628251	0	1.223775432	0.530628251	0	1.549193338	1.264911064	2.4	0	0.470003629	0.470003629	0	0.470003629
11020161	3.588948615	0	3.217755197	2.272125886	2.014903021	0	2.844909384	2.014903021	2.379546134	0	1.871802177	2.714694744	1.686398954	1.740466175	0	0	1.483239697	3.741657387	2.844909384	1.686398954	7.899367063	2.151762203	0	0	1.16315081	0	0	0	1.193922468	1.686398954	0.09531018	1.58113883	1.224744871	2.3	0.78845736	0.78845736	0.78845736	0.09531018	0.78845736
11020164	3.836264441	0	3.283989181	3.295836866	1.722766598	0	2.517696473	1.223775432	1.722766598	0	1.722766598	2.066862759	1.504077397	2.116255515	0	1.223775432	2.121320344	6.534523701	3.549617387	2.312535424	8.209750301	3.161246712	0	0	0.78845736	0	1.902107526	1.223775432	1.722766598	1.504077397	0	1.643167673	1.264911064	2.5	0.693147181	1.131402111	1.131402111	0.693147181	1.410986974
11020165	4.113231738	0	3.476984895	2.240709689	1.987874348	0	2.681021529	1.987874348	2.240709689	0	1.648658626	2.116255515	2.602689685	0	0	1.435084525	1.449137675	3.949683532	2.341805806	0	6.371812929	1.840549633	0	0	0.741937345	0	1.435084525	0.741937345	1.648658626	0.741937345	0.587786665	1.643167673	1.224744871	2.4	0.587786665	1.526056303	1.30833282	0.587786665	1.029619417
11020166	3.883253092	0	0	2.186051277	1.722766598	0.78845736	2.302585093	2.302585093	1.481604541	0	1.481604541	1.722766598	2.186051277	0	0	0	2.588435821	4.219004622	2.587764035	1.193922468	5.865151319	3.148453361	2.406945108	0	2.667228207	0	0	2.747270914	1.704748092	1.193922468	0.693147181	1.61245155	1.264911064	2.3	1.098612289	1.098612289	0.693147181	0.693147181	1.386294361
11020167	4.132715555	2.028148247	3.705416953	1.840549633	1.667706821	0	2.351375257	1.840549633	1.435084525	1.16315081	1.16315081	2.128231706	1.840549633	1.458615023	2.00148	0.741937345	2.302172887	5.522680509	2.939161922	0	6.488451279	1.16315081	0	0	0	0	0	2.251291799	1.435084525	1.85629799	0.641853886	1.702938637	1.378404875	2.5	1.335001067	1.568615918	1.568615918	1.335001067	1.335001067
11020168	4.354411318	0	0	0.916290732	2.014903021	0	0.916290732	1.609437912	1.335001067	0.916290732	0.262364264	1.840549633	1.840549633	1.62924054	2.00148	0	1.58113883	6.123724357	1.335001067	0	3.714835124	1.840549633	0	0	0	0	0	0	1.609437912	2.028148247	0.916290732	1.673320053	1.341640786	2.6	0.916290732	1.840549633	1.62924054	0.916290732	1.335001067
11020169	4.649608035	0	0	2.332143895	0	0	0	0.741937345	0.741937345	0	1.131402111	1.131402111	1.648658626	1.568615918	0	0.741937345	2.28035085	5.924525297	0.741937345	0.741937345	4.969909456	2.517696473	0	0	0	0	0	0	1.410986974	1.435084525	0	1.732050808	1.378404875	2.4	1.609437912	1.791759469	1.931521412	1.386294361	1.386294361
11020172	3.067448101	2.219203484	3.037689623	2.766319109	0	0	2.564949357	1.757857918	1.757857918	0	0.336472237	2.312535424	1.974081026	2.624668592	0	1.458615023	2.408318916	4.335896678	3.077312261	2.312535424	7.021395873	3.144152279	0	0	0	0	1.757857918	2.766319109	1.458615023	1.458615023	0	1.760681686	1.414213562	3	1.504077397	1.722766598	1.193922468	0.78845736	1.504077397
11020173	4.437000024	0	0	2.116255515	0	0	1.029619417	1.029619417	1.435084525	1.029619417	0.336472237	1.435084525	1.722766598	1.931521412	2.302585093	0	2.049390153	5.403702434	2.895911938	2.63188884	4.857983121	2.63188884	0	0	0	0	0	0	1.435084525	1.029619417	0.405465108	1.673320053	1.224744871	2.2	1.098612289	2.00148	1.774952351	0.405465108	1.504077397
11020174	4.03158224	0	3.503723885	2.708050201	0	0.470003629	2.595254707	1.360976553	1.840549633	0	0.875468737	1.131402111	0.875468737	2.186051277	2.557227311	1.131402111	2.664582519	6.819090848	3.499533282	1.840549633	6.819090848	3.317815773	0	0	1.547562509	1.360976553	1.131402111	1.547562509	1.568615918	1.945910149	0	1.643167673	1.303840481	2.5	0.530628251	1.458615023	1.098612289	-0.105360516	1.223775432
11020175	3.55862839	2.406945108	3.109105601	2.186051277	1.774952351	0.693147181	3.08190997	2.186051277	2.066862759	1.098612289	1.386294361	1.931521412	1.931521412	0	0	0	2.42899156	5.449770637	3.60004824	1.609437912	7.245688373	2.985681938	0	0	0	0	1.098612289	2.292534757	1.386294361	1.609437912	-0.105360516	1.61245155	1.224744871	2.3	0.587786665	1.30833282	1.029619417	0	1.029619417
11020176	4.131126406	0	0	2.714694744	0.78845736	0	1.458615023	0.78845736	1.686398954	0	1.16315081	1.458615023	2.63905733	0	0	1.16315081	1.483239697	4.404543109	2.778819272	1.686398954	6.049793385	2.63905733	0	0	0	0	0	0	0.78845736	1.193922468	0.641853886	1.643167673	1.264911064	2.6	1.064710737	1.064710737	1.064710737	0.641853886	1.589235205
11020177	4.074736916	0	0	2.240709689	0	0	0.875468737	1.252762968	0	0.875468737	0.875468737	1.547562509	1.547562509	1.902107526	2.660259537	0	1.549193338	5.310367219	1.960094784	1.252762968	4.062019202	1.960094784	0	0	0	0	0	0	1.280933845	1.547562509	-0.105360516	1.58113883	1.303840481	2.2	0.641853886	1.029619417	1.029619417	0.641853886	0.641853886
11020178	4.243468343	0	0	2.687847494	0.741937345	0	0.741937345	0	0.741937345	0	0.741937345	0.741937345	1.667706821	0	0	0	2.898275349	5.431390246	2.687847494	2.451005098	5.234500931	3.095577609	0	0	0	0	0	0.741937345	1.16315081	1.840549633	0.832909123	1.643167673	1.183215957	2.4	0.832909123	1.252762968	1.526056303	0.182321557	1.252762968
11020179	4.216385188	0	0	2.272125886	0.78845736	0	2.63905733	2.014903021	1.458615023	0	0.78845736	1.458615023	2.379546134	2.014903021	2.406945108	0.78845736	0	4.516635916	1.458615023	0.78845736	5.07937004	2.014903021	0	0	0.78845736	0	0	0	1.481604541	1.481604541	1.193922468	1.61245155	1.224744871	2.3	0.09531018	1.704748092	1.481604541	0	1.704748092
11020180	4.738607824	0	0	0.875468737	0.875468737	0	1.280933845	0.182321557	0	0.587786665	0.587786665	1.435084525	2.815408719	0	0	0.182321557	1.549193338	4.75394573	2.312535424	1.280933845	5	2.116255515	0	0	0	0	0	0	0.587786665	0.587786665	-0.105360516	1.673320053	1.303840481	2.7	0.641853886	1.193922468	1.193922468	0.336472237	0.875468737
11020181	4.079180162	0	0	2.332143895	0.741937345	0.741937345	1.824549292	0	1.410986974	0	1.131402111	1.410986974	1.131402111	1.609437912	0	0.741937345	2.28035085	5.924525297	2.803360381	1.824549292	7.03562364	3.430756184	0.741937345	0	0.741937345	0	0.741937345	2.862200881	1.648658626	1.824549292	-0.223143551	1.760681686	1.341640786	2.6	1.335001067	2.014903021	2.014903021	0.832909123	1.504077397
11020182	4.439481532	0	0	2.197224577	0.955511445	0	0.955511445	0	1.335001067	0	0.262364264	1.335001067	1.335001067	0	0	1.335001067	3	5.186520992	2.442347035	1.62924054	7.681145748	3.292126287	2.884800713	0	2.442347035	1.335001067	1.62924054	2.646174797	1.648658626	1.648658626	0.955511445	1.673320053	1.341640786	2.8	1.335001067	1.62924054	1.85629799	0.955511445	1.335001067
11020183	4.551094076	0	0	2.2300144	0.530628251	0.530628251	2.140066163	0	1.435084525	0	1.223775432	1.62924054	1.223775432	1.223775432	0	0	1.843908891	4.69041576	3.202746443	2.541601993	7.071067812	3.234749174	1.916922612	0	1.916922612	0	1.223775432	2.727852828	1.774952351	1.435084525	0	1.702938637	1.303840481	2.4	1.064710737	1.740466175	1.609437912	1.064710737	1.974081026
11020184	4.40903364	0	0	1.774952351	0.875468737	0	0	2.240709689	0	0	0.182321557	1.547562509	0.875468737	0	1.931521412	2.240709689	6.511528238	4.847679857	0.875468737	0.875468737	3.591656999	2.557227311	0	0	0	0	0	1.252762968	1.945910149	1.945910149	0.09531018	1.732050808	1.341640786	3	1.193922468	1.722766598	1.722766598	1.193922468	1.722766598
11020185	3.847356476	1.458615023	3.721661212	2.564949357	1.589235205	0	0.470003629	1.987874348	1.987874348	0.470003629	1.410986974	2.186051277	1.410986974	2.388762789	2.493205453	0.470003629	6.442049363	5.700877125	1.987874348	1.410986974	5.412947441	2.624668592	0	0	0	0	0.470003629	0	1.871802177	1.887069649	1.029619417	1.58113883	1.224744871	2.4	0.741937345	1.252762968	1.029619417	-0.356674944	1.252762968
11020186	4.25579709	0	0	1.740466175	0.470003629	0.470003629	0	0.470003629	1.193922468	0.470003629	0.470003629	1.193922468	0.470003629	2.58021683	2.660259537	0.470003629	6.46529195	4.795831523	2.980618636	2.797281335	7.014271167	3.629660094	0	0	0	0	2.509599262	0	2.197224577	2.104134154	0.262364264	1.732050808	1.341640786	2.8	1.193922468	1.887069649	1.887069649	0.993251773	1.526056303
11020187	4.388021132	0	0	2.240709689	0	0	0	0.741937345	0.741937345	0	0	1.131402111	1.131402111	1.945910149	0	0.741937345	6.457553716	4.5607017	2.240709689	0	6.457553716	3.597312261	0	0	0	0	0.741937345	0	2.128231706	2.128231706	0.182321557	1.673320053	1.341640786	2.7	0.993251773	1.824549292	1.824549292	0.641853886	1.686398954
11020188	4.007315003	1.30833282	3.628810928	2.104134154	0.587786665	0	2.468099531	1.504077397	2.388762789	0	1.504077397	1.85629799	0.993251773	1.410986974	1.740466175	0.587786665	5.873670062	4.949747468	3.039749159	1.987874348	6.534523701	2.995732274	0	0	0	0	0.993251773	0	2.197224577	2.549445171	1.029619417	1.673320053	1.303840481	2.9	0.641853886	1.871802177	1.722766598	-0.105360516	1.722766598
11020189	4.221799195	0	0	2.186051277	0	0	0.693147181	2.186051277	1.609437912	0.693147181	0	1.609437912	0.693147181	2.302585093	2.501435952	1.386294361	6.212889827	4.669047012	2.557227311	2.557227311	6.678323143	3.572345638	0	0	0	0	2.701361213	0	1.945910149	2.079441542	0.641853886	1.732050808	1.341640786	2.4	1.064710737	1.740466175	1.740466175	1.064710737	1.902107526
11020190	3.974039599	0	0	2.681021529	1.223775432	0	2.066862759	1.722766598	1.902107526	0.78845736	1.223775432	1.223775432	1.504077397	0	0	0	5.709640969	4.494441011	3.113515309	2.681021529	6.700746227	3.374168709	0	0	2.066862759	0	0	0	2.066862759	1.902107526	0.693147181	1.643167673	1.303840481	2.6	0	1.589235205	1.360976553	0.693147181	1.064710737
11020191	3.974133581	0	0	1.722766598	1.193922468	0	0	1.193922468	1.481604541	0	0.78845736	1.481604541	0.78845736	1.945910149	2.442347035	0.78845736	6.580273551	5.770615219	1.481604541	1.193922468	4.219004622	2.406945108	0	0	0	0	0	0	2.041220329	1.887069649	0	1.732050808	1.414213562	3	1.458615023	1.871802177	1.871802177	1.193922468	1.193922468
11020192	4.407450687	0	0	2.674148649	1.458615023	0.530628251	0.530628251	1.458615023	0.530628251	0	0.530628251	1.62924054	1.458615023	1.193922468	1.589235205	0	6.730527468	5.54977477	2.617395833	2.617395833	7.042726745	3.39785848	0	0	0	0	0	0.955511445	1.458615023	2.240709689	0.78845736	1.732050808	1.378404875	2.4	1.410986974	1.960094784	1.960094784	1.30833282	1.85629799
11020193	4.537009111	0	0	2.104134154	1.410986974	0	0	1.410986974	0.993251773	0	0.993251773	1.410986974	0.993251773	0	0	1.410986974	6.618156843	5.966573556	2.397895273	2.397895273	5.61248608	3.086486637	0.993251773	0	1.410986974	0	0	0	1.686398954	1.686398954	1.667706821	1.673320053	1.378404875	3.2	0.955511445	1.887069649	1.667706821	0.955511445	1.360976553
11020198	4.178302672	2.949688335	3.715789119	2.433613355	1.193922468	0	0	1.589235205	1.410986974	0	0.875468737	1.410986974	1.193922468	1.808288771	2.186051277	0.875468737	6.565059025	5.176871642	1.740466175	1.193922468	4.037325848	2.360854001	0	0	0	0	0	0.470003629	1.589235205	2.00148	-0.223143551	1.702938637	1.341640786	2.5	1.193922468	1.589235205	1.410986974	1.193922468	1.410986974
11020205	3.796208032	0	0	2.4765384	0.693147181	0	0	2.066862759	0.693147181	0	0.693147181	2.186051277	0	2.351375257	2.041220329	0	6.892024376	4.774934555	1.774952351	0	5.069516742	2.066862759	0	0	0	0	0.693147181	0	2.079441542	1.609437912	0.587786665	1.61245155	1.224744871	2.5	-0.105360516	1.526056303	1.30833282	0	1.029619417
11020206	4.15261347	1.840549633	3.462072952	2.451005098	1.686398954	0	0	2.660259537	1.504077397	0.587786665	1.280933845	0.993251773	1.504077397	1.547562509	1.740466175	1.840549633	6.618156843	6.480740698	0.587786665	0.587786665	3.898717738	2.451005098	0.587786665	0	0	0	0.587786665	0	1.504077397	1.840549633	0.470003629	1.673320053	1.303840481	2.7	0.875468737	1.589235205	1.410986974	0.875468737	1.589235205
11020207	4.001040702	0	0	2.174751721	1.774952351	0	0	2.054123734	0	0.693147181	0	0.693147181	1.064710737	1.335001067	0	1.064710737	6.715653356	5.60357029	1.774952351	1.774952351	5.329165038	2.617395833	0	0	0	0	0	0	1.589235205	1.589235205	-0.223143551	1.702938637	1.378404875	2.7	1.335001067	1.686398954	1.526056303	1.131402111	1.335001067
11020209	3.89157537	0	0	3.010620886	0	0	0	1.840549633	1.840549633	0	1.131402111	1.547562509	2.054123734	1.960094784	0	1.131402111	5.157518783	4.335896678	0	0	3.754996671	2.388762789	0	0	0	0	1.131402111	0	2.054123734	1.824549292	0.955511445	1.673320053	1.341640786	2.4	0.955511445	1.335001067	1.335001067	0.955511445	0.955511445
11020222	3.879458491	0	3.539915301	2.87356464	1.648658626	0	0	1.648658626	1.131402111	0.741937345	0.741937345	1.435084525	1.435084525	1.435084525	0	2.442347035	5.865151319	5.495452666	0	0	4.207136794	2.681021529	0	0	0	0	0.741937345	0	1.648658626	1.824549292	0.693147181	1.643167673	1.341640786	2.8	1.410986974	1.808288771	1.62924054	1.131402111	1.131402111
11020223	4.274900673	0	3.951935787	2.424802726	1.435084525	0	1.435084525	1.722766598	1.945910149	0	0.336472237	1.435084525	2.646174797	0	2.525728644	0	6.164414003	4.593473631	0	0	4.888762625	2.90690106	0	0	0	0	0	0	2.128231706	1.722766598	0.336472237	1.732050808	1.378404875	2.8	1.435084525	1.435084525	1.435084525	1.029619417	1.704748092
11020228	4.592014022	0	0	1.871802177	0.470003629	0	0	0.470003629	0.09531018	0	0.09531018	1.16315081	1.458615023	2.332143895	1.481604541	0.470003629	6.066300355	5.504543578	1.16315081	0.78845736	4.289522118	2.602689685	0	0	0	0	0	0.78845736	1.458615023	1.686398954	0.587786665	1.732050808	1.378404875	2.7	1.360976553	1.85629799	1.808288771	1.16315081	1.526056303
11020229	4.395374652	0	0	2.104134154	0	0	0	0.741937345	0	0	0	1.410986974	0.741937345	0	1.740466175	0	6.580273551	5.744562647	2.667228207	1.824549292	6.008327554	3.325036021	0	0	0	0	1.131402111	0	1.824549292	1.974081026	0	1.702938637	1.303840481	2.8	1.131402111	2.091864062	2.091864062	0.693147181	1.410986974
11020230	4.431875762	0.832909123	4.051976234	2.302585093	0.405465108	0	0	0	0.693147181	0	0	1.098612289	0.405465108	1.722766598	1.568615918	0.693147181	6.633249581	4.636809248	2.63905733	2.564949357	6.363961031	3.449987546	0.693147181	0	1.704748092	0	0	0.916290732	2.079441542	1.871802177	0.182321557	1.788854382	1.378404875	2.7	1.410986974	2.219203484	2.163323026	1.280933845	1.791759469
11020231	4.262271343	0	0	1.960094784	0	0	1.481604541	0.993251773	0.993251773	0	1.252762968	1.481604541	1.481604541	1.945910149	0	0.587786665	6.648308055	5.069516742	3.054001182	2.587764035	7.224956747	3.616308761	0	0	0.587786665	0	1.252762968	0	1.824549292	1.960094784	0.336472237	1.673320053	1.303840481	2.8	0.741937345	1.824549292	1.704748092	-0.356674944	1.223775432
11020232	4.12826278	1.193922468	3.307655637	1.667706821	0.405465108	0	1.808288771	2.219203484	1.131402111	0	1.131402111	1.931521412	2.128231706	1.774952351	1.960094784	0.405465108	5.66568619	4	2.90690106	2.028148247	7.362064928	3.063390922	0	0	0	0	0	0	1.526056303	1.808288771	0.78845736	1.643167673	1.264911064	2.4	0.405465108	1.504077397	1.30833282	0.405465108	1.504077397
11020234	4.296700201	0	3.649098584	2.054123734	0.78845736	0	0.78845736	1.722766598	1.481604541	0	0.78845736	1.193922468	1.481604541	1.589235205	0	0	6.6633325	5.167204273	1.902107526	1.193922468	5.477225575	2.995732274	0	0	0	0	0	0	2.041220329	1.887069649	0.405465108	1.732050808	1.341640786	2.7	1.064710737	1.887069649	1.757857918	1.064710737	2.079441542
11020236	3.988335688	0	0	1.960094784	1.568615918	0	1.280933845	1.791759469	1.280933845	0	0.875468737	1.960094784	1.280933845	1.987874348	0	0.875468737	6.457553716	5	3.394508394	1.280933845	6.723094526	3.310543013	1.960094784	0	1.960094784	0	0	2.4765384	1.791759469	1.974081026	0.09531018	1.61245155	1.224744871	2.4	0.405465108	1.30833282	1.223775432	0.09531018	1.30833282
11020237	4.127279536	0	0	2.701361213	1.686398954	0	0	0.993251773	2.091864062	0	0.993251773	1.410986974	0.993251773	0	2.116255515	1.686398954	7.259476565	5.449770637	2.251291799	0	5.924525297	2.091864062	0	0	0	0	0	0	1.916922612	1.686398954	0.530628251	1.61245155	1.264911064	2.6	-0.223143551	1.410986974	1.410986974	-0.223143551	1.609437912
11020238	4.459473669	1.648658626	3.968138654	2.128231706	0	0	0.530628251	1.223775432	1.223775432	0	0.530628251	0.916290732	1.223775432	0	1.774952351	0.916290732	6.670832032	5.019960159	1.774952351	1.774952351	5.347896783	2.917770732	0.530628251	0	0	0	1.774952351	0.916290732	1.902107526	1.774952351	1.029619417	1.732050808	1.341640786	2.6	1.193922468	2.197224577	2.140066163	1.029619417	1.740466175
11020240	4.03636228	0	0	2.00148	0	0	0.916290732	2.292534757	1.30833282	0	0.916290732	1.589235205	1.30833282	1.85629799	2.240709689	0	7.113367698	5.882176468	1.824549292	0.916290732	4.301162634	2.406945108	0	0	0	0	1.824549292	0	1.609437912	2.00148	0.09531018	1.643167673	1.264911064	2.5	1.193922468	1.193922468	1.481604541	0.78845736	1.722766598
11020247	3.800599704	-0.693147181	2.992727765	2.687847494	0.587786665	0	0.587786665	1.85629799	1.704748092	0	0.587786665	1.526056303	1.526056303	2.424802726	2.602689685	1.526056303	5.329165038	5.744562647	2.397895273	1.029619417	4.494441011	2.687847494	0	0	0	0	0	0	1.526056303	1.526056303	0.530628251	1.673320053	1.341640786	2.5	1.223775432	1.62924054	1.62924054	1.223775432	1.458615023
11020255	3.856404582	0	3.274461892	2.48490665	0	0	0.78845736	1.193922468	1.193922468	0.78845736	1.686398954	2.282382386	1.686398954	1.945910149	0	0	2.073644135	4.301162634	2.564949357	0	6.25299928	1.871802177	0	0	0	0	0.78845736	0	1.704748092	1.193922468	0.832909123	1.58113883	1.183215957	2.4	0.182321557	0.832909123	0.832909123	0.182321557	1.252762968
11020256	3.870096234	1.360976553	3.455811822	2.734367509	0.78845736	0.405465108	2.091864062	2.397895273	2.261763098	0.405465108	1.30833282	2.00148	1.887069649	1.280933845	1.931521412	0.405465108	1.483239697	4.538722287	2.827313622	1.774952351	6.244997998	2.734367509	0	0	0.405465108	0	0	0	1.757857918	1.62924054	-0.693147181	1.61245155	1.224744871	2.6	0.693147181	1.098612289	0.916290732	0.405465108	1.386294361
11020257	4.142070668	0.09531018	3.496840839	2.674148649	0	0	1.131402111	2.219203484	1.131402111	0.405465108	1.335001067	1.931521412	0.832909123	2.740840024	3.246490992	0.405465108	2.302172887	4.701063709	2.867898902	2.617395833	5.594640292	2.727852828	0	0	0	0	1.131402111	0	1.335001067	1.824549292	0.470003629	1.702938637	1.303840481	2.8	1.360976553	1.840549633	1.547562509	0.470003629	1.131402111
11020258	3.940085543	0	3.49128181	2.815408719	0	0	1.30833282	2.32238772	1.722766598	0	1.526056303	1.722766598	1.30833282	2.2300144	2.208274414	0.641853886	2.549509757	4.806245936	2.815408719	0	6.308724118	2.00148	0	0	1.029619417	0	1.30833282	0	1.722766598	1.871802177	0.587786665	1.673320053	1.303840481	2.5	1.30833282	1.85629799	1.85629799	1.029619417	1.30833282
11020260	3.696004014	1.791759469	3.311455006	2.2300144	1.280933845	0.336472237	2.151762203	2.370243741	2.2300144	0.336472237	1.609437912	2.370243741	1.85629799	2.509599262	2.564949357	0	2.387467277	5.412947441	3.328626689	2.066862759	7.169379332	3.19047635	0	0	0.336472237	0	1.740466175	0	1.609437912	1.740466175	0.262364264	1.61245155	1.264911064	2.4	0.693147181	1.280933845	0.693147181	0	1.193922468
11020261	4.219698863	2.646174797	3.568489899	2.186051277	0.405465108	0	0.405465108	2.261763098	1.481604541	0	1.098612289	1.30833282	1.30833282	2.091864062	2.351375257	2.00148	2.42899156	4.939635614	2.879198457	1.481604541	6.6633325	2.791165108	0.405465108	0	0.405465108	0	0.405465108	0	1.098612289	1.887069649	0.641853886	1.702938637	1.303840481	2.8	1.098612289	1.840549633	1.722766598	0.78845736	1.648658626
11020262	4.106306071	2.186051277	3.416709773	2.00148	0.916290732	0	1.887069649	2.370243741	2.208274414	0.916290732	1.193922468	1.887069649	0.916290732	1.30833282	1.931521412	0	3.016620626	5.822370651	2.753660712	1.757857918	7.09929574	2.753660712	0	0	0	0	0	0.916290732	2.00148	2.00148	-0.510825624	1.732050808	1.378404875	2.8	1.131402111	1.931521412	1.740466175	0.916290732	1.609437912
11020265	4.704807354	0	0	2.351375257	0	0	0.741937345	0	0.741937345	0	0.09531018	1.16315081	2.00148	0	2.163323026	0	1.788854382	4.701063709	2.128231706	0	4.701063709	2.128231706	0	0	0	0	0.741937345	0.741937345	1.16315081	2.00148	0	1.732050808	1.378404875	2.8	1.335001067	1.740466175	1.740466175	1.335001067	1.064710737
11020266	4.271751283	3.250374492	4.41313763	1.916922612	0	0	2.32238772	0.832909123	1.740466175	0.832909123	1.223775432	1.740466175	1.916922612	0	0	0	1.843908891	4.7644517	2.694627181	1.504077397	4.647580015	2.079441542	0	0.832909123	0.832909123	0	1.223775432	1.504077397	1.223775432	1.526056303	0.09531018	1.702938637	1.341640786	2.8	0.78845736	1.722766598	1.722766598	0.78845736	1.193922468
11020267	4.518587808	0	0	2.646174797	1.871802177	0	0	2.282382386	0.78845736	0	0.78845736	1.686398954	1.871802177	1.902107526	2.302585093	0.78845736	2.949576241	5.991660872	3.261935314	2.282382386	6.340346994	2.917770732	0	0	1.193922468	0	0	2.646174797	1.481604541	1.481604541	0.741937345	1.673320053	1.341640786	2.4	1.435084525	1.16315081	1.435084525	1.16315081	1.435084525
11030074	3.941834203	0.587786665	3.336054233	2.714694744	0.993251773	0	2.104134154	3.020424886	1.916922612	0	1.704748092	1.704748092	2.104134154	2.370243741	2.660259537	0.993251773	3.701351105	5.61248608	2.104134154	0.993251773	6.300793601	2.104134154	0	0	0	0	0	0.993251773	1.410986974	1.410986974	0.262364264	1.61245155	1.264911064	2.5	0.262364264	1.667706821	1.386294361	0	0.993251773
11030079	3.732609217	0	3.449828803	2.370243741	0.470003629	0	0	3.265759411	1.410986974	0.470003629	0.470003629	1.410986974	1.589235205	2.727852828	3.020424886	0.470003629	5.865151319	6.715653356	1.887069649	1.740466175	2.569046516	1.589235205	0	0	0	0	2.282382386	0	1.609437912	1.757857918	1.064710737	1.643167673	1.303840481	2.7	1.335001067	1.757857918	1.335001067	0.641853886	1.335001067
11030086	3.729853437	0.530628251	3.597147864	2.341805806	0.530628251	0	1.945910149	2.63188884	1.648658626	0	0.955511445	1.648658626	2.261763098	2.525728644	2.564949357	0	3.492849839	5.674504384	3.077312261	2.261763098	6.188699379	2.341805806	0	0	0	0	1.648658626	0	1.458615023	1.931521412	-0.356674944	1.61245155	1.264911064	2.5	0.693147181	1.223775432	0.993251773	0.336472237	1.410986974
11030087	3.822163941	0	3.20720802	1.360976553	1.360976553	0	2.282382386	3.072693315	1.589235205	0	1.589235205	1.931521412	2.617395833	2.549445171	0	0	3.435112807	5.422176685	2.174751721	1.360976553	5.856620186	2.923161581	0	0	1.064710737	0	0	0	1.386294361	1.386294361	-0.105360516	1.61245155	1.303840481	2.8	0.587786665	0.993251773	0.993251773	-0.105360516	0.993251773
NA	NA	NA	NA	NA	NA	NA	NA	NA	NA	NA	NA	NA	NA	NA	NA	NA	NA	NA	NA	NA	NA	NA	NA	NA	NA	NA	NA	NA	NA	NA	NA	NA	NA	NA	NA	NA	NA	NA	NA
11030091	3.542581196	0	2.554121719	2.525728644	1.740466175	0	1.504077397	2.079441542	1.916922612	0.832909123	1.504077397	1.916922612	2.525728644	2.995732274	3.169685581	0.832909123	2.828427125	4.527692569	2.525728644	1.504077397	5.329165038	2.766319109	0	0	0	0	0.832909123	0	1.223775432	1.916922612	1.16315081	1.61245155	1.264911064	2.5	1.16315081	1.16315081	0.741937345	0.09531018	1.667706821
11030092	3.484250937	1.774952351	3.24239702	2.557227311	0	0	2.468099531	2.727852828	1.960094784	0	1.774952351	1.774952351	2.867898902	2.772588722	3.284663565	0	2.863564213	3.911521443	3.45946629	1.960094784	6.68580586	2.867898902	0	0	1.252762968	0	0.875468737	1.252762968	1.280933845	1.568615918	0.182321557	1.673320053	1.378404875	3.4	1.30833282	1.30833282	1.30833282	0.182321557	1.30833282
11030093	3.912922601	0	0	2.397895273	2.104134154	0	0.993251773	2.879198457	1.704748092	0	1.410986974	1.410986974	1.410986974	3.072693315	3.42751469	1.916922612	5.48634669	6.723094526	0	0	1.643167673	0.993251773	0	0	0	0	0	0	1.686398954	1.916922612	0	1.702938637	1.483239697	3	1.568615918	1.568615918	1.16315081	1.568615918	1.568615918
11030095	3.830357315	0	0	2.272125886	1.481604541	0	0	3.015534901	0.587786665	0	0.993251773	0.993251773	1.481604541	3.020424886	3.401197382	1.667706821	4.701063709	6.024948133	1.960094784	1.824549292	3.768288736	2.517696473	0	0	0	0	1.252762968	0	1.280933845	1.686398954	0	1.643167673	1.341640786	2.4	0.741937345	1.410986974	1.131402111	1.131402111	1.648658626
11030112	3.970499439	0	0	2.140066163	1.360976553	0	1.526056303	2.867898902	0.955511445	0.955511445	1.193922468	1.648658626	1.774952351	2.272125886	2.302585093	1.526056303	5.60357029	4.785394446	2.468099531	2.219203484	5.049752469	2.833213344	0	0	0	0	0	0	1.648658626	1.871802177	0.405465108	1.732050808	1.414213562	2.9	1.252762968	1.960094784	1.887069649	1.098612289	1.791759469
11030114	4.164694291	0	0	2.240709689	0	0	0	2.240709689	1.435084525	0	1.131402111	1.435084525	1.131402111	0	0	1.435084525	3.820994635	4.335896678	2.681021529	0.741937345	5.770615219	2.747270914	0	0	0	0	1.648658626	0	1.648658626	1.987874348	0.09531018	1.643167673	1.303840481	3.2	1.16315081	1.16315081	1.435084525	0.741937345	0.741937345
11030115	3.92803414	0	0	2.302585093	0	0	1.458615023	2.660259537	1.458615023	0	1.458615023	1.740466175	1.960094784	1.667706821	0	1.064710737	3.962322551	5.347896783	2.995732274	2.433613355	5.347896783	2.995732274	0	0	0	0	0	1.064710737	1.757857918	1.029619417	1.410986974	1.61245155	1.303840481	2.6	0.993251773	1.410986974	0.993251773	0.993251773	0.993251773
11030116	4.191758588	0	0	2.197224577	0	0	1.30833282	0.405465108	0.78845736	0	0.78845736	1.30833282	1.791759469	2.965273066	2.468099531	1.098612289	2.863564213	4.806245936	2.197224577	1.902107526	5.66568619	2.965273066	0	0	0.405465108	0	0.405465108	0	1.064710737	1.504077397	0.78845736	1.788854382	1.414213562	3	1.458615023	2.028148247	1.945910149	1.335001067	1.193922468
11030117	3.866565283	0	3.546566761	2.341805806	0.741937345	0	0	1.987874348	2.240709689	0	1.840549633	1.987874348	0.741937345	2.660259537	2.272125886	0	4.086563348	4.785394446	3.75419892	2.116255515	7.842193571	3.299533728	0	0	0	0	2.240709689	1.648658626	1.435084525	2.240709689	1.223775432	1.643167673	1.341640786	2.4	0.832909123	1.526056303	1.223775432	0.832909123	2.079441542
11030118	3.874030338	1.504077397	3.352147184	2.610069793	0.916290732	0	2.406945108	3.206803244	1.589235205	0.916290732	1.30833282	2.151762203	1.824549292	2.839078464	2.525728644	1.30833282	3.847076812	5.558776844	2.985681938	1.589235205	6.480740698	2.406945108	0	0	0	0	0	0	2.00148	0.875468737	0.182321557	1.61245155	1.303840481	2.6	0.875468737	1.568615918	1.280933845	0.182321557	1.568615918
11030119	3.487344496	1.029619417	3.215309473	1.504077397	0	0	3.198673118	3.238678452	2.104134154	0.587786665	1.85629799	1.85629799	2.740840024	3.328626689	3.624340933	1.504077397	2.121320344	4.159326869	3.514526067	1.987874348	8.366600265	2.949688335	0	0	0.993251773	0	0	0	1.840549633	1.840549633	-0.356674944	1.643167673	1.378404875	2.8	0.693147181	0.955511445	0.955511445	0.693147181	1.648658626
11030120	3.640450475	0.587786665	3.338647992	2.066862759	0	0	0.78845736	2.197224577	2.066862759	0.78845736	1.223775432	1.902107526	2.753660712	2.660259537	2.856470206	0.78845736	3.346640106	5.196152423	2.517696473	0	6.700746227	2.681021529	0	0	0	0	0	0	1.916922612	1.902107526	0	1.732050808	1.378404875	3	1.064710737	1.360976553	1.360976553	0.641853886	1.568615918
11030121	3.641918865	2.57261223	3.334131224	2.501435952	1.808288771	0	3.198673118	2.104134154	1.960094784	0	1.808288771	2.587764035	2.965273066	2.965273066	3.218875825	0	2.664582519	4.626013402	2.587764035	1.410986974	5.440588203	2.415913778	0.693147181	0	0	0	1.131402111	1.410986974	1.098612289	1.62924054	0	1.61245155	1.378404875	2.9	1.098612289	0.693147181	0.693147181	0.693147181	0.693147181
11030122	3.844899814	0	3.672877097	2.667228207	0	0	1.722766598	2.302585093	1.722766598	0	1.193922468	1.722766598	2.406945108	1.824549292	2.208274414	0	2.983286778	4.711687596	2.815408719	0	6.496152708	2.501435952	0	0	0	0	0	0.78845736	1.704748092	2.041220329	0.09531018	1.61245155	1.264911064	2.6	0.78845736	1.193922468	1.193922468	0.09531018	1.458615023
11030123	3.989058118	0	0	1.960094784	1.791759469	0	1.791759469	2.4765384	1.568615918	0	1.280933845	1.960094784	2.251291799	2.406945108	2.351375257	0	4.494441011	5.118593557	3.117949906	0.875468737	6.549809158	1.568615918	0	0	0	0	1.280933845	0	1.791759469	1.280933845	0.78845736	1.673320053	1.341640786	2.9	0.78845736	1.504077397	1.223775432	0.78845736	0.78845736
11030124	3.891269126	1.824549292	3.487069221	1.931521412	0	0	2.624668592	2.442347035	1.931521412	0.832909123	1.740466175	2.219203484	1.931521412	2.747270914	3.353406718	1.223775432	2.828427125	5.468089246	2.912350665	1.740466175	7.113367698	2.332143895	0	0	0	0	0	0	1.740466175	1.526056303	0.262364264	1.58113883	1.264911064	2.7	0.916290732	1.335001067	0.916290732	0.262364264	1.609437912
11030125	3.721104601	0	3.357489282	1.686398954	1.16315081	0	2.151762203	2.272125886	2.014903021	0.78845736	1.16315081	2.014903021	3.117949906	2.272125886	2.587764035	0.78845736	2.323790008	4.01248053	2.557227311	1.458615023	6.473020933	2.468099531	1.458615023	0	1.16315081	0	0.78845736	2.379546134	1.686398954	1.481604541	0.182321557	1.643167673	1.264911064	2.6	0.916290732	1.589235205	1.30833282	0.182321557	1.30833282
11030126	3.938587037	0	3.243841571	2.261763098	0	0	0.741937345	1.85629799	1.667706821	0	1.458615023	2.140066163	2.140066163	2.406945108	0	0	2.915475947	4.722287581	2.00148	1.458615023	5.924525297	2.895911938	0	0	0	0	0	0	1.435084525	0.741937345	0.336472237	1.516575089	1.224744871	2.4	-0.356674944	0.741937345	0.336472237	0	0.336472237
11030127	4.235453423	0	0	2.128231706	0.530628251	0	0	1.435084525	0	0	0.530628251	1.223775432	0.916290732	1.223775432	0	0.530628251	3.660601044	5.576737397	0	0	5.019960159	2.128231706	0	0	0	0	1.223775432	0	1.774952351	1.916922612	0.641853886	1.673320053	1.341640786	2.3	0.916290732	1.458615023	1.609437912	0.916290732	1.458615023
11030129	3.674425497	0	3.676958683	1.974081026	1.568615918	0	0.875468737	2.48490665	2.128231706	0.875468737	1.791759469	1.791759469	0.875468737	2.468099531	0	1.568615918	3.464101615	4.909175083	3.131136911	2.587764035	8.215838363	3.321432413	0	0	0	0	0	1.791759469	1.974081026	2.48490665	0.262364264	1.702938637	1.414213562	2.8	1.360976553	1.648658626	0.955511445	0.955511445	1.360976553
11030130	3.937866175	0	0	2.468099531	0	0	1.16315081	2.379546134	1.16315081	0	1.16315081	1.686398954	0.78845736	2.163323026	2.406945108	1.871802177	5.958187644	4.147288271	2.778819272	1.686398954	6.220932406	2.379546134	0	0	0	0	1.16315081	0	1.85629799	1.686398954	0.78845736	1.643167673	1.303840481	3	1.193922468	1.686398954	1.871802177	0.09531018	1.481604541
11030131	4.166820251	0	0	2.163323026	1.064710737	0	0	2.163323026	0	0	0.336472237	1.064710737	0.336472237	2.174751721	2.660259537	1.757857918	2.683281573	4.50555213	2.312535424	0	4.816637832	2.564949357	0	0	0	0	0	0	1.458615023	1.757857918	1.16315081	1.760681686	1.303840481	2.8	0.470003629	2.261763098	2.261763098	0.470003629	2.079441542
11030132	4.298074211	0	0	1.481604541	1.945910149	0	0	1.840549633	0.262364264	0	1.16315081	1.62924054	1.16315081	1.945910149	0	0.916290732	2.983286778	4.711687596	3.010620886	2.76000994	5.787918451	2.87356464	2.251291799	0	0	0	0	1.740466175	1.335001067	1.945910149	0.993251773	1.61245155	1.341640786	2.4	0.741937345	1.568615918	1.458615023	0.470003629	1.16315081
11030133	4.395954194	0	0	2.091864062	0	0	0	1.16315081	0	0	0.470003629	1.568615918	0.470003629	1.902107526	0	0	2.846049894	4.582575695	2.091864062	1.16315081	7.183313998	3.523415014	0	0	0	0	0	0	1.568615918	2.079441542	0	1.732050808	1.414213562	2.6	1.131402111	2.2300144	2.054123734	1.131402111	1.824549292
11030134	4.033124972	2.975529566	3.726729035	1.62924054	0.470003629	0	1.029619417	1.902107526	1.386294361	0.182321557	0.693147181	1.774952351	1.774952351	1.931521412	1.757857918	-0.223143551	3.33166625	5.477225575	2.595254707	2.208274414	5.513619501	2.879198457	0	0	0	0	-0.223143551	1.029619417	1.481604541	1.722766598	0.916290732	1.643167673	1.378404875	2.6	1.029619417	1.609437912	1.609437912	0.78845736	1.410986974
11030135	4.215174802	0	3.724343118	1.757857918	0	0	1.757857918	1.252762968	1.547562509	0	0.832909123	1.252762968	1.547562509	1.824549292	0	0.832909123	3.049590136	5.059644256	2.63905733	1.252762968	5.394441584	2.549445171	0	0	0	0	0	0	1.757857918	1.526056303	0.741937345	1.643167673	1.303840481	2.8	0.741937345	1.840549633	1.648658626	0	1.648658626
11030136	3.897193591	2.163323026	3.609213759	2.76000994	2.066862759	0	1.386294361	2.186051277	2.388762789	1.098612289	1.609437912	1.609437912	1.931521412	0	0	1.609437912	2.983286778	5.069516742	2.76000994	1.609437912	5.540758071	1.774952351	0	0	0	0	1.609437912	0	1.386294361	1.386294361	1.098612289	1.643167673	1.264911064	2.5	0.693147181	1.386294361	1.098612289	0.693147181	1.098612289
11030137	4.020698022	0	2.982444379	2.803360381	1.824549292	0.741937345	1.974081026	2.104134154	1.824549292	0	1.131402111	1.974081026	1.824549292	1.458615023	2.00148	0.741937345	4.7644517	6.008327554	3.122364924	2.517696473	7.03562364	3.250374492	0	0	0	0	0	0.741937345	1.648658626	1.987874348	0.262364264	1.58113883	1.264911064	2.2	0.262364264	1.335001067	0.916290732	0.262364264	1.335001067
11030138	4.136030184	0	0	2.564949357	0.693147181	0	1.609437912	1.945910149	1.098612289	0.693147181	1.098612289	1.791759469	1.386294361	2.501435952	2.815408719	1.098612289	2.645751311	5.099019514	2.302585093	0.693147181	6.557438524	2.944438979	1.791759469	0	0	0	1.386294361	0	1.791759469	1.386294361	0.09531018	1.643167673	1.303840481	2.9	0.78845736	1.722766598	1.722766598	0.09531018	1.193922468
11030139	3.647823057	2.388762789	3.614128968	2.332143895	2.2300144	0	1.824549292	3.39785848	2.517696473	0	1.410986974	2.104134154	1.824549292	2.360854001	2.041220329	1.410986974	3.361547263	5.468089246	2.667228207	0.741937345	7.321202087	1.974081026	0	0	0.741937345	0	0	1.131402111	1.410986974	1.435084525	0.832909123	1.61245155	1.264911064	2.7	1.252762968	0.832909123	0.832909123	0.832909123	1.526056303
11030140	4.036962594	0	0	2.493205453	1.098612289	0	0	2.208274414	1.386294361	0.693147181	1.386294361	2.091864062	1.386294361	1.504077397	0	1.386294361	2.846049894	4.147288271	2.57261223	1.808288771	6.511528238	2.493205453	0	0	0.693147181	0	0	0	0.693147181	1.945910149	0.832909123	1.643167673	1.264911064	2.5	0.09531018	1.223775432	0.832909123	0.832909123	1.526056303
11030142	3.965791235	2.541601993	2.94811642	2.727852828	2.240709689	0	2.240709689	2.646174797	1.960094784	0	1.774952351	2.360854001	1.252762968	2.525728644	2.995732274	0	1.870828693	5.839520528	2.995732274	0.875468737	7.197221686	3.054001182	1.960094784	0	1.960094784	0	1.774952351	0	1.945910149	1.960094784	1.064710737	1.61245155	1.224744871	2.4	0.641853886	1.064710737	1.064710737	0.641853886	1.740466175
11030145	3.996878727	0	0	2.459588842	0	0	0	3.015534901	1.064710737	0	0	1.589235205	1.360976553	1.280933845	1.960094784	1.064710737	6.156297589	5.118593557	2.459588842	1.360976553	4.722287581	2.054123734	0	0	0	0	0.641853886	0	1.757857918	1.568615918	0.993251773	1.673320053	1.303840481	2.6	0.993251773	1.504077397	1.280933845	0.587786665	0.993251773
11030149	3.770413357	0	3.751901201	2.415913778	0	0	0.78845736	2.312535424	1.504077397	0	0.78845736	2.197224577	1.902107526	2.351375257	2.995732274	0.78845736	6	4.969909456	3.058707073	2.415913778	6.534523701	2.827313622	0	1.223775432	1.223775432	0	1.902107526	0	1.722766598	1.916922612	0.875468737	1.673320053	1.303840481	2.8	0.470003629	1.722766598	1.722766598	0.470003629	1.568615918
11030151	4.126279181	0	0	2.459588842	1.62924054	0	0.405465108	2.174751721	0.78845736	0	0.78845736	1.280933845	1.064710737	2.772588722	2.433613355	1.62924054	5.796550698	5.60357029	0	0	5.916079783	3.117949906	1.481604541	0	0	0	0.78845736	0	1.757857918	1.757857918	1.029619417	1.673320053	1.378404875	3.1	1.435084525	1.722766598	1.589235205	1.029619417	1.589235205
11030152	4.064039982	0	0	1.85629799	2.00148	0	0	1.458615023	1.16315081	0	0.741937345	1.667706821	0.741937345	2.856470206	2.965273066	0.741937345	5.157518783	5.830951895	0	0	4.949747468	3.152736022	0	0	0	0	1.458615023	0	1.435084525	2.014903021	1.193922468	1.702938637	1.378404875	2.4	1.481604541	1.481604541	1.481604541	1.481604541	1.481604541
11030158	3.893227471	0	0	2.459588842	2.208274414	0	0.955511445	1.871802177	0.955511445	1.360976553	0.955511445	1.648658626	1.360976553	2.939161922	2.856470206	0	2.792848009	5.347896783	2.827313622	2.208274414	6.348228099	3.206803244	0	0	0	0	0	0	1.360976553	1.648658626	0.336472237	1.673320053	1.303840481	2.2	1.410986974	1.686398954	1.410986974	0.993251773	1.916922612
11030159	4.00775128	0	1.819374636	2.862200881	1.609437912	0	1.609437912	2.302585093	1.335001067	0	0.916290732	1.840549633	2.174751721	2.63188884	2.525728644	0	4.335896678	5.366563146	2.995732274	2.791165108	5.594640292	3.314186005	0	0	0	0	0	0	1.335001067	1.840549633	0.875468737	1.702938637	1.341640786	2.6	1.568615918	1.280933845	1.280933845	1.280933845	1.568615918
11030163	3.971159462	0	0	2.995732274	1.131402111	0	1.526056303	2.379546134	1.131402111	0	1.131402111	1.131402111	1.824549292	2.406945108	2.468099531	0	5.949789912	4.959838707	3.321432413	2.734367509	5.949789912	3.139832618	0	0	0	0	0	0	1.526056303	1.526056303	0.262364264	1.643167673	1.341640786	2.8	1.360976553	1.360976553	1.360976553	0.955511445	1.648658626
12010030	3.654572648	1.16315081	3.700560959	2.901421594	0.587786665	0	0.993251773	2.674148649	1.280933845	0.993251773	1.280933845	2.302585093	1.85629799	1.435084525	0	0.993251773	5.873670062	5.310367219	2.610069793	1.504077397	4.669047012	2.388762789	0	0	0	0	2.388762789	0.993251773	0.993251773	1.280933845	1.774952351	1.58113883	1.264911064	2.5	0.182321557	1.252762968	1.547562509	0	1.252762968
12010031	3.938353301	1.029619417	3.580012799	2.708050201	1.945910149	0	0	2.833213344	1.791759469	1.098612289	0.693147181	1.945910149	2.079441542	1.458615023	0	0.693147181	2.828427125	5	2.079441542	2.079441542	4.582575695	2.708050201	0	0	1.791759469	0	0.693147181	2.302585093	1.098612289	1.609437912	0.916290732	1.58113883	1.264911064	2.6	0.916290732	0.916290732	0.916290732	0.262364264	1.335001067
12010032	3.991794907	0	0	2.93385687	0.875468737	0	2.240709689	2.646174797	1.252762968	0.875468737	0.875468737	2.240709689	2.468099531	1.62924054	0	1.547562509	2.863564213	5.73585216	1.252762968	1.252762968	2.42899156	1.252762968	0	0	0	0	1.252762968	1.252762968	1.568615918	1.280933845	0.182321557	1.643167673	1.378404875	2.7	0.182321557	1.547562509	1.547562509	0.182321557	1.252762968
12010033	3.808261211	0	2.639343003	2.850706502	0.693147181	0.693147181	2.587764035	2.791165108	1.410986974	0	1.62924054	2.104134154	1.960094784	2.501435952	3.261935314	1.410986974	2.664582519	5.14781507	2.912350665	0.693147181	6.625707509	2.660259537	0	0	0	0.693147181	1.131402111	1.62924054	1.386294361	1.098612289	0.182321557	1.61245155	1.303840481	2.6	0.182321557	1.280933845	1.280933845	0.875468737	1.589235205
12010034	3.637770353	2.128231706	3.40558773	3.068052935	2.151762203	0	2.014903021	3.36729583	2.379546134	0.78845736	1.16315081	2.151762203	2.272125886	2.839078464	2.995732274	0.78845736	2.073644135	5.291502622	2.63905733	2.014903021	4.969909456	1.686398954	0	0	0	0	0	3.015534901	1.481604541	1.193922468	0.916290732	1.61245155	1.303840481	2.8	0.916290732	1.609437912	1.30833282	0.182321557	1.609437912
12010035	3.905662822	0	0	2.4765384	1.30833282	0	0.587786665	2.90690106	1.029619417	0	0.587786665	2.116255515	1.704748092	2.341805806	0	1.704748092	5.244044241	5.504543578	2.960105096	2.116255515	4.979959839	2.4765384	0.587786665	0	0.587786665	0	0	1.029619417	1.280933845	1.30833282	0.993251773	1.549193338	1.264911064	2.6	0.587786665	0.993251773	0.993251773	-0.105360516	0.993251773
12010036	3.901447279	0	2.87807423	2.734367509	1.064710737	0	1.335001067	2.734367509	1.064710737	0	1.064710737	1.568615918	2.734367509	2.63188884	2.995732274	1.335001067	4.159326869	4.898979486	1.568615918	0	3.674234614	1.568615918	0	0	1.064710737	0	1.568615918	1.064710737	1.335001067	1.064710737	1.223775432	1.58113883	1.224744871	2.5	0.09531018	1.223775432	1.223775432	0	0.78845736
12010037	3.697492257	1.774952351	3.139096416	2.772588722	1.840549633	0.336472237	1.931521412	2.895911938	1.722766598	0	0.741937345	1.931521412	1.589235205	3.377587516	3.117949906	1.252762968	3.911521443	5.531726674	1.589235205	0.336472237	4.929503018	2.341805806	0	0	0	0	2.197224577	1.252762968	1.722766598	1.840549633	1.193922468	1.61245155	1.264911064	2.4	0.693147181	1.386294361	1.386294361	0.262364264	1.791759469
12010038	4.082946517	0	0	2.839078464	1.335001067	0	0	2.433613355	0.641853886	0	0.641853886	1.902107526	1.740466175	2.833213344	3.218875825	1.740466175	5.347896783	6.549809158	3.086486637	2.839078464	5.431390246	2.721295428	0	0	0	0	2.351375257	0	1.902107526	1.064710737	1.667706821	1.61245155	1.264911064	2.4	0.09531018	1.85629799	1.667706821	0.09531018	1.85629799
12010039	3.827967256	0	0	2.660259537	1.667706821	0	0	3.148453361	1.098612289	0	1.098612289	1.791759469	1.504077397	2.557227311	1.824549292	0.832909123	3.872983346	5.683308895	1.916922612	0	4.415880433	1.916922612	0	0	0.405465108	0.405465108	2.549445171	0	1.335001067	1.526056303	0.405465108	1.61245155	1.264911064	2.4	0.405465108	1.481604541	1.30833282	0.405465108	1.62924054
12010040	3.830096859	0	0	2.995732274	0	0	0	2.667228207	0	0	1.193922468	2.186051277	1.481604541	2.116255515	2.163323026	0.78845736	5.865151319	5.865151319	3.100092289	0	4.827007354	0.78845736	0	0	0	0	2.186051277	0.78845736	0.78845736	1.481604541	0.262364264	1.58113883	1.224744871	2.4	0.955511445	0.955511445	0.955511445	0.262364264	1.360976553
12010041	3.938820718	0	0	2.48490665	1.193922468	0	1.686398954	2.856470206	1.686398954	0.78845736	1.193922468	2.163323026	1.458615023	2.791165108	2.944438979	0.78845736	2.75680975	5.215361924	0.78845736	0.78845736	6.25299928	1.686398954	0	0	0	0	3.580737295	0	1.704748092	2.151762203	0.955511445	1.673320053	1.303840481	2.4	0.955511445	1.360976553	1.648658626	0.262364264	0.955511445
12010042	3.975973854	2.803360381	3.043712586	2.995732274	0	0	0	2.895911938	1.568615918	0	1.064710737	1.568615918	1.902107526	2.041220329	2.660259537	0	3.240370349	6.090976933	2.433613355	1.064710737	5.431390246	1.902107526	0	0	0	0	2.251291799	1.064710737	1.568615918	1.757857918	1.335001067	1.61245155	1.264911064	2.5	-0.105360516	1.335001067	1.335001067	-0.105360516	1.029619417
12010043	3.875711656	1.223775432	3.616174344	2.501435952	1.589235205	0	0.875468737	2.928523524	1.589235205	0.470003629	1.410986974	1.871802177	1.589235205	1.740466175	1.686398954	0.470003629	2.549509757	5.916079783	1.740466175	0	4.135214626	1.410986974	0	0	0	0	2.681021529	0.470003629	1.740466175	1.871802177	0.993251773	1.643167673	1.264911064	2.6	0.993251773	1.504077397	1.280933845	0.993251773	1.686398954
12010045	4.183118274	0	0	2.557227311	0	0	0	3.356897123	0.693147181	0	0.693147181	1.609437912	1.609437912	2.681021529	2.747270914	1.774952351	1.414213562	7.176350047	0.693147181	0.693147181	4.219004622	1.386294361	0	0	1.386294361	0	2.63188884	2.066862759	1.386294361	1.609437912	1.360976553	1.61245155	1.224744871	2.6	0.262364264	1.360976553	1.360976553	0.262364264	1.648658626
12010046	3.630561545	0	3.009437921	2.850706502	1.589235205	0	1.589235205	3.100092289	1.824549292	0.916290732	0.916290732	1.824549292	1.824549292	3.246490992	3.353406718	1.30833282	2.213594362	5.983310121	0	0	2.93257566	0.916290732	0	0	0	0	2.850706502	0	1.30833282	0.875468737	0	1.61245155	1.264911064	2.8	0.405465108	1.064710737	1.481604541	0.405465108	1.481604541
12010047	3.989391371	0	3.7617581	2.803360381	0.741937345	0	0	3.165475048	1.410986974	1.410986974	1.131402111	1.974081026	1.648658626	2.63905733	2.468099531	1.410986974	2.683281573	5.924525297	0.741937345	0.741937345	3.521363372	0.741937345	0	0	0	0	1.974081026	0	1.648658626	1.410986974	0.875468737	1.549193338	1.224744871	2.5	0.182321557	1.280933845	1.280933845	0	1.280933845
12010048	4.036079654	-0.105360516	3.240832992	2.4765384	1.791759469	0	0.405465108	3.346389145	1.504077397	0.405465108	1.098612289	1.902107526	1.791759469	3.346389145	3.025291076	0.78845736	3.224903099	7.176350047	2.4765384	1.648658626	4.57165178	2.541601993	0	0	0.405465108	0	1.648658626	0	1.064710737	1.791759469	1.252762968	1.58113883	1.224744871	2.4	0.530628251	1.252762968	1.252762968	0.530628251	1.458615023
12010049	3.726247491	0	0	2.610069793	1.85629799	0	0	3.465735903	1.16315081	0	1.16315081	1.85629799	1.722766598	3.46260601	3.433987204	0	2.966479395	5.93295879	1.386294361	0.470003629	2.529822128	0.875468737	0	0	0	0	1.85629799	0.470003629	1.386294361	1.722766598	0.741937345	1.58113883	1.224744871	2.3	0	1.131402111	1.131402111	0	1.131402111
12010050	3.914559785	1.916922612	3.427547157	2.791165108	1.757857918	0	0.530628251	3.068052935	1.648658626	0.530628251	1.410986974	2.028148247	1.757857918	2.944438979	3.169685581	0.530628251	3.492849839	6.557438524	1.648658626	1.547562509	4.7644517	2.091864062	0	0	0	0	2.674148649	0	1.064710737	1.648658626	1.223775432	1.58113883	1.303840481	2.8	0.741937345	1.223775432	1.223775432	0.336472237	1.410986974
12010051	4.015193124	0	3.118436514	2.014903021	1.504077397	0	0	3.490428515	1.30833282	0.405465108	1.098612289	1.504077397	1.648658626	1.931521412	2.041220329	0.78845736	2.738612788	6.292853089	1.902107526	0.405465108	4.647580015	1.098612289	0	0	0	0	3.000719815	0	1.791759469	1.791759469	0.875468737	1.643167673	1.264911064	2.7	0.470003629	1.722766598	1.568615918	0.470003629	1.568615918
12010052	3.90229585	0	0	2.525728644	1.435084525	1.029619417	0.336472237	3.000719815	1.029619417	0.336472237	0.741937345	1.840549633	1.840549633	2.721295428	2.687847494	0.741937345	2.213594362	6.123724357	1.435084525	0.336472237	4.5607017	2.272125886	0	0	0	0	2.525728644	0.336472237	1.252762968	1.840549633	0.78845736	1.61245155	1.303840481	2.5	1.098612289	1.30833282	1.098612289	0.78845736	1.648658626
12010053	3.750327266	1.902107526	3.684846332	2.687847494	1.30833282	0	0	3.440418095	1.30833282	0	1.029619417	1.526056303	2.116255515	1.667706821	2.251291799	0	5.069516742	5.244044241	0	0	1.923538406	0.587786665	0	0	0	0	1.526056303	1.029619417	0.587786665	1.722766598	1.131402111	1.61245155	1.264911064	2.6	0.741937345	1.435084525	1.131402111	0	1.435084525
12010054	3.7946124	0	0	2.708050201	1.029619417	0	0	2.879198457	1.029619417	0	-0.105360516	1.547562509	1.547562509	2.660259537	2.208274414	1.722766598	5.639148872	5.796550698	1.722766598	1.029619417	3.346640106	1.547562509	0	0	0	0	2.415913778	0	1.871802177	1.722766598	0.182321557	1.61245155	1.224744871	2.8	0.832909123	1.252762968	1.547562509	0.182321557	0.182321557
12010055	3.860413872	0	0	2.839078464	2.140066163	0	0.832909123	2.140066163	1.360976553	0	0.832909123	1.824549292	2.58021683	2.014903021	2.778819272	0.470003629	3.301514804	5.059644256	2.054123734	0.832909123	4.74341649	2.451005098	1.360976553	0.832909123	1.547562509	0	1.360976553	0.470003629	1.360976553	0.875468737	0.741937345	1.58113883	1.341640786	2.4	0.09531018	0.741937345	1.16315081	0.741937345	0.741937345
12010056	3.747949928	0	0	3.135494216	1.223775432	0	0.832909123	3.0301337	0.832909123	0	0.09531018	2.079441542	2.219203484	3.186352633	0	0	3.033150178	5.674504384	1.740466175	1.223775432	3.860051813	2.442347035	0.832909123	0	1.223775432	0	1.526056303	0	0.78845736	1.504077397	1.30833282	1.516575089	1.224744871	2.2	0.182321557	0.916290732	0.916290732	0.182321557	0.916290732
12020043	3.821003607	3.421000009	3.819951575	2.93385687	1.458615023	0	1.064710737	2.815408719	1.280933845	0	0.78845736	1.62924054	1.757857918	2.302585093	1.824549292	1.280933845	5.709640969	6.016643583	2.163323026	1.458615023	5.449770637	2.624668592	0	0	0	0	2.93385687	0	0.741937345	1.757857918	0.955511445	1.61245155	1.303840481	2.6	0.641853886	1.85629799	1.62924054	0.641853886	1.504077397
12020044	4.099016963	0	0	2.721295428	1.916922612	0	0.832909123	2.493205453	0.405465108	0.405465108	0.405465108	1.808288771	0.832909123	2.747270914	2.747270914	1.098612289	5.709640969	4.847679857	2.028148247	1.504077397	5	2.116255515	0	0	0.832909123	0	2.028148247	0.405465108	1.526056303	1.791759469	0.993251773	1.58113883	1.264911064	2.6	0.262364264	1.547562509	1.386294361	-0.356674944	0.993251773
12020045	4.081917667	0	2.799778215	2.549445171	1.62924054	0	0.641853886	3.054001182	1.16315081	0	0.955511445	1.85629799	1.335001067	2.054123734	2.332143895	1.85629799	5.770615219	5.718391382	1.757857918	0	3.924283374	1.85629799	0	0	0	0	3.139832618	0	1.504077397	1.648658626	1.252762968	1.643167673	1.303840481	2.7	0.741937345	1.435084525	1.252762968	0.336472237	1.589235205
12020046	3.814344022	2.174751721	3.749551134	2.014903021	2.302585093	0	0.530628251	2.90690106	1.609437912	0	1.193922468	2.116255515	1.435084525	1.704748092	1.902107526	0.530628251	5.403702434	5.848076607	2.219203484	1.609437912	5.319774431	2.525728644	0	0	0.916290732	0	2.116255515	0	1.435084525	1.609437912	1.252762968	1.61245155	1.264911064	2.4	0.955511445	1.252762968	1.252762968	0.587786665	0.955511445
12020047	3.935055705	0.470003629	3.725669331	2.815408719	2.116255515	0	0.530628251	3.034952987	1.435084525	0.530628251	0.916290732	1.902107526	1.609437912	1.757857918	1.871802177	0.916290732	5.403702434	5.477225575	2.379546134	1.193922468	4.827007354	2.302585093	0	0	0	0	2.014903021	0	1.435084525	1.757857918	1.30833282	1.58113883	1.264911064	2.4	0.641853886	1.30833282	1.30833282	0.641853886	1.30833282
12020048	3.872138072	1.609437912	3.366674948	2.610069793	0.916290732	0	1.435084525	2.397895273	1.774952351	0.530628251	1.223775432	2.028148247	1.916922612	1.987874348	2.406945108	0.916290732	5.039841267	5.366563146	3.091042453	1.223775432	5.291502622	2.028148247	0	0	0	0	1.435084525	0.530628251	1.774952351	1.916922612	1.386294361	1.673320053	1.378404875	2.8	1.16315081	1.16315081	1.16315081	1.16315081	1.386294361
12020049	4.155659142	2.541601993	3.243139077	2.721295428	1.568615918	0.470003629	0.875468737	2.48490665	1.568615918	0	1.16315081	1.85629799	1.386294361	2.174751721	2.379546134	0.875468737	5.656854249	4.38178046	3.144152279	1.85629799	6	1.722766598	0.875468737	0	0	0	3.072693315	0.470003629	1.722766598	1.722766598	0.875468737	1.643167673	1.303840481	2.8	0.875468737	1.568615918	1.386294361	0.470003629	1.568615918
12020050	3.909720356	0	0	2.406945108	0.875468737	0	1.16315081	2.163323026	0.470003629	0	1.386294361	1.840549633	2.602689685	2.468099531	2.660259537	0.470003629	5.630275304	5.039841267	3.135494216	2.766319109	5.630275304	2.766319109	0.875468737	0	0	0	2.766319109	1.840549633	1.16315081	1.85629799	0.875468737	1.643167673	1.378404875	2.8	1.16315081	1.386294361	1.386294361	0.470003629	0.875468737
12020051	3.845092292	3.27336401	2.621547785	2.708050201	0.587786665	0	1.481604541	2.272125886	1.252762968	0.587786665	1.252762968	2.272125886	1.667706821	2.525728644	3.17805383	0.993251773	4.312771731	5.069516742	1.252762968	0	5.48634669	2.517696473	0	0	0.993251773	0	2.821378886	0	1.280933845	1.824549292	1.193922468	1.673320053	1.341640786	2.8	1.193922468	1.410986974	1.410986974	0.916290732	1.410986974
12020052	4.186011751	0	0	2.442347035	0.641853886	0	1.335001067	1.757857918	0.641853886	0	1.064710737	1.757857918	1.757857918	1.62924054	0	0	2.408318916	5.282045058	2.602689685	2.041220329	7.071067812	3.42751469	0	0	0.641853886	0	2.163323026	0	1.064710737	1.568615918	0.641853886	1.673320053	1.414213562	2.7	1.064710737	1.568615918	1.568615918	0.641853886	1.568615918
12020054	3.636243153	0	3.486273554	2.4765384	0.693147181	0	1.931521412	2.557227311	1.098612289	0.693147181	1.098612289	1.774952351	2.186051277	1.722766598	2.867898902	0.693147181	3.146426545	4.5607017	2.186051277	1.774952351	5.966573556	2.93385687	1.098612289	0	0	0.693147181	2.76000994	1.098612289	1.386294361	1.609437912	0.955511445	1.61245155	1.224744871	2.5	0.530628251	0.955511445	0.955511445	0.530628251	0.955511445
12020055	4.004547491	0	2.968104106	2.660259537	1.791759469	0.405465108	2.549445171	2.549445171	1.504077397	0	1.504077397	2.282382386	2.351375257	0	0	0	2.302172887	4.909175083	2.197224577	0.405465108	6.549809158	2.76000994	0	0	0	0	2.549445171	0	1.098612289	1.526056303	0.587786665	1.58113883	1.224744871	2.7	0.587786665	1.280933845	1.280933845	0	1.280933845
12020056	4.152141661	0	0	2.815408719	0.741937345	0.741937345	2.525728644	2.442347035	1.435084525	0	1.435084525	2.116255515	2.602689685	2.63188884	2.660259537	1.648658626	3.065941943	4.207136794	3.131136911	2.815408719	6.693280212	3.218875825	0	0	2.525728644	0	2.240709689	2.525728644	0.693147181	1.131402111	0.832909123	1.61245155	1.183215957	2.4	0.832909123	1.526056303	1.223775432	0.09531018	1.526056303
12020057	3.578841349	1.131402111	3.287431267	3.005682604	1.386294361	0	2.721295428	2.785011242	2.312535424	0	1.098612289	2.312535424	2.208274414	2.602689685	2.856470206	0.693147181	1.732050808	3.478505426	3.005682604	2.312535424	6.276941931	2.312535424	0	0	0	0	2.406945108	1.098612289	1.945910149	1.386294361	1.223775432	1.61245155	1.183215957	2.4	0.09531018	1.504077397	1.223775432	0.09531018	1.902107526
12020058	3.547344691	1.410986974	3.661944955	3.113515309	2.054123734	0	2.923161581	2.815408719	2.054123734	0.693147181	1.774952351	2.054123734	1.774952351	1.945910149	0	1.360976553	2.626785107	4.847679857	3.380994674	1.931521412	6.789698079	2.282382386	0	0	0	0	2.054123734	0.693147181	1.386294361	1.386294361	0.741937345	1.673320053	1.341640786	2.8	1.16315081	1.16315081	1.16315081	0.741937345	1.686398954
12020059	3.327191968	0.470003629	3.007858453	2.87356464	2.240709689	0	2.681021529	2.747270914	2.240709689	0.741937345	1.131402111	2.240709689	1.987874348	2.208274414	2.468099531	0	2.049390153	5.495452666	3.034952987	2.240709689	7.569676347	2.602689685	0	0	0	0	2.602689685	1.435084525	1.648658626	1.131402111	1.223775432	1.61245155	1.303840481	3	0.832909123	1.223775432	0.832909123	0.09531018	1.740466175
12020060	3.596517424	1.435084525	2.759313495	2.272125886	2.151762203	0	2.468099531	2.714694744	2.014903021	0.78845736	1.458615023	2.379546134	2.014903021	2.557227311	2.468099531	0	1.483239697	4.75394573	2.557227311	0.78845736	6.049793385	1.16315081	0.78845736	0	0	0	3.068052935	2.714694744	1.85629799	1.458615023	0.336472237	1.549193338	1.183215957	2.7	0	1.029619417	0.336472237	0	1.435084525
12020061	3.493776563	2.054123734	2.893422655	2.833213344	1.504077397	0	2.660259537	2.833213344	2.079441542	0	1.686398954	1.840549633	1.960094784	2.091864062	0	0	1.897366596	5	3.64805746	2.451005098	6.618156843	0.993251773	0	0	0	0	3.020424886	2.370243741	2.091864062	2.091864062	0	1.643167673	1.303840481	2.7	0.693147181	1.386294361	1.386294361	0.693147181	1.791759469
12020062	3.175049321	0.832909123	3.026649376	2.602689685	1.435084525	0	2.747270914	3.086486637	1.840549633	0.741937345	1.987874348	2.116255515	2.116255515	3.186352633	2.660259537	0	1.449137675	5.403702434	2.747270914	1.131402111	6.457553716	2.442347035	0	0	0	0	2.442347035	3.034952987	1.987874348	2.240709689	0.09531018	1.673320053	1.303840481	3	0.09531018	1.481604541	1.193922468	0.09531018	1.686398954
12020063	3.7450471	0	2.86505395	2.646174797	1.808288771	0	2.721295428	2.57261223	1.808288771	0	1.386294361	2.208274414	2.493205453	3.277144733	2.772588722	0.693147181	2	4.38178046	3.306886702	2.208274414	7.314369419	2.312535424	0	0	0.693147181	0	3.005682604	0.693147181	1.386294361	2.079441542	1.029619417	1.61245155	1.264911064	2.8	0.641853886	1.547562509	1.029619417	-0.105360516	1.30833282
12020064	3.421620731	0	2.750407017	2.57261223	1.568615918	0	2.370243741	3.063390922	2.116255515	1.280933845	1.568615918	2.116255515	1.568615918	2.493205453	2.351375257	0.875468737	1.549193338	5.234500931	3.169685581	0.875468737	6.633249581	2.660259537	0	0	0	0	2.884800713	0.875468737	2.128231706	1.791759469	0.693147181	1.643167673	1.341640786	2.8	0.693147181	1.589235205	1.098612289	0.693147181	1.589235205
12020065	3.764450641	0	0	2.397895273	1.504077397	0.262364264	1.648658626	2.93385687	0.641853886	0	0.955511445	1.960094784	1.504077397	2.778819272	2.734367509	0.262364264	4.969909456	4.626013402	2.970414466	2.272125886	5.099019514	2.054123734	0	0	0	0	2.054123734	0.641853886	1.360976553	1.757857918	0.78845736	1.61245155	1.264911064	2.4	0.78845736	1.62924054	1.458615023	0.78845736	1.458615023
12020067	3.709637507	0	3.264346199	2.766319109	1.280933845	0	0.78845736	3.113515309	1.064710737	0	1.280933845	1.871802177	1.757857918	3.0301337	2.091864062	0	4.888762625	5.449770637	2.163323026	1.280933845	5.10881591	2.312535424	0.78845736	0	0	0	2.312535424	0	1.481604541	1.458615023	0.993251773	1.61245155	1.303840481	2.5	0.993251773	1.526056303	1.280933845	0.587786665	0.993251773
12020068	3.864637854	0	3.708829129	2.833213344	1.029619417	0	0	3.198673118	1.547562509	0	1.547562509	1.740466175	1.887069649	2.833213344	2.624668592	0.641853886	5.830951895	6.292853089	1.547562509	1.029619417	5.138093031	1.887069649	0	0	0	0	2.341805806	0.641853886	1.029619417	1.722766598	0.741937345	1.61245155	1.303840481	3	0.741937345	1.458615023	1.667706821	0.09531018	1.16315081
12020069	4.260607308	0	0	2.517696473	1.193922468	0	0.916290732	2.58021683	1.193922468	0.530628251	1.193922468	1.757857918	2.00148	1.360976553	0	1.193922468	5.138093031	5.375872022	0	0	3.860051813	1.609437912	0	0	0	0	2.901421594	0	1.223775432	1.609437912	0.405465108	1.673320053	1.378404875	2.7	1.098612289	1.667706821	1.526056303	0.832909123	1.335001067
12020070	3.89179989	1.504077397	3.105707127	2.240709689	0.641853886	0	2.424802726	1.029619417	1.887069649	0	1.029619417	2.014903021	2.939161922	2.660259537	2.708050201	0	1.673320053	4.949747468	3.034952987	0.641853886	6.292853089	2.772588722	0	0	0	0	1.547562509	0.641853886	1.029619417	0.587786665	0.832909123	1.673320053	1.341640786	2.4	1.252762968	1.252762968	1.526056303	0.182321557	1.526056303
12020071	4.08346897	0	0	2.778819272	1.223775432	0	0	2.079441542	1.223775432	0	1.526056303	1.931521412	1.223775432	0	0	0	6.693280212	5.567764363	1.931521412	0.832909123	4.795831523	1.526056303	1.223775432	0	0	0	1.526056303	0	0.78845736	1.740466175	0	1.61245155	1.264911064	2.4	0.182321557	1.791759469	1.280933845	0	0.875468737
12020072	3.934430081	0	3.30012396	2.844909384	1.435084525	0	0	3.152736022	1.131402111	0	1.131402111	1.435084525	1.987874348	2.803360381	2.995732274	0	4.207136794	6.164414003	1.740466175	0.741937345	3.391164992	1.280933845	0	0	0	0	2.960105096	0	1.280933845	1.435084525	1.252762968	1.61245155	1.303840481	2.8	0.832909123	1.386294361	1.252762968	0.530628251	1.252762968
12020074	3.885103916	0	0	2.617395833	1.16315081	0	0	2.617395833	0.875468737	0.470003629	1.16315081	1.386294361	1.722766598	2.041220329	2.351375257	0	5.157518783	5.385164807	0.875468737	0.875468737	2.846049894	1.16315081	0	0	0	0	3.499533282	0	1.386294361	1.568615918	0.916290732	1.61245155	1.341640786	3.1	0.916290732	1.609437912	1.410986974	0.530628251	1.193922468
12020075	4.068479596	0	0	2.501435952	1.62924054	0	0.693147181	2.912350665	0.693147181	1.131402111	0	1.410986974	2.104134154	2.302585093	2.564949357	0	4.159326869	5.805170109	1.62924054	0.693147181	4.289522118	1.131402111	0	0	0	0	3.277144733	0	1.410986974	1.808288771	0.832909123	1.61245155	1.264911064	2.2	0.832909123	1.547562509	1.547562509	0.182321557	1.252762968
12020076	3.973306234	0	0	2.151762203	1.686398954	0	0	2.714694744	0.78845736	0	0.09531018	0.78845736	1.871802177	1.547562509	0	0.78845736	5.385164807	6.220932406	1.458615023	0.78845736	2.073644135	0.78845736	0	0	0	0	3.068052935	0	1.686398954	1.481604541	0.182321557	1.61245155	1.303840481	2.4	0.182321557	1.568615918	1.568615918	0.875468737	1.568615918
12020077	3.557460115	0	3.341376603	2.815408719	2.493205453	0	0	3.122364924	1.504077397	1.098612289	1.098612289	2.028148247	1.808288771	3.04927304	2.734367509	1.504077397	3.687817783	4.91934955	1.504077397	1.098612289	4.91934955	1.098612289	0	0	0	0	3.634951112	1.808288771	1.504077397	1.504077397	0.530628251	1.643167673	1.264911064	2.4	1.252762968	1.252762968	1.252762968	0.530628251	1.252762968
12020078	4.068223013	-0.916290732	2.963105771	2.541601993	1.568615918	0	0.587786665	2.791165108	0.875468737	0	1.098612289	1.791759469	1.686398954	2.312535424	2.104134154	0.182321557	5.805170109	5.08920426	2.32238772	1.280933845	5.14781507	2.261763098	0	0	0.182321557	0	2.587764035	0.182321557	1.435084525	1.974081026	1.280933845	1.61245155	1.303840481	2.6	0.587786665	1.686398954	1.435084525	0.182321557	1.280933845
12020079	3.97629274	1.722766598	3.999410978	2.388762789	2.240709689	0	0	2.766319109	1.458615023	0	1.064710737	1.871802177	1.280933845	1.16315081	0	0.336472237	5.958187644	5.709640969	1.757857918	0.78845736	4.959838707	1.974081026	0	0	0	0	1.871802177	1.757857918	1.481604541	1.871802177	1.386294361	1.61245155	1.303840481	2.5	0.470003629	1.568615918	1.722766598	-0.223143551	1.16315081
12020080	3.927384413	0	3.546883769	2.351375257	1.667706821	0	1.667706821	3.230804396	2.00148	0.741937345	1.435084525	2.00148	1.840549633	2.066862759	0	0.741937345	5.128352562	5.128352562	2.251291799	0	4.816637832	1.435084525	0	0	0	0	2.76000994	1.16315081	1.435084525	1.16315081	1.435084525	1.58113883	1.264911064	2.6	0	1.435084525	1.435084525	0	1.435084525
12020081	3.998053902	0	0	3.005682604	1.458615023	0	0	2.624668592	0	0.741937345	0.741937345	1.667706821	1.85629799	1.824549292	0	0.741937345	4.949747468	5.157518783	1.16315081	0.741937345	3.860051813	2.140066163	0	0	0	0	3.645449896	0	1.85629799	1.85629799	0	1.643167673	1.264911064	2.6	0.741937345	1.435084525	1.648658626	0	1.131402111
12020082	3.784712225	0	0	2.803360381	1.064710737	0	0.641853886	2.965273066	0.641853886	0.641853886	1.064710737	1.757857918	1.589235205	3.122364924	2.163323026	1.360976553	3.420526275	5.830951895	3.104586678	1.360976553	5.830951895	2.610069793	0	0	0	0	3.148453361	0	1.360976553	1.757857918	0.641853886	1.643167673	1.303840481	2.6	0.641853886	1.568615918	1.360976553	0.641853886	1.360976553
12020083	4.02168426	0	3.209552497	2.610069793	0.693147181	0	0.693147181	2.747270914	1.223775432	0.693147181	0.993251773	1.410986974	2.104134154	1.16315081	1.902107526	0.693147181	4.207136794	5.215361924	1.916922612	1.568615918	4.516635916	1.916922612	0	0	0.336472237	0	2.610069793	0	1.547562509	1.410986974	0.916290732	1.61245155	1.224744871	2.6	-0.223143551	1.589235205	1.589235205	0	0.916290732
12020084	4.196299285	2.610069793	3.450590539	2.517696473	0.78845736	0	0.78845736	3.349904087	1.064710737	0	0.78845736	1.757857918	1.887069649	2.674148649	2.815408719	0	2.701851217	6.164414003	2.079441542	0.78845736	4.098780306	1.481604541	0	0	0	0	2.251291799	0	1.757857918	1.481604541	0.832909123	1.643167673	1.264911064	2.7	0.470003629	1.360976553	1.547562509	-0.223143551	1.547562509
12020085	4.247094261	0	0	2.054123734	0.641853886	0	-0.223143551	2.549445171	0	0	-0.223143551	0.832909123	1.887069649	0.993251773	0.993251773	0.182321557	2.569046516	6.300793601	0.470003629	-0.223143551	2.792848009	1.360976553	0	0	0	0	2.525728644	-0.223143551	1.335001067	1.757857918	0.587786665	1.61245155	1.264911064	2.3	0.336472237	1.62924054	1.526056303	0.336472237	1.16315081
12020086	4.072252316	0	0	2.821378886	1.131402111	0	0	2.370243741	0.832909123	0	0.832909123	0.832909123	1.667706821	2.240709689	2.151762203	0	3.033150178	6.418722614	1.667706821	1.131402111	3.033150178	1.931521412	0	0	0.405465108	0	3.063390922	1.526056303	1.686398954	1.931521412	0.530628251	1.643167673	1.303840481	2.4	-0.105360516	1.791759469	1.791759469	0	1.458615023
12020087	4.08399115	0	0	2.041220329	0	0	0.530628251	3.173878459	0.530628251	0.955511445	-0.105360516	1.458615023	1.458615023	2.778819272	2.687847494	0.530628251	3.464101615	5.848076607	0.530628251	0.530628251	2.915475947	1.916922612	0	0	0	0	2.332143895	0	1.791759469	1.916922612	1.064710737	1.673320053	1.341640786	2.6	1.064710737	1.568615918	1.568615918	0.641853886	0.641853886
12030041	3.581182879	0	3.409264753	2.549445171	1.386294361	0	2.341805806	2.549445171	1.386294361	0	1.568615918	2.079441542	2.174751721	1.85629799	0	0.470003629	3.687817783	5.059644256	2.867898902	2.079441542	6.693280212	2.995732274	0.470003629	0	0.470003629	0	2.341805806	0	1.386294361	1.568615918	0.587786665	1.549193338	1.183215957	2.3	0	0.587786665	0.587786665	-0.105360516	1.280933845
12030042	3.927345022	0	3.350570532	2.312535424	2.197224577	0	1.722766598	2.197224577	1.902107526	0	1.223775432	2.312535424	2.197224577	1.547562509	2.406945108	0	3.346640106	4.110960958	2.517696473	1.504077397	6.870225615	3.295836866	0	0	0	0	2.197224577	0	1.481604541	1.722766598	0.262364264	1.61245155	1.341640786	2.5	0.916290732	1.335001067	0.916290732	0.916290732	1.335001067
12030043	3.639925527	1.335001067	3.104317584	3.218875825	1.458615023	0	2.564949357	2.564949357	2.163323026	0	1.686398954	2.282382386	2.388762789	2.406945108	0	0.78845736	2.323790008	4.65832588	2.564949357	2.163323026	6.25299928	3.077312261	0	0	0.78845736	0	2.163323026	2.028148247	1.193922468	1.686398954	0.641853886	1.58113883	1.224744871	2.5	0.641853886	1.029619417	1.029619417	-0.105360516	1.547562509
12030044	3.304833313	0	0	2.821378886	1.824549292	0	2.079441542	2.587764035	0.993251773	0	1.481604541	2.517696473	2.766319109	2.747270914	2.468099531	1.252762968	2.828427125	4.516635916	2.653241965	1.252762968	5.48634669	2.708050201	0	0	0.587786665	0	1.960094784	0.587786665	1.667706821	1.504077397	0	1.58113883	1.264911064	2.9	0	1.064710737	0.641853886	0	1.064710737
12030045	3.945883223	0	0	2.533696814	1.609437912	0	0.530628251	2.468099531	0.530628251	1.435084525	0.916290732	2.128231706	1.902107526	2.388762789	2.525728644	0.530628251	4.669047012	5.347896783	1.435084525	1.223775432	4.393176527	2.867898902	0	0	0	0	1.223775432	0	1.435084525	1.435084525	1.131402111	1.549193338	1.224744871	2.5	0.470003629	1.360976553	1.131402111	-0.223143551	1.360976553
12030046	3.892473146	0	0	2.493205453	2.312535424	0	1.62924054	2.721295428	1.098612289	0.693147181	1.62924054	2.091864062	2.312535424	2.549445171	2.406945108	1.098612289	4.38178046	5.029910536	2.406945108	1.62924054	5.856620186	2.954910279	0	0	0	0	1.960094784	2.312535424	1.098612289	1.386294361	0.182321557	1.643167673	1.303840481	2.6	0.875468737	0.875468737	1.30833282	0.182321557	1.30833282
12030047	3.856320003	2.388762789	3.053765305	3.314186005	1.193922468	0	0	2.493205453	1.481604541	0	1.481604541	2.041220329	2.041220329	2.660259537	2.468099531	0.78845736	4.324349662	6.115553941	0.78845736	0	5.744562647	2.292534757	0	0	0	0	2.041220329	2.292534757	1.481604541	1.704748092	1.667706821	1.61245155	1.303840481	3	0.993251773	1.386294361	0.993251773	0.993251773	0.993251773
12030048	3.737883881	0	0	2.803360381	1.757857918	0.641853886	0.641853886	2.610069793	1.064710737	0	0.641853886	2.054123734	1.589235205	1.902107526	1.774952351	1.064710737	5.916079783	4.626013402	1.360976553	1.064710737	5.118593557	2.912350665	0.641853886	0	0	0	2.163323026	2.459588842	1.568615918	1.589235205	1.589235205	1.58113883	1.341640786	2.4	1.280933845	0.875468737	0.182321557	0.875468737	1.589235205
12030051	3.916692088	0	0	2.797281335	0.587786665	0	0.587786665	2.797281335	0.587786665	0	1.280933845	1.85629799	1.280933845	2.186051277	0	0.993251773	4.370354677	5.558776844	1.504077397	0	4.266145802	2.302585093	0	0	0.993251773	0	2.797281335	0	1.840549633	1.686398954	0.955511445	1.673320053	1.378404875	2.8	0.955511445	1.458615023	1.458615023	0.530628251	1.223775432
12030052	3.666454893	0	0	2.912350665	2.104134154	0	0	3.109060959	0.693147181	0.693147181	0.693147181	2.219203484	1.808288771	2.2300144	0	1.62924054	3.78153408	5.347896783	1.131402111	1.131402111	4.037325848	2.219203484	0	0	0	0	2.32238772	0.693147181	1.386294361	1.808288771	0.641853886	1.643167673	1.303840481	2.7	1.064710737	1.335001067	1.335001067	0.641853886	1.335001067
12030053	3.623407164	3.165475048	2.583242551	2.388762789	2.48490665	0	1.193922468	3.342861805	1.193922468	0	0.78845736	1.871802177	2.028148247	2.557227311	2.815408719	0	3.754996671	5.412947441	2.028148247	1.686398954	3.898717738	2.163323026	0	0	0	0	2.856470206	1.193922468	1.704748092	2.028148247	0.916290732	1.549193338	1.183215957	2.6	0.916290732	1.30833282	0.916290732	0	1.609437912
12030054	3.758825205	0	0	2.564949357	0.78845736	0	0.78845736	3.173878459	1.193922468	0	0.09531018	2.028148247	1.686398954	2.901421594	0	1.193922468	4.65832588	5.513619501	2.163323026	0.78845736	3.464101615	1.686398954	0.78845736	0	0	0	2.721295428	0.78845736	1.481604541	1.481604541	1.609437912	1.58113883	1.264911064	2.6	0.916290732	0.916290732	0.916290732	0.262364264	0.916290732
12030056	3.874881729	-1.203972804	2.627635202	2.517696473	2.014903021	0	1.16315081	2.595254707	1.16315081	0.470003629	0.993251773	2.014903021	1.945910149	2.687847494	1.722766598	0.993251773	1.949358869	6.049793385	1.871802177	0.09531018	4.460941605	2.272125886	0	0	0	0	1.686398954	0	1.589235205	1.774952351	1.193922468	1.61245155	1.341640786	3	0.693147181	1.386294361	1.193922468	0.262364264	0.993251773
12030058	3.73662145	0	0	2.493205453	0.78845736	0	1.481604541	2.928523524	0.78845736	0.78845736	1.481604541	1.481604541	2.292534757	2.602689685	0	0.78845736	2.34520788	5.93295879	1.481604541	0.78845736	3.633180425	1.887069649	1.704748092	0	0	0	1.481604541	0	0.78845736	0.78845736	0.955511445	1.516575089	1.264911064	2.6	0.262364264	0.955511445	0.955511445	0.262364264	0.955511445
12030059	3.920249078	0	0	2.433613355	1.223775432	0	1.223775432	2.694627181	0.832909123	0	1.223775432	1.504077397	1.916922612	2.944438979	2.251291799	0	2.387467277	6.308724118	1.504077397	1.740466175	3.687817783	2.079441542	0	0	1.223775432	0	1.740466175	0	1.223775432	0.78845736	1.386294361	1.58113883	1.224744871	2.4	0	1.386294361	1.386294361	0.262364264	0.993251773
12030060	3.692771869	0	3.245089232	3.169685581	0	0.875468737	2.116255515	2.57261223	1.791759469	0	0.875468737	1.791759469	2.251291799	2.884800713	2.660259537	0.875468737	3.082207001	5	1.280933845	0	3.619392214	0.875468737	0	0	0	0	1.280933845	0	0.875468737	1.568615918	0.916290732	1.549193338	1.183215957	2.6	0.182321557	0.916290732	0.182321557	0.182321557	1.30833282
12030061	3.922270322	0	3.323055644	3.186352633	1.386294361	0	0	2.406945108	1.62924054	0	1.098612289	1.808288771	1.808288771	2.00148	0	0.693147181	2.469817807	6.033241252	2.091864062	0	3.898717738	2.091864062	0	0	0	0	1.62924054	0	1.098612289	1.609437912	0.741937345	1.549193338	1.183215957	2.2	0.09531018	0.741937345	0.741937345	0.09531018	1.458615023
12030062	3.89571068	0	0	3.117949906	0	0	1.547562509	3.238678452	1.335001067	0.641853886	1.547562509	1.887069649	2.014903021	2.186051277	2.610069793	0.641853886	1.673320053	5.495452666	1.740466175	0	4.75394573	1.547562509	0	0	0.641853886	0	3.077312261	1.547562509	1.547562509	1.547562509	1.386294361	1.549193338	1.224744871	2.5	0	1.386294361	1.098612289	0	0.693147181
12030063	3.911362788	0	0	2.4765384	2.116255515	0	0	3.218875825	1.568615918	0.875468737	0.875468737	1.280933845	2.251291799	2.066862759	0	0.875468737	3.619392214	5	2.370243741	0.875468737	4.494441011	1.791759469	0	0	0	0	1.960094784	0	1.568615918	1.568615918	1.280933845	1.61245155	1.264911064	2.6	0.875468737	1.280933845	0.875468737	0.182321557	0.875468737
12030064	3.637901899	2.809402695	3.458837161	2.104134154	1.410986974	0	0.741937345	1.974081026	1.410986974	0	1.410986974	1.824549292	2.104134154	1.722766598	0	1.410986974	3.794733192	3.937003937	2.104134154	0	5.07937004	2.2300144	0	0	0	0	1.824549292	0	1.131402111	1.62924054	1.029619417	1.549193338	1.183215957	2.8	0.336472237	1.435084525	1.029619417	0	1.029619417
12030065	3.76514581	1.410986974	3.493989242	2.884800713	1.435084525	0	0.741937345	2.451005098	1.16315081	0	0.741937345	1.840549633	1.667706821	2.660259537	2.772588722	0.741937345	3.974921383	6.066300355	2.821378886	2.451005098	6.804410334	2.687847494	0	0	0	0	2.687847494	1.667706821	1.667706821	1.667706821	1.131402111	1.61245155	1.264911064	2.6	1.131402111	0.741937345	0.741937345	1.131402111	1.410986974
12030066	3.708265328	0	0	2.833213344	2.079441542	0	0.832909123	2.960105096	0.832909123	0.832909123	1.504077397	2.079441542	2.208274414	2.174751721	2.468099531	1.504077397	2.607680962	4.888762625	2.525728644	1.223775432	4.7644517	2.208274414	0	0	0	0	0	3.072693315	1.223775432	1.916922612	1.360976553	1.58113883	1.183215957	2.4	0.955511445	0.955511445	0.955511445	0.262364264	1.648658626
12030067	3.50146495	0	0	3.33220451	1.30833282	0.875468737	1.30833282	2.90690106	1.30833282	0.875468737	1.589235205	1.987874348	1.987874348	2.660259537	2.406945108	0	2.915475947	5.630275304	2.501435952	0	4.549725266	1.30833282	0	0	1.30833282	0	3.091042453	0	1.589235205	1.987874348	1.029619417	1.673320053	1.341640786	2.6	1.435084525	1.435084525	1.722766598	0.336472237	1.722766598
12030068	3.818283591	0	0	3.04927304	1.704748092	0	0	3.552486829	0.587786665	0.587786665	1.029619417	1.30833282	1.85629799	3.306886702	3.723280881	0.587786665	3.949683532	5.66568619	3.04927304	0.587786665	5.744562647	0.587786665	0	0	0	0	2.4765384	1.85629799	1.704748092	2.00148	0.262364264	1.61245155	1.303840481	2.5	0.993251773	1.386294361	1.386294361	0.262364264	1.667706821
12030069	3.841428853	0	0	2.727852828	1.774952351	0	0.875468737	3.109060959	0.875468737	0	0.875468737	1.547562509	1.960094784	2.091864062	2.208274414	1.774952351	3.435112807	5.73585216	2.646174797	2.360854001	4.062019202	2.557227311	0	0	0	0	2.646174797	0.875468737	1.280933845	1.774952351	0.875468737	1.643167673	1.341640786	2.6	0.875468737	1.568615918	1.280933845	0.875468737	0.875468737
12030070	3.911582909	0	0	2.660259537	0.875468737	0	0.875468737	2.660259537	0.875468737	0	1.280933845	2.116255515	1.791759469	2.208274414	2.660259537	0	4.23083916	4.878524367	2.815408719	2.370243741	4.878524367	2.116255515	0	0	0	0	2.57261223	0	1.568615918	1.568615918	1.887069649	1.516575089	1.224744871	2.4	0.262364264	0.993251773	0.993251773	0	0.262364264
12030073	3.869011115	2.091864062	3.842179772	2.867898902	1.30833282	0	0.641853886	2.48490665	1.30833282	0	1.029619417	1.30833282	1.722766598	1.85629799	2.00148	0.641853886	3.33166625	5.692099788	2.63188884	2.116255515	4.806245936	2.2300144	0	0	0	0	1.30833282	0	1.335001067	1.722766598	1.193922468	1.58113883	1.224744871	2.6	0	1.481604541	1.481604541	0.09531018	1.193922468
12030074	3.900719359	3.335769576	3.387909487	2.721295428	1.386294361	0	0.875468737	2.610069793	1.85629799	0	1.386294361	1.722766598	2.821378886	1.547562509	2.468099531	0.875468737	2.19089023	4.898979486	1.386294361	0	3.464101615	0.875468737	0	0	0	0	1.85629799	0	1.16315081	0.875468737	0.955511445	1.58113883	1.303840481	2.8	-0.105360516	1.458615023	1.223775432	-0.105360516	0.530628251
12030075	3.708436953	3.206803244	3.610296098	2.501435952	1.410986974	0	1.808288771	3.063390922	1.960094784	0	1.131402111	2.104134154	2.219203484	3.077312261	2.856470206	0	2.469817807	5.049752469	1.410986974	1.410986974	4.037325848	2.104134154	0	0	0	0	1.808288771	1.131402111	1.098612289	0.693147181	0.993251773	1.58113883	1.303840481	2.6	0.993251773	0.993251773	0.993251773	0.262364264	0.993251773
12030076	4.186954129	0	0	2.714694744	0	0	0.78845736	2.379546134	0	0	1.458615023	1.871802177	2.272125886	1.481604541	0	0	3.1144823	6.049793385	2.714694744	1.871802177	5.186520992	2.151762203	0	0	0	0	2.379546134	0	0.78845736	1.481604541	1.029619417	1.58113883	1.224744871	2.6	0.336472237	1.029619417	1.029619417	0	0.336472237
12030077	3.916592549	0	2.972975286	2.57261223	2.014903021	0	0.641853886	2.493205453	1.722766598	0	0.641853886	2.128231706	2.2300144	1.458615023	0	0.641853886	4.324349662	5.118593557	1.871802177	1.30833282	4.837354649	2.415913778	0	0	0	0	2.928523524	0.641853886	1.547562509	1.722766598	1.098612289	1.61245155	1.264911064	2.4	1.098612289	1.098612289	0.693147181	0.693147181	1.791759469
12030078	3.828858764	0	0	2.442347035	2.116255515	0	0	3.131136911	0.741937345	0.741937345	1.435084525	1.987874348	2.116255515	2.63188884	0	0	4.785394446	4.785394446	1.435084525	0.741937345	3.820994635	1.840549633	0	0	0	0	2.341805806	0	1.410986974	1.648658626	0.182321557	1.549193338	1.224744871	2.7	0.182321557	1.280933845	0.875468737	0.182321557	0.875468737
12040025	3.869428608	0	0	1.987874348	2.282382386	0	0.875468737	2.90690106	0	1.30833282	0.875468737	2.140066163	1.808288771	2.995732274	3.100092289	0.875468737	3.31662479	5.291502622	1.808288771	0	3.820994635	0.875468737	0	0	0	0	1.808288771	0	1.808288771	1.568615918	0.955511445	1.61245155	1.264911064	3	0.262364264	1.386294361	0.955511445	0.262364264	0.955511445
12040028	3.435147821	0	0	2.944438979	2.186051277	0	2.312535424	3.126760536	1.335001067	0	0.916290732	0.916290732	2.803360381	2.734367509	3.04927304	0	2.50998008	4.774934555	3.370738174	1.335001067	6.363961031	2.433613355	0	0	0	0	0	0	2.028148247	1.609437912	0.336472237	1.702938637	1.341640786	2.8	1.029619417	1.945910149	1.722766598	0.336472237	1.435084525
12040029	3.716713469	0	0	2.90690106	1.30833282	0	1.987874348	2.839078464	1.30833282	0	0.182321557	0.875468737	2.681021529	2.778819272	3.269568939	0	2.469817807	4.415880433	1.589235205	0	4.415880433	1.30833282	0	0	0	0	2.397895273	0	1.568615918	1.30833282	0.262364264	1.61245155	1.264911064	2.7	0.955511445	1.360976553	1.360976553	0.262364264	1.360976553
12040030	3.800823252	0	0	2.660259537	2.341805806	0	0	2.970414466	1.360976553	0	0.262364264	1.360976553	2.208274414	0	0	1.360976553	4.266145802	5.099019514	0	0	3.420526275	0.955511445	0	0	0.955511445	0.955511445	0	0	1.648658626	1.360976553	0.993251773	1.61245155	1.303840481	2.8	0.993251773	1.410986974	0.993251773	0.336472237	0.993251773
12040033	3.924840509	0	2.773026127	3.034952987	1.987874348	0	0.741937345	2.747270914	1.131402111	0	1.131402111	1.840549633	2.240709689	1.609437912	0	1.435084525	3.065941943	5.205766034	0.741937345	0	5.205766034	2.602689685	0	0	0	0	1.840549633	0	1.131402111	1.648658626	1.704748092	1.58113883	1.224744871	2.6	0.78845736	1.193922468	0.78845736	0.09531018	0.09531018
12040034	3.758685328	-0.510825624	3.086988794	2.587764035	2.054123734	0	0.470003629	3.250374492	1.131402111	0.470003629	1.131402111	1.945910149	2.054123734	2.772588722	2.856470206	0	1.974841766	4.837354649	1.547562509	0.832909123	3.754996671	0.832909123	0	0	0.470003629	0	2.054123734	0	1.360976553	1.16315081	1.029619417	1.549193338	1.224744871	2.8	0.587786665	1.30833282	1.029619417	-0.105360516	0.587786665
12040035	3.892677074	-0.105360516	3.428780123	2.388762789	1.871802177	0	1.193922468	2.856470206	1.458615023	0.78845736	1.193922468	1.458615023	2.028148247	1.686398954	0	1.686398954	1.483239697	5	1.193922468	0	5.10881591	2.282382386	0	0	0	0	2.163323026	0	1.481604541	1.704748092	0.875468737	1.58113883	1.303840481	2.6	0.875468737	1.280933845	1.280933845	0.182321557	0.875468737
12040036	3.662022	1.410986974	2.963570587	2.397895273	2.174751721	0	1.193922468	3.591817741	2.041220329	0	1.481604541	2.041220329	1.887069649	3.04927304	2.76000994	1.193922468	0	5.54977477	1.887069649	0	5.839520528	1.887069649	0	0	0	0	2.174751721	0.78845736	1.704748092	1.481604541	0.182321557	1.61245155	1.264911064	2.7	0.182321557	1.280933845	1.280933845	0.182321557	1.791759469
12040037	3.74547243	2.624668592	3.435631014	2.557227311	1.648658626	0	0.955511445	3.0301337	1.791759469	0	0.955511445	2.054123734	2.151762203	2.975529566	2.564949357	0.955511445	1.843908891	5.253570215	1.648658626	0	4.732863826	2.251291799	0	0	0	0	0.530628251	1.458615023	1.223775432	1.458615023	1.504077397	1.58113883	1.303840481	2.5	0.832909123	1.223775432	1.223775432	0.09531018	1.223775432
12040038	3.404458724	0	0	3.091042453	1.386294361	0	1.098612289	3.044522438	1.098612289	0	1.098612289	1.945910149	2.302585093	2.406945108	0	1.386294361	2.645751311	4.795831523	2.302585093	1.386294361	5.744562647	2.772588722	0	0	0	0	2.302585093	0.693147181	1.098612289	1.945910149	1.223775432	1.61245155	1.264911064	2.4	0.832909123	0.832909123	0.832909123	0.832909123	1.223775432
12040039	4.138648488	0	0	2.116255515	1.481604541	0	0	2.624668592	0	0.530628251	0.78845736	1.609437912	1.609437912	1.774952351	1.987874348	0.09531018	2.097617696	5.039841267	1.609437912	0.09531018	4.135214626	2.351375257	0	0	0	0	2.587764035	1.360976553	1.223775432	1.481604541	1.193922468	1.61245155	1.303840481	2.9	0.78845736	1.589235205	1.335001067	0.470003629	1.193922468
12040040	4.221755178	0	3.170903326	2.602689685	1.568615918	0	1.335001067	2.442347035	1.064710737	0	1.335001067	1.757857918	2.734367509	0	0	1.064710737	1.949358869	4.806245936	2.791165108	1.335001067	5.54977477	1.902107526	0	0	0	0	2.360854001	0.641853886	1.335001067	1.757857918	1.098612289	1.58113883	1.303840481	2.6	0.693147181	0.693147181	0.693147181	0	1.098612289
12040042	4.24073665	0	0	2.772588722	1.824549292	0	0	2.00148	0.916290732	0	0.916290732	2.00148	2.151762203	2.63188884	2.351375257	0	2.720294102	5.66568619	2.00148	1.589235205	3.847076812	1.824549292	0	0	0	0	1.589235205	0	0.875468737	1.30833282	0.993251773	1.58113883	1.264911064	2.4	0.336472237	0.993251773	0.336472237	0.336472237	0.993251773
12040043	3.984529696	0	0	2.468099531	1.589235205	0	0.693147181	2.753660712	1.064710737	1.360976553	1.064710737	1.360976553	1.360976553	1.547562509	2.815408719	1.064710737	2.966479395	5.14781507	1.589235205	0	4.086563348	1.360976553	0	0	0	0	2.174751721	1.064710737	1.589235205	1.386294361	0.182321557	1.58113883	1.224744871	2.4	0.182321557	1.547562509	1.547562509	0	0.875468737
12040045	3.791232953	1.386294361	3.341978022	2.949688335	1.458615023	0	0.955511445	2.63188884	1.252762968	0	1.458615023	1.648658626	1.808288771	2.451005098	0	0.955511445	4.171330723	4.171330723	0.955511445	0.955511445	5.019960159	2.753660712	0	0	0	0	2.054123734	0	1.458615023	1.223775432	1.481604541	1.549193338	1.224744871	2.6	0.530628251	1.481604541	1.481604541	0	0.955511445
12040046	3.926616008	0	0	2.960105096	0.875468737	0	0.875468737	2.895911938	1.280933845	0	0.875468737	1.568615918	1.791759469	2.785011242	2.406945108	1.280933845	2.449489743	5.805170109	2.261763098	1.974081026	3.464101615	2.128231706	0	0	0	0	2.895911938	0.875468737	1.791759469	1.791759469	0.405465108	1.549193338	1.183215957	2.6	0.405465108	1.064710737	0.405465108	0.405465108	1.064710737
12040047	3.882985467	0	0	2.587764035	1.667706821	0	0	2.772588722	1.386294361	0	0.993251773	1.667706821	2.370243741	2.370243741	2.734367509	1.667706821	0	5.291502622	0.993251773	0	4.472135955	2.079441542	0	0	0	0	1.386294361	0.993251773	0.262364264	0.955511445	0.955511445	1.58113883	1.303840481	2.4	0.955511445	1.360976553	1.648658626	0.262364264	0.262364264
12040048	4.032557807	0	0	2.63188884	1.335001067	0	1.335001067	2.944438979	0	0	0.916290732	2.028148247	1.840549633	0	2.587764035	0	1.58113883	5.394441584	2.433613355	1.335001067	4.774934555	2.028148247	0	0	0	0	2.944438979	1.335001067	0.955511445	1.609437912	0.993251773	1.61245155	1.341640786	2.6	0.336472237	1.410986974	1.410986974	0.336472237	0.336472237
12050044	3.919514871	0	0	2.721295428	1.335001067	0	0.916290732	2.186051277	1.335001067	0	1.335001067	1.335001067	1.335001067	1.902107526	0	1.335001067	5.73585216	5.73585216	2.312535424	1.840549633	5.029910536	1.62924054	0	0	0	0	1.335001067	0	1.840549633	1.62924054	0.78845736	1.702938637	1.414213562	2.4	1.16315081	1.16315081	0.78845736	1.16315081	1.458615023
12050045	4.101717317	1.85629799	3.27978276	2.753660712	0	0	0	2.163323026	1.458615023	0	0.530628251	1.458615023	1.252762968	2.525728644	2.332143895	0	5.899152482	5.272570531	2.163323026	1.648658626	5.744562647	3.19047635	0	0	0	0	1.808288771	0.530628251	1.648658626	1.648658626	1.029619417	1.643167673	1.303840481	2.6	0.641853886	1.722766598	1.547562509	0.641853886	1.871802177
12050046	3.931551085	0	0	2.509599262	1.029619417	0	1.335001067	1.887069649	0.641853886	0	1.029619417	1.740466175	2.341805806	1.547562509	0	0	6.655824517	5.403702434	2.772588722	2.014903021	6.220932406	3.077312261	0	1.029619417	2.014903021	0	1.887069649	2.014903021	1.029619417	1.547562509	1.458615023	1.58113883	1.264911064	2.7	0.09531018	1.458615023	1.458615023	0	1.458615023
12050047	4.108395385	1.280933845	3.825593277	2.4765384	1.609437912	0	1.609437912	2.4765384	1.609437912	0.693147181	1.386294361	2.292534757	1.386294361	2.995732274	0	0	5.540758071	4.5607017	2.76000994	2.4765384	6.049793385	3.246490992	0.693147181	0	0	0	2.557227311	0	1.098612289	2.079441542	0.641853886	1.643167673	1.303840481	2.9	1.335001067	1.335001067	1.335001067	1.029619417	1.722766598
12050048	3.966662694	0	0	2.509599262	1.252762968	0	0	2.174751721	0	0	0.587786665	1.481604541	1.808288771	2.140066163	2.041220329	1.252762968	5.540758071	4.183300133	1.808288771	0.587786665	6.140032573	2.960105096	0	0	1.252762968	0	2.261763098	0	2.066862759	2.066862759	1.280933845	1.673320053	1.341640786	2.8	0.993251773	1.686398954	1.504077397	0.993251773	1.504077397
12050049	4.167533064	0	0	2.747270914	0.587786665	0	0	2.116255515	1.029619417	0.587786665	1.029619417	1.704748092	1.704748092	0	0	0	6.633249581	5.66568619	2.116255515	1.526056303	5.907622195	3.314186005	0	0	0	0	1.30833282	0	1.280933845	1.526056303	1.16315081	1.61245155	1.303840481	2.7	-0.223143551	1.722766598	1.722766598	0.470003629	0.875468737
12050050	3.740498945	0	2.947277053	2.667228207	2.424802726	0	1.824549292	3.288401888	1.131402111	1.131402111	1.824549292	2.332143895	1.974081026	2.995732274	2.163323026	1.410986974	5.176871642	4.969909456	2.595254707	2.424802726	5.656854249	2.424802726	0.741937345	0	0	0	1.824549292	0	0.693147181	1.974081026	1.504077397	1.58113883	1.224744871	2.5	0.587786665	1.280933845	0.993251773	-0.105360516	1.504077397
12050051	3.861781789	1.740466175	3.309666717	2.104134154	1.916922612	0	0	3.020424886	1.916922612	0.993251773	0.993251773	1.410986974	1.704748092	1.740466175	2.302585093	1.410986974	5.48634669	6.196773354	0.993251773	0	4.679743583	2.797281335	0	0	0	0	0.993251773	0.993251773	0.336472237	2.104134154	0.993251773	1.643167673	1.303840481	2.4	1.410986974	1.410986974	1.410986974	0.336472237	1.410986974
12050052	3.923022291	0.916290732	3.157681041	2.681021529	2.054123734	0	0.641853886	2.459588842	1.064710737	0.641853886	1.360976553	1.757857918	1.589235205	2.564949357	0	0.641853886	6.156297589	5.215361924	2.163323026	1.757857918	5.656854249	2.912350665	0	0	1.064710737	0	1.589235205	2.370243741	1.568615918	1.757857918	1.098612289	1.61245155	1.264911064	2.6	0.693147181	1.808288771	1.62924054	0	1.098612289
12050053	3.855240991	0	2.863400162	2.197224577	0.587786665	0	2.667228207	2.727852828	0.993251773	0.587786665	0.993251773	2.292534757	2.091864062	2.734367509	3.0301337	0.587786665	3.674234614	4.549725266	2.985681938	1.840549633	7.106335202	3.360375387	0	0	0	0	1.280933845	1.686398954	1.504077397	1.686398954	0.955511445	1.61245155	1.264911064	2.4	0.530628251	1.223775432	1.223775432	0.530628251	1.223775432
12050054	3.872242135	1.722766598	3.668727766	2.549445171	1.808288771	0.993251773	2.701361213	2.00148	1.410986974	0.693147181	1.547562509	2.174751721	2.312535424	1.916922612	2.332143895	0.693147181	4.347413024	4.722287581	3.161246712	2.549445171	7.169379332	3.632309103	0.993251773	0	0.336472237	0	0.336472237	0	1.547562509	1.386294361	0.916290732	1.61245155	1.303840481	2.6	0.641853886	1.131402111	1.131402111	0.182321557	1.722766598
12050055	4.168198931	0	0	2.128231706	0	0	2.014903021	1.30833282	0.641853886	0	0.641853886	1.722766598	2.415913778	2.549445171	2.76000994	0	4.538722287	3.872983346	2.57261223	2.128231706	6.488451279	3.39785848	1.30833282	0	1.30833282	0	2.014903021	1.029619417	1.722766598	1.335001067	0	1.61245155	1.264911064	2.5	0.741937345	1.131402111	0.741937345	0.741937345	1.410986974
12050056	3.816084628	0	0	3.0301337	0	0	1.458615023	2.48490665	0.78845736	0	0.78845736	2.163323026	1.458615023	1.568615918	0	1.686398954	6.511528238	5.215361924	2.388762789	1.193922468	5.61248608	2.48490665	0	0	1.193922468	0	0	0	0.09531018	1.704748092	0.78845736	1.549193338	1.183215957	2.2	0.78845736	1.193922468	1.193922468	0	1.193922468
12050057	4.014417126	0	0	2.468099531	0.693147181	0.693147181	1.064710737	2.815408719	0.693147181	0.693147181	1.064710737	1.931521412	1.931521412	1.960094784	3.325036021	1.360976553	6.024948133	5.049752469	2.541601993	1.774952351	5.14781507	2.753660712	0	0	0	0	2.379546134	0.693147181	1.589235205	1.757857918	1.193922468	1.643167673	1.303840481	2.8	0.916290732	1.410986974	1.193922468	0.916290732	1.410986974
12050058	3.708387921	1.335001067	3.368364225	2.890371758	1.280933845	0	0.336472237	2.240709689	0.78845736	0.336472237	1.064710737	2.066862759	1.757857918	1.193922468	0	1.458615023	5.366563146	4.062019202	2.066862759	1.871802177	5.692099788	3.135494216	0	0	0	0	2.240709689	0	1.481604541	1.757857918	1.280933845	1.61245155	1.303840481	2.5	0.78845736	1.280933845	1.458615023	0.336472237	1.064710737
12050059	3.768660589	0	0	3.194583132	1.547562509	0	0.832909123	3.039749159	0.832909123	0	0.832909123	1.945910149	2.091864062	1.667706821	0	1.945910149	4.939635614	4.827007354	2.091864062	1.757857918	4.171330723	2.714694744	0	0	0	0	2.091864062	0	1.252762968	1.526056303	1.193922468	1.643167673	1.341640786	2.6	0.78845736	1.193922468	0.78845736	0.78845736	1.193922468
12050060	3.90509909	0	0	3.034952987	1.931521412	0	1.435084525	2.525728644	0	0	1.435084525	1.931521412	2.116255515	2.624668592	3.100092289	1.435084525	4.711687596	4.086563348	1.722766598	0	4.5607017	2.525728644	0	0	1.029619417	0	1.722766598	0	0.336472237	2.128231706	1.458615023	1.58113883	1.264911064	2.4	0.336472237	1.064710737	0.336472237	0.336472237	1.064710737
12050061	3.822710802	0	3.248279275	2.533696814	2.028148247	0.530628251	2.128231706	2.867898902	1.435084525	0	0.916290732	2.028148247	1.774952351	1.458615023	2.163323026	0.916290732	4.847679857	5.422176685	3.122364924	2.821378886	6.348228099	3.292126287	0.530628251	0	0	0	1.223775432	1.609437912	1.435084525	2.028148247	0.587786665	1.61245155	1.303840481	2.7	0.993251773	0.993251773	1.280933845	0.587786665	1.504077397
12050062	3.842051083	0	0	2.2300144	2.351375257	0	1.252762968	2.2300144	0.832909123	0.832909123	0.832909123	2.091864062	2.2300144	2.778819272	0	0	3.577708764	4.037325848	2.451005098	0.832909123	5.495452666	2.923161581	0	0	0	0	0	0	1.252762968	1.757857918	0.875468737	1.643167673	1.414213562	2.8	0.875468737	1.280933845	1.280933845	0.875468737	0.875468737
12050063	3.923931813	0	0	2.557227311	1.609437912	0	0.693147181	2.292534757	0	0	1.609437912	1.774952351	2.879198457	1.931521412	0	0.693147181	3.449637662	3.591656999	2.4765384	1.386294361	4.669047012	2.4765384	0	0	0	0	1.931521412	1.774952351	0.693147181	1.386294361	0.641853886	1.61245155	1.341640786	2.4	0.641853886	0.641853886	0.641853886	0.641853886	0.641853886
12050064	3.945786548	0	3.891738662	2.975529566	0	0	2.282382386	0.693147181	1.931521412	0	1.064710737	2.054123734	2.541601993	1.686398954	2.00148	0.693147181	4.647580015	5.14781507	2.815408719	1.774952351	6.107372594	2.687847494	0	0	0	0	0.693147181	0.693147181	0.693147181	1.589235205	0.09531018	1.61245155	1.341640786	2.8	0.78845736	1.16315081	1.458615023	0.09531018	1.16315081
12050065	3.852315463	0	0	2.646174797	2.163323026	0	2.282382386	2.282382386	1.686398954	0	1.193922468	2.028148247	2.163323026	2.091864062	0	0.78845736	4.774934555	5.215361924	2.163323026	2.028148247	6.426507605	3.218875825	0	0.78845736	0.78845736	0	1.193922468	1.193922468	1.481604541	1.481604541	1.740466175	1.643167673	1.378404875	2.4	1.223775432	1.526056303	1.223775432	0.832909123	0.832909123
12050066	3.973719993	0	0	2.90690106	1.686398954	0	0	2.151762203	0	0	0.78845736	2.272125886	1.686398954	2.564949357	2.302585093	1.16315081	4.636809248	4.516635916	0	0	5.186520992	2.965273066	0	0	0	0	0	0.78845736	0.78845736	1.193922468	1.504077397	1.58113883	1.303840481	2.2	0.78845736	1.223775432	1.223775432	0.09531018	0.09531018
12050067	3.699992475	0	0	2.923161581	1.547562509	0	1.252762968	2.091864062	1.252762968	0	0.832909123	2.091864062	1.547562509	1.774952351	2.901421594	0.832909123	5.059644256	4.939635614	2.923161581	2.451005098	5.394441584	3.194583132	0	0	0	0	0.832909123	0	1.757857918	1.757857918	0.916290732	1.643167673	1.341640786	3	0.916290732	1.589235205	1.589235205	0.916290732	1.589235205
12050068	3.78211931	0	3.628837475	2.272125886	1.871802177	0.470003629	0.470003629	1.386294361	1.16315081	0	0.470003629	2.091864062	1.722766598	0	0	1.987874348	4.582575695	5.07937004	1.568615918	1.16315081	4.75394573	2.727852828	1.568615918	0	1.386294361	0	2.272125886	0	1.722766598	1.722766598	1.252762968	1.549193338	1.183215957	2.4	-0.105360516	0.955511445	0.530628251	-0.105360516	0.530628251
12050069	3.957550711	0	0	2.332143895	0.832909123	0	1.931521412	2.079441542	1.223775432	0	0.09531018	1.740466175	1.740466175	0	0	0	5.674504384	5.029910536	1.526056303	0.832909123	3.860051813	1.526056303	0	0	0	0	1.740466175	0	1.740466175	1.526056303	1.740466175	1.58113883	1.264911064	2.4	1.029619417	1.029619417	1.029619417	0.336472237	1.029619417
12050070	3.890799369	0	0	2.674148649	2.312535424	1.064710737	1.064710737	2.564949357	1.458615023	0	0.336472237	1.974081026	2.312535424	0	0	0	4.50555213	4.50555213	2.766319109	1.757857918	5.513619501	1.757857918	0	0	0	0	1.458615023	0	1.029619417	1.029619417	1.029619417	1.549193338	1.224744871	2.4	0.336472237	1.435084525	1.029619417	0.336472237	0.336472237
12050072	3.751830779	0	0	2.667228207	1.757857918	0	0	3.072693315	1.064710737	0	0.78845736	1.871802177	1.609437912	2.660259537	2.370243741	1.280933845	3.701351105	5.813776741	2.066862759	1.280933845	4.324349662	2.151762203	0	0	0	0	1.458615023	0	1.481604541	1.757857918	0.336472237	1.61245155	1.341640786	2.3	0.993251773	1.568615918	1.410986974	0.741937345	1.223775432
12050073	3.845669505	0	0	2.595254707	1.131402111	0	0	2.740840024	0.741937345	0	0	1.824549292	1.824549292	1.667706821	0	1.131402111	4.7644517	5.375872022	0.741937345	0.741937345	3.937003937	2.2300144	0	0.741937345	0.741937345	0	1.131402111	0	0.693147181	1.435084525	0.832909123	1.58113883	1.264911064	2.4	0.832909123	0.832909123	0.832909123	0.832909123	1.223775432
12050074	3.934957977	0	0	2.587764035	1.568615918	0.641853886	0.641853886	2.351375257	1.064710737	0	1.335001067	2.151762203	2.587764035	2.251291799	0	1.568615918	4.254409477	5.069516742	1.335001067	1.064710737	4.679743583	2.660259537	1.064710737	0	1.064710737	0	0.641853886	0.641853886	0.693147181	1.064710737	1.252762968	1.516575089	1.140175425	2.5	0	0.875468737	0.182321557	0	1.252762968
12050075	3.745141633	0	3.32478419	2.708050201	1.609437912	0	0.693147181	2.48490665	1.945910149	0	1.098612289	2.397895273	1.609437912	2.721295428	2.815408719	1.098612289	3.605551275	5.830951895	2.48490665	0	4.358898944	1.945910149	0.693147181	0	0	0	2.302585093	0	1.386294361	1.386294361	1.064710737	1.58113883	1.341640786	2.6	0.693147181	0.693147181	0.693147181	0.693147181	1.589235205
12050077	3.611188146	0	0	2.90690106	2.501435952	0	0	3.0301337	0.875468737	0	1.30833282	1.808288771	1.987874348	1.902107526	2.351375257	0	4.277849927	4.816637832	0.875468737	0	5.059644256	0.875468737	0	0	0	0	2.595254707	2.282382386	1.280933845	1.568615918	1.029619417	1.61245155	1.378404875	3	0.336472237	1.435084525	1.435084525	0.336472237	1.029619417
12050078	3.630800028	0	0	2.48490665	2.261763098	0	0.875468737	2.674148649	0	0	0.875468737	1.974081026	1.791759469	0	0	1.568615918	3.962322551	4.785394446	0.875468737	0.875468737	4.909175083	2.261763098	0	0	0.875468737	0	1.568615918	0	1.791759469	1.791759469	1.589235205	1.58113883	1.264911064	2.6	0.182321557	1.589235205	1.30833282	0.182321557	0.182321557
12050082	3.751008826	0	2.704309881	2.839078464	2.028148247	0	0.641853886	2.944438979	1.568615918	1.335001067	1.740466175	1.740466175	1.902107526	1.568615918	2.587764035	1.568615918	5.253570215	5.431390246	2.433613355	2.251291799	3.521363372	2.028148247	0	0	0	0	2.251291799	0	1.064710737	1.568615918	1.481604541	1.549193338	1.224744871	2.4	0.09531018	1.481604541	1.193922468	0.09531018	1.193922468
12050083	3.517853857	0	0	3.020424886	1.916922612	0.993251773	0.993251773	3.020424886	0.993251773	0	1.410986974	1.704748092	1.410986974	2.815408719	2.901421594	1.410986974	4.38178046	5.234500931	2.617395833	2.397895273	4.827007354	2.879198457	0.993251773	0	0.993251773	0	1.916922612	0	0.993251773	1.410986974	0.993251773	1.58113883	1.264911064	2.6	0.993251773	1.386294361	0.993251773	0.262364264	0.262364264
12050084	3.522706799	0	0	2.660259537	2.501435952	0	1.131402111	3.353406718	0	1.410986974	1.410986974	1.960094784	1.808288771	2.332143895	2.251291799	1.410986974	5.14781507	5.049752469	2.104134154	1.960094784	5.14781507	2.912350665	0	0	0	0.693147181	2.104134154	0	1.098612289	1.386294361	1.098612289	1.61245155	1.264911064	2.4	1.098612289	1.62924054	1.386294361	0.693147181	1.386294361
12050085	3.626844463	0	0	3.0301337	2.332143895	0	1.223775432	2.533696814	1.223775432	0	1.223775432	2.219203484	2.079441542	1.740466175	0	1.931521412	4.147288271	4.909175083	1.526056303	0.832909123	4.795831523	2.079441542	1.526056303	0	0	0	1.223775432	0	1.916922612	0.78845736	1.481604541	1.549193338	1.264911064	2.4	0.78845736	1.193922468	1.193922468	0.09531018	1.193922468
12050086	3.836372305	0	0	2.721295428	2.517696473	0	0.641853886	2.995732274	0	0.641853886	0.641853886	2.151762203	1.568615918	3.157000421	3.325036021	1.064710737	3.521363372	5.770615219	1.064710737	1.064710737	3.521363372	2.151762203	0	0	0	0	1.335001067	1.740466175	1.335001067	1.335001067	1.931521412	1.58113883	1.264911064	2.4	0.09531018	1.223775432	0.832909123	0.09531018	0.832909123
12050087	3.545643986	0	2.695100042	2.468099531	0.693147181	0	1.064710737	2.174751721	1.360976553	1.064710737	1.064710737	2.054123734	1.931521412	1.824549292	0	0	3.130495168	4.949747468	3.314186005	2.379546134	7.211102551	3.277144733	0.693147181	0	0.693147181	0	1.064710737	0.693147181	1.916922612	1.589235205	1.029619417	1.549193338	1.303840481	2.7	-0.105360516	1.526056303	1.029619417	-0.105360516	1.526056303
12050088	3.604219855	0	0	2.646174797	2.312535424	0	0	2.646174797	0.693147181	0.693147181	1.098612289	1.808288771	1.960094784	1.916922612	0	1.960094784	4.024922359	4.494441011	1.808288771	1.386294361	3.478505426	1.960094784	0	0	0	0	2.721295428	0	1.609437912	1.791759469	1.029619417	1.643167673	1.378404875	2.4	1.029619417	1.547562509	1.30833282	1.029619417	1.547562509
[truncated: 38,404 more rows]
