# Supplementary material for: Childhood Demographics and Socioeconomic Conditions Predict Reproduction 15 Years Later
Source: Evol Psychol. 2026 Apr 9;24(1):14747049261432881. doi: 10.1177/14747049261432881 (PMC13070147; doi:10.1177/14747049261432881)
Supplement: sj-zip-2-evp-10.1177_14747049261432881 - Supplemental material for Childhood Demographics and Socioeconomic Conditions Predict Reproduction 15 Years Later [file sj-zip-2-evp-10.1177_14747049261432881.zip › Files to Evolutionary Psychology/study1_ca7_Rmarkdown.Rmd]

---
title: "LHT Canada"
author: "Vini Koehler"
date: "`r Sys.Date()`"
output:
  html_document: default
  pdf_document: default
---

# Dissemination areas

```{r setup, include=FALSE}
knitr::opts_chunk$set(echo = TRUE)
knitr::opts_knit$set(root.dir = "G:/OneDrive/McMaster/Studies/LHT_Canada/Data/analysis")
```

# Loading packages
```{r}
library(dplyr)        # for general data wrangling
library(seminr)       # for PLS-SEM
library(corrr)        # for correlation matrices
library(psych)
library(ggcorrplot)   # for correlation plots
library(FactoMineR)   # for PCAs
library(factoextra)   # for PCA plots
library(lavaan)       # for EFA and CB-SEM (if necessary)
library(caret)        # for stratified cross validation
```

If you ever want to clean your environment.
```{r}
#rm(list=ls())
```

# PLS-SEM
Reading the data frame 
```{r}
df_da_main2 <- read.csv("df_da_main_outliers_removed.csv") 
```

Everything as numeric.
```{r}
# Get the number of columns in the data frame
num_cols <- ncol(df_da_main2)

# Loop through each column starting from the second column
for (i in 3:num_cols) {
  # Apply as.numeric to each column
  df_da_main2[, i] <- as.numeric(df_da_main2[, i])
}
```

Counting NAs
```{r}
for (col_name in names(df_da_main2)[-1]) {  # Remove the first column
  col <- df_da_main2[[col_name]]

  # Sum of NA values
  sum_na <- sum(is.na(col))
  print(paste(col_name, " - Sum of NAs:", sum_na))
}
```

No problem so far.

## Renaming variables
Changes from the previous model:<br/>
1. Removing *Female_lone_parent2* (% of income from other sources); *Precarious_labour2* (Unemployment rate of people 15 yo and over), and *4* (15 yo and over who worked part year or part time); and *Migrants and Speaking foreign languages2, 4, 5, 6* and *8*.<br/> 
*MSFL7* (People speaking non-official language) is loading negatively with the factor. A correlation between *MSFL7* and Ethnicity factor is showing a high correlation between *MSFL7* and *visible minority* whereas *visible minority* is correlating and loading negatively with *indigenous population*. I will change the factors according to these correlations.<br/>
```{r}
df_da <- df_da_main2 %>%
  rename(c(
# Low-income
LI1 = 'col_06_94k_log',
# Lone-parent income (Deleted)
# Lack of resources
LOR1 = 'col_06p_22_log',
LOR2 = 'col_06p_23_log',
# LOR3 = 'col_06p_72_log',
LOR3 = 'col_06p_121_log',
# Low-schooling
LS1 = 'col_06p_75_log',
# Female lone-parent
FLP1 = 'col_06p_19_log',
#FLP2 = 'col_06_97_log', 
FLP2 = 'col_06_108k_log',
# Male lone-parent
MLP1 = 'col_06p_20_log',
# Separated
# S1 = 'col_06p_11_log',
S1 = 'col_06p_12_log',
S2 = 'col_06p_13_log',
# Precarious Labour
PL1 = 'col_06_43_log',
#PL2 = 'col_06_45_log',
#PL3 = 'col_06p_66_log', 
PL2 = 'col_06p_69_sqrt', 
#PL4 = 'col_06p_91_sqrt',
# Migrants and Speaking foreign languages
MSFL1 = 'col_06p_36_log',
#MSFL2 = 'col_06p_37_log',
MSFL2 = 'col_06p_38_sqrt',
#MSFL4 = 'col_06p_39_log',
#MSFL5 = 'col_06p_123_log',
#MSFL6 = 'col_06p_31_log', 
#MSFL7 = 'col_06p_32_log',
#MSFL8 = 'col_06p_33_log',
# Speaking foreign languages (Deleted)
# Indigenous
I1 = 'col_06p_77_log',
# Visible minority
VM1 = 'col_06p_78_log',
VM2 = 'col_06p_32_log',
# Young children
YC1 = 'col_06p_7a_log',
YC2 = 'col_06p_8a_log',
# Frequent reproduction
# FR1 = 'col_21p_21_log', # "Divorced marital status". This was assigned wrong in the previous markdown file.
FR1 = 'col_21_45_sqrt',
FR2 = 'col_21_46_sqrt',
FR3 = 'col_21p_43_log',
FR4 = 'col_21p_44_log',
# Single parenting
SP1 = 'col_21_118',
# Big families
# BF1 = 'col_21p_15_log',
# BF2 = 'col_21p_16_log',
# BF3 = 'col_21p_43_log',
# BF4 = 'col_21p_44_log',
# Recent reproduction
RR1 = 'col_21p_9_log'
))

```

## Models
I will be changing the models directly here and only saving the last one, but the steps can be deduced from the description in this file and the CSVs.
```{r}
ca_mm <- constructs(
  composite("Low income", single_item("LI1")),
  composite("Lack of resources",  multi_items("LOR", 1:3), weights = mode_B),
  composite("Low schooling",  single_item("LS1")),
  composite("Female Lone parents",  multi_items("FLP", 1:2), weights = mode_B),
  composite("Male Lone parents", single_item("MLP1")),
  composite("Separated",  multi_items("S", 1:2), weights = mode_B),
  composite("Precarious Labor",  multi_items("PL", 1:2), weights = mode_B),
  composite("Migrants and Speaking foreign languages",  multi_items("MSFL", 1:2), weights = mode_B),
  composite("Indigenous",  single_item("I1")),
  composite("Visible minority",  multi_items("VM", 1:2), weights = mode_B),
  composite("Young children",  multi_items("YC", 1:2), weights = mode_B),
  composite("Frequent reproduction",  multi_items("FR", 1:4), weights = mode_A),
  composite("Single parenting", single_item("SP1")),
  #composite("Big families",  multi_items("BF", 1:4), weights = mode_A),
  composite("Recent reproduction", single_item("RR1"))
  )
```

```{r}
ca_sm <- relationships(
  paths(from = c("Low income",
                 "Lack of resources",
                 #"Low schooling",
                 #"Female Lone parents",
                 #"Male Lone parents",
                 "Separated",
                 #"Precarious Labor",
                 #"Migrants and Speaking foreign languages",
                 #"Indigenous",
                 "Visible minority",
                 "Young children"
                  ),
        to = "Frequent reproduction"
))
# ,
#   paths(from = c(#"Low income",
#                  "Lack of resources",
#                  "Low schooling",
#                  "Female Lone parents",
#                  #"Male Lone parents",
#                  "Separated",
#                  #"Precarious Labor",
#                  "Migrants and Speaking foreign languages",
#                  "Indigenous",
#                  "Visible minority",
#                  "Young children"
#                   ),
#         to = "Single parenting"
#              
# ),
#   paths(from = c("Low income",
#                  "Lack of resources",
#                  "Low schooling",
#                  "Female Lone parents",
#                  "Male Lone parents",
#                  "Separated",
#                  "Precarious Labor",
#                  "Migrants and Speaking foreign languages",
#                  "Indigenous",
#                  #"Visible minority",
#                  "Young children"
#                   ),
#         to = "Recent reproduction"
# )
# )
```

```{r}
ca_m <- estimate_pls(data = df_da,
      measurement_model = ca_mm,
      structural_model = ca_sm,
      inner_weights = path_weighting,
      missing = mean_replacement)
```


Summarizing it. If it didn't reach 300 iterations it means the model converged.
```{r}
summary_ca_m<- summary(ca_m)
summary_ca_m$iterations
```

I will run the final model and save the CSVs with nboot = 10,000, but I'll run every other one and save the HTML with 100 to save time.
```{r}
boot_ca_m<- bootstrap_model(seminr_model = ca_m,
                                   nboot = 100,
                                   cores = parallel::detectCores(),
                                   seed = 123)
```

Setting alpha = .01 because we want higher significance even though that's not very informative in this study.
```{r}
sum_boot_ca_m <-summary(boot_ca_m, alpha = 0.01)
```

## Plotting it
```{r}
plot(summary_ca_m$reliability)
plot(boot_ca_m)
```

**1st model**<br/>
Both multiple variable models are above reliability criteria.

**2nd model**<br/>
*Frequent reproduction* above reliability criteria

# Inspecting measurement model<br/>
## <font size="4">**Reflective factors (outcomes)**</font><br/>
Here we are looking for variables loading into "Young children and Lone parents".<br/>
We are looking for values above .7.<br/>

<font size="4">Inspecting the outer loadings</font> 
```{r}
summary_ca_m$loadings
#write.csv(summary_ca_m$loadings, file = "ca7_loadings.csv")
```

**1st model**<br/>
All above .7

**2nd model**<br/>
Above .7

<font size="4">Inspecting the indicators reliability</font>
We are looking for values above .5.<br/>
```{r}
summary_ca_m$loadings^2
#write.csv(summary_ca_m$loadings^2, file = "ca7_loadings_squared.csv")
```

**1st model**<br/>
BF4 was .499. It would be rounded to .5 in a two decimal result. This factor represents households (BF1 and BF2) or families (BF3 and BF4) with 4 people and 5 or more. I'm worried that these may be coliner. So I will keep BF4 and proceed with the other measures.

**2nd model**<br/>
Above .5.


<font size="4">Inspecting the internal consistency and reliability</font>
Alpha, rhoC, and rhoA should be above .7 and AVE should be above .5.
```{r}
summary_ca_m$reliability
plot(summary_ca_m$reliability)
#write.csv(summary_ca_m$reliability, file = "ca7_reliability.csv")
```

**1st model**<br/>
All above criteria

**2nd model**<br/>
Above criteria


<font size="4">Fornell-Larcker criterion and HTMT to assess discriminant validity</font>
Fornell-Larcker table reports the square root of the AVE on the diagonal and construct correlations on the lower triangle (the between factor/components values). The diagonal should be larger than the construct correlations.<br/>
```{r}
summary_ca_m$validity$fl_criteria
#write.csv(summary_ca_m$validity$fl_criteria, "ca7_fl_discriminant_validity.csv")
```

**1st model**<br/>
*Big families* is not discriminant from frequent reproduction. I will opt to collapse BF3 and BF4 (families with 4 people and 5 or more people) to Frequent reproduction and delete BF1 and BF2 (households). Testing HTMT just in case.

**2nd model**<br/>
*Frequent reproduction* passed the threshold.


HTMT should be below .9 or ideally below .85. HTMT is typically a better alternative for discriminant validity than FL.<br/>
```{r}
summary_ca_m$validity$htmt
#write.csv(summary_ca_m$validity$htmt, "ca7_htmt_discriminant_validity.csv")
```

**1st Model**<br/>
Exactly. *Big families* and *Frequent reproduction* are above .9. No need to try bootstrapped htmt.

**2nd model**<br/>
*Frequent reproduction* below .8 with the other factors


```{r}
sum_boot_ca_m$bootstrapped_HTMT
#write.csv(sum_boot_ca_m$bootstrapped_HTMT, file = "ca7_boot_htmt.csv")
```

**2nd model**<br/>
*Frequent reproduction* only crossing .8 and the 95% CI with separated.


**I will accept reflective factors as is.**

## <font size="4">**Formative factors (predictors)**</font><br/>
Now we are looking at all predictive factors.<br/>

<font size="4">Inspecting collinearity</font><br/>
VIF above 5 is unacceptable, above 2 or 3 might be problematic.
```{r}
summary_ca_m$validity$vif
```

**2nd model**<br/>
No indicator is above .3. Migrants is the only with items above .2

**3rd model**<br/>
No indicator is above .3. *Migrants and Speaking foreign languages* is the only with items above .2

**4th model**<br/>
No indicator is above .3. *Visible minority* is the only with items above .2


<font size="4">Indicator Weights - Significance</font><br/>
I'll adopt at least .01 significance considering the sample size. So we need a T. Stat of 2.576 minimum.<br/>
Confidence intervals should not cross zero.
```{r}
sum_boot_ca_m$bootstrapped_weights
#write.csv(sum_boot_ca_m$bootstrapped_weights, file = "ca7_boot_weights.csv")
```

**2nd model**<br/>
*Speaking_foreign_language1* (first official language being neither English nor French),  and *Migrants2* (movers migrants), and *Precarious_Labour3* (self-employed (unincorporated) without paid help) are non-significant and crossing zero. 

I suspect *Speaking_foreign_language* and *Migrants* can be colinear. For now, I will continue with the other measures before re-booting the model.

**3rd model**<br/>
*MSFL2, 5* and *6* are are non-significant and crossing zero.

**4th model**<br/>
All items significant and not crossing zero. 

<font size="4">Indicators absolute importance - loadings - Significance</font><br/>
I'll adopt at least .01 significance considering the sample size. So we need a T. Stat of 2.576 minimum.<br/>
Confidence intervals should not cross zero.
We are also looking for loadings above .5.
```{r}
sum_boot_ca_m$bootstrapped_loadings
#write.csv(sum_boot_ca_m$bootstrapped_loadings, file = "ca7_boot_loadings.csv")
```

**2nd model**<br/>
All the items were significant and not crossing zero.
*Lone_parents_income1*, *lack_of_resources3*, *Lone_parents2*, *Separated1*, *Precarious_labor2*, *3* and *5*, and *Migrants2*, *4* and *5* all have loadings below .5. 

I'll change the formative factors now. It makes theoretical sense to merge *Speaking_foreign_languages* and *Migrants* and to merge *lone_parents* with *lone_parents_income*.

**3rd model**<br/>
All the items were significant and not crossing zero.
Several items loaded < .5: *Female_lone_parent2* (% of income from other sources); *Precarious_labour2* (Unemployment rate of people 15 yo and over), and *4* (15 yo and over who worked part year or part time); and *Migrants and Speaking foreign languages2, 4, 5, 6* and *8*.

*MSFL7* (People speaking non-official language) is loading negatively with the factor. A correlation between *MSFL7* and Ethnicity factor is showing a high correlation between *MSFL7* and *visible minority* whereas *visible minority* is correlating and loading negatively with *indigenous population*. I will change the factors according to these correlations. 

**4th model**<br/>
All items > .5, significant and not-crossing zero.

**Accepting the measurement model.**

# Structural model<br/>
<font size="4">Colinearity</font><br/>
VIF above 5 is unacceptable, above 2 or 3 might be problematic.
```{r}
summary_ca_m$vif_antecedents
```

**4th model**<br/>
No factors above .3. *Low income* and *Lack of resources* above 2 for all predictors.

**4th model**<br/>
No factors above .3. *Low income* and *Lack of resources* above 2 for some predictors.


<font size="4">Relevance and significance</font><br/>
Paths <br/>
I'll adopt at least .01 significance considering the sample size. So we need a "T. Stat" of 2.576 minimum.<br/>
Confidence intervals should not cross zero.<br/>
```{r}
sum_boot_ca_m$bootstrapped_paths
#write.csv(sum_boot_ca_m$bootstrapped_paths, file = "ca7_boot_paths.csv")
```

**4th model**<br/>
Paths not significant and crossing zero:

Low income  ->  Single parenting
Low schooling  ->  Frequent reproduction
Male Lone parents  ->  Frequent reproduction
Male Lone parents  ->  Single parenting
Precarious Labor  ->  Single parenting
Visible minority  ->  Recent reproduction

**5th model**<br/>
All paths significant and not crossing zero.


Total Paths <br/>
I'll adopt at least .01 significance considering the sample size. So we need a "T. Stat" of 2.576 minimum.<br/>
Confidence intervals should not cross zero.
```{r}
sum_boot_ca_m$bootstrapped_total_paths
#write.csv(sum_boot_ca_m$bootstrapped_total_paths, file = "ca7_boot_total_paths.csv")
```

**4th model**<br/>
Same result as the measure before.

**5th model**<br/>
Same result as the measure before. All paths significant and not crossing zero.

<font size="4">Explanatory power</font><br/>
R² should aim at above .3<br/>
. <.25 = neglibigle<br/>
. .2 - .5 = weak<br/>
. .5 - .75 = moderate<br/>
. >.75 = Strong<br/>
(Source: https://people.duke.edu/~rnau/rsquared.htm)<br/>
```{r}
summary_ca_m$paths
#write.csv(summary_ca_m$paths, file = "ca7_r_squared.csv")
```

**5th model**<br/>
Explanatory power of *single parent* and *recent reproduction* were negligible. I will run the next measures and save another model without these measures.

<font size="4">Effect size</font><br/>
f² should aim at above .1
. ≥ 0.02 = small
. ≥ 0.15 = medium
. ≥ 0.35 = large
(Source; https://www.ncbi.nlm.nih.gov/pmc/articles/PMC3328081/)
```{r}
summary_ca_m$fSquare
#write.csv(summary_ca_m$fSquare, file = "ca7_f_squared.csv")
```

**5th model**<br/>
*Female_lone_parents, Precarious_labor, Migrants_and_Speaking_foreign_language, Indigenous*  with negligible effect sizes.

There is no cleare recommendation in Hair 2018. So I will decide about that in more parsimonious versions of the model.

## <font size="4">Predictive value</font><br/>
```{r}
predict_ca_m  <-predict_pls(
  model = ca_m,
  technique = predict_DA,
  noFolds = 10,
  reps = 10
)
```

Summarizing it
```{r}
sum_predict_ca_m  <- summary(predict_ca_m)
sum_predict_ca_m 
```

LM Out-of-sample metrics RMSE always lower than the PLS counterpart. Results are near each other, though.

Now I will run another model removing *Female_lone_parents, Precarious_labor, Migrants_and_Speaking_foreign_language, Indigenous*.


## Conclusions
*Low income, Lack of resources, Separated, Visible minority* and *Young children* can moderately explain frequent reproduction. Most effect sizes were weak. PLS prediction was worse than naive LMs.


```{r}
df_dac <- select(df_da, c(
# Low-income
LI1, 
# Lone-parent income (Deleted)
# Lack of resources
LOR1, 
LOR2, 
# LOR3 = 'col_06p_72_log',
LOR3, 
# Low-schooling
LS1, 
# Female lone-parent
FLP1, 
#FLP2 = 'col_06_97_log', 
FLP2, 
# Male lone-parent
MLP1, 
# Separated
# S1 = 'col_06p_11_log',
S1, 
S2, 
# Precarious Labour
PL1,
#PL2 = 'col_06_45_log',
#PL3 = 'col_06p_66_log', 
PL2,
#PL4 = 'col_06p_91_sqrt',
# Migrants and Speaking foreign languages
MSFL1, 
#MSFL2 = 'col_06p_37_log',
MSFL2, 
#MSFL4 = 'col_06p_39_log',
#MSFL5 = 'col_06p_123_log',
#MSFL6 = 'col_06p_31_log', 
#MSFL7 = 'col_06p_32_log',
#MSFL8 = 'col_06p_33_log',
# Speaking foreign languages (Deleted)
# Indigenous
I1, 
# Visible minority
VM1,
VM2,
# Young children
YC1,
YC2,
# Frequent reproduction
# FR1 = 'col_21p_21_log', # "Divorced marital status". This was assigned wrong in the previous markdown file.
FR1,
FR2,
FR3,
FR4,
# Single parenting
SP1,
# Big families
# BF1 = 'col_21p_15_log',
# BF2 = 'col_21p_16_log',
# BF3 = 'col_21p_43_log',
# BF4 = 'col_21p_44_log',
# Recent reproduction
RR1
))
```


Pearson R Correlation
```{r}
correlation <- corr.test(df_dac)
pearson_corr <- correlation$r
pearson_corr_p_values <- correlation$p
write.csv(pearson_corr, "pearson_corr.csv")
write.csv(pearson_corr_p_values, "pearson_corr_p_values.csv")

```

Means and SDs
```{r}
# Get a list of all numeric columns
numeric_cols <- sapply(df_dac, is.numeric)

# Initialize empty vectors to store results
means <- c()
sds <- c()

# Loop through numeric columns and calculate statistics
for (col_name in names(df_dac)[numeric_cols]) {
  means <- c(means, mean(df_dac[[col_name]], na.rm = TRUE))
  sds <- c(sds, sd(df_dac[[col_name]], na.rm = TRUE))
}

# Create a dataframe to display results
means_df <- data.frame(
  Column = names(df_dac)[numeric_cols],
  Mean = means,
  SD = sds
)

# Save the results
write.csv(means_df, "means_sds_das.csv")
```
