# Supplementary material for: Childhood Demographics and Socioeconomic Conditions Predict Reproduction 15 Years Later
Source: Evol Psychol. 2026 Apr 9;24(1):14747049261432881. doi: 10.1177/14747049261432881 (PMC13070147; doi:10.1177/14747049261432881)
Supplement: sj-zip-2-evp-10.1177_14747049261432881 - Supplemental material for Childhood Demographics and Socioeconomic Conditions Predict Reproduction 15 Years Later [file sj-zip-2-evp-10.1177_14747049261432881.zip › Files to Evolutionary Psychology/study1_ca9_Rmarkdown.Rmd]

---
title: "LHT Canada"
author: "Vini Koehler"
date: "`r Sys.Date()`"
output:
  html_document: default
  pdf_document: default
---

# Dissemination areas

```{r setup, include=FALSE}
knitr::opts_chunk$set(echo = TRUE)
knitr::opts_knit$set(root.dir = "G:/OneDrive/McMaster/Studies/LHT_Canada/Data/analysis")
```

# Loading packages
```{r}
library(dplyr)        # for general data wrangling
library(seminr)       # for PLS-SEM
library(corrr)        # for correlation matrices
library(psych)        # correlation tables
library(ggcorrplot)   # for correlation plots
library(FactoMineR)   # for PCAs
library(factoextra)   # for PCA plots
library(lavaan)       # for EFA and CB-SEM (if necessary)
library(caret)        # for stratified cross validation
```

If you ever want to clean your environment.
```{r}
#rm(list=ls())
```

# PLS-SEM
Reading the data frame 
```{r}
df_cd_main2 <- read.csv("df_cd_main_outliers_removed.csv") 
```

Everything as numeric.
```{r}
# Get the number of columns in the data frame
num_cols <- ncol(df_cd_main2)

# Loop through each column starting from the second column
for (i in 3:num_cols) {
  # Apply as.numeric to each column
  df_cd_main2[, i] <- as.numeric(df_cd_main2[, i])
}
```

Counting NAs
```{r}
for (col_name in names(df_cd_main2)[-1]) {  # Remove the first column
  col <- df_cd_main2[[col_name]]

  # Sum of NA values
  sum_na <- sum(is.na(col))
  print(paste(col_name, " - Sum of NAs:", sum_na))
}
```

No problem so far.

## Renaming variables
**Changes from the previous model**<br/>
Model 7 was, as far as I can tell, a copy of model 6. This one is crossing the several non-significant paths in model 7.
```{r}
df_cd <- df_cd_main2 %>%
  rename(c(
# Income
INC1 = 'col_06_94k',
# Low-income children
LIC1 = 'col_06_119',
# Lone-parent income (Deleted in the DA analysis)
# Not repaired houses
# NRH1 = 'col_06p_22',
NRH1 = 'col_06p_23',
# High rents
HR1 = 'col_06p_121',
# Low-schooling
LS1 = 'col_06p_75',
# Female lone-parent
FLP1 = 'col_06p_19',
# Male lone-parent
MLP1 = 'col_06p_20',
# Separated
# S1 = 'col_06p_11',
S1 = 'col_06p_12',
S2 = 'col_06p_13',
# Unemployed
UNEMP1 = 'col_06_43_log',
#PL2 = 'col_06_45_log',
# PL2 = 'col_06p_66', 
# PL3 = 'col_06p_69', 
# PL4 = 'col_06p_91',
# Migrants
#M1 = 'col_06p_36',
#M2 = 'col_06p_37',
#M1 = 'col_06p_38',
#M4 = 'col_06p_39',
M1 = 'col_06p_123_log',
# Speaking foreign languages
SFL1 = 'col_06p_31_sqrt', 
#SFL2 = 'col_06p_33_log',
#SFL3 = 'col_06p_34_log',
# Speaking foreign languages (Deleted)
# Indigenous
I1 = 'col_06p_77_log',
# Visible minority
VM1 = 'col_06p_78_log',
#VM2 = 'col_06p_32_log',
# Young children
YC1 = 'col_06p_7a',
#YC2 = 'col_06p_8a',
# Frequent reproduction
# FR1 = 'col_21p_21_log', # "Divorced marital status". This was assigned wrong in the previous markdown file.
FR1 = 'col_21_45',
FR2 = 'col_21_46',
FR3 = 'col_21p_43',
FR4 = 'col_21p_44',
FR5 = 'col_21p_9',
# Single parenting
SP1 = 'col_21_118'
# Big families
# BF1 = 'col_21p_15_log',
# BF2 = 'col_21p_16_log',
# BF3 = 'col_21p_43_log',
# BF4 = 'col_21p_44_log',
# Recent reproduction
#RR1 = 'col_21p_9'
))

```

## Models
I will be changing the models directly here and only saving the last one, but the steps can be deduced from the description in this file and the CSVs.
```{r}
ca_mm <- constructs(
  composite("Income",  single_item("INC1")),
  composite("Low income children",  single_item("LIC1")),
  composite("Not repaired houses",  single_item("NRH1")),
  composite("High rents",  single_item("HR1")),
  composite("Low schooling",  single_item("LS1")),
  composite("Female lone-parents",  single_item("FLP1")),
  composite("Male lone-parents",  single_item("MLP1")),
  composite("Separated",  multi_items("S", 1:2), weights = mode_B),
  composite("Unemployed",  single_item("UNEMP1")),
  composite("Migrants",  single_item("M1")),
  composite("Speaking foreign languages",  single_item("SFL1")),
  composite("Indigenous",  single_item("I1")),
  composite("Visible minority",  single_item("VM1")),
  composite("Young children",  single_item("YC1")),
  composite("Frequent reproduction",  multi_items("FR", 1:5), weights = mode_A),
  composite("Single parenting", single_item("SP1"))
  #composite("Big families",  multi_items("BF", 1:4), weights = mode_A),
  #composite("Recent reproduction", single_item("RR1"))
  )
```

```{r}
ca_sm <- relationships(
  paths(from = c(#"Income",
                 #"Low income children",
                 #"Not repaired houses",
                 #"High rents",
                 #"Low schooling",
                 #"Female lone-parents",
                 #"Male lone-parents",
                 #"Separated",
                 "Unemployed",
                 #"Migrants",
                 #"Speaking foreign languages",
                 #"Indigenous",
                 #"Visible minority",
                 "Young children"
                  ),
        to = "Frequent reproduction"
               #"Recent reproduction")
               ),
  paths(from = c(#"Income",
                 "Low income children",
                 #"Not repaired houses",
                 "High rents",
                 #"Low schooling",
                 #"Female lone-parents",
                 #"Male lone-parents",
                 #"Separated",
                 "Unemployed",
                 #"Migrants",
                 #"Speaking foreign languages",
                 "Indigenous",
                 #"Visible minority",
                 "Young children"
                  ),
        to = "Single parenting"
               #"Recent reproduction")
               ))
```

```{r}
ca_m <- estimate_pls(data = df_cd,
      measurement_model = ca_mm,
      structural_model = ca_sm,
      inner_weights = path_weighting,
      missing = mean_replacement)
```


Summarizing it. If it didn't reach 300 iterations it means the model converged.
```{r}
summary_ca_m<- summary(ca_m)
summary_ca_m$iterations
```

I will run the final model and save the CSVs with nboot = 10,000, but I'll run every other one and save the HTML with 1,000 to save time.
```{r}
boot_ca_m<- bootstrap_model(seminr_model = ca_m,
                                   nboot = 10000,
                                   cores = parallel::detectCores(),
                                   seed = 123)
```

Setting alpha = .01 because we want higher significance even though that's not very informative in this study.
```{r}
sum_boot_ca_m <-summary(boot_ca_m, alpha = 0.01)
```

## Plotting it
```{r}
plot(summary_ca_m$reliability)
plot(boot_ca_m)
```

**1st model**<br/>
*Frequent reproduction* is above reliability criteria.

**2nd model**<br/>
*Frequent reproduction* remains above reliability criteria.

# Inspecting measurement model<br/>
## <font size="4">**Reflective factors (outcomes)**</font><br/>
Here we are looking for variables loading into "Young children and Lone parents".<br/>
We are looking for values above .7.<br/>

<font size="4">Inspecting the outer loadings</font> 
```{r}
summary_ca_m$loadings
write.csv(summary_ca_m$loadings, file = "ca9_loadings.csv")
```

**1st model**<br/>
All above .7

**2nd model**<br/>
All above .7

<font size="4">Inspecting the indicators reliability</font>
We are looking for values above .5.<br/>
```{r}
summary_ca_m$loadings^2
write.csv(summary_ca_m$loadings^2, file = "ca9_loadings_squared.csv")
```

**1st model**<br/>
All items above .5.

**2nd model**<br/>
All items above .5.

<font size="4">Inspecting the internal consistency and reliability</font>
Alpha, rhoC, and rhoA should be above .7 and AVE should be above .5.
```{r}
summary_ca_m$reliability
plot(summary_ca_m$reliability)
write.csv(summary_ca_m$reliability, file = "ca9_reliability.csv")
```

**1st model**<br/>
All above criteria.

**2nd model**<br/>
All above criteria


<font size="4">Fornell-Larcker criterion and HTMT to assess discriminant validity</font>
Fornell-Larcker table reports the square root of the AVE on the diagonal and construct correlations on the lower triangle (the between factor/components values). The diagonal should be larger than the construct correlations.<br/>
```{r}
summary_ca_m$validity$fl_criteria
write.csv(summary_ca_m$validity$fl_criteria, "ca9_fl_discriminant_validity.csv")
```

**1st model**<br/>
*Frequent reproduction* is < .004 lower than its correlation with *Recent reproduction*. THey would both be rounded to .89 though. I will assess the HTMT and if that points ot no discriminant validity too I will merge the two factors.

**1st model**<br/>
*Frequent reproduction* passed criteria.

HTMT should be below .9 or ideally below .85. HTMT is typically a better alternative for discriminant validity than FL.<br/>
```{r}
summary_ca_m$validity$htmt
write.csv(summary_ca_m$validity$htmt, "ca9_htmt_discriminant_validity.csv")
```

**1st Model**<br/>
Exactly. *Frequent reproduction* and *Recent reproduction* are above .9. I will merge the two factors. No need to try bootstrapped htmt.

**2nd Model**<br/>
None above .9. *Frequent reproduction* is above .85 with *Young children*. It is something to keep an eye for and probably discuss.

```{r}
sum_boot_ca_m$bootstrapped_HTMT
write.csv(sum_boot_ca_m$bootstrapped_HTMT, file = "ca9_boot_htmt.csv")
```

**2nd Model**<br/>
Not above. 9. *Frequent reproduction* is crossing 1 at the 99.5% CI with some predictors. It's also something to keep in mind.

**I will accept reflective factors as is.**

## <font size="4">**Formative factors (predictors)**</font><br/>
Now we are looking at all predictive factors.<br/>

<font size="4">Inspecting collinearity</font><br/>
VIF above 5 is unacceptable, above 2 or 3 might be problematic.
```{r}
summary_ca_m$validity$vif
```

**2nd model**<br/>
Many variables are indicating collinearity:
*Precarious labor1* and *2*;<br/>
*Migrants and Speaking foreign languages1,2,3* and *4*;<br/>
*Young chidren1* and *2*.

I will try splitting *Migrants and Speaking foreign languages* into 2 factors again and<br/>
I'll keep *PL1* (Unemployment rate 25 and over) instead of *PL2* (15 and over);<br/>
*YC1* (Children 0-4) instead of *YC2* (Children 5-9). However, I will split the sample into top and bottom quartiles in these variables in study 2.<br/>

**3rd model**<br/>
All items below .3 now.

**4th model**<br/>
Almost everything is a single-item, so I VIF passed criteria.

<font size="4">Indicator Weights - Significance</font><br/>
I'll adopt at least .01 significance considering the sample size. So we need a T. Stat of 2.576 minimum.<br/>
Confidence intervals should not cross zero.
```{r}
sum_boot_ca_m$bootstrapped_weights
write.csv(sum_boot_ca_m$bootstrapped_weights, file = "ca9_boot_weights.csv")
```

**3rd model**<br/>
Many items did not have a significant weight:
LI2, LOR1, LOR2, LOR3, FLP1, FLP2, FLP3, MLP1, MLP2, MLP3, PL2, PL3, PL4, M1, SFL2, SFL3, VM1.

This will remove female lone-parents and male lone-parents and turn all other factors, but *separated* into single-item variables. Because lone parenting is a theoretically important variable and visible minority is important for our hypothesis. I will keep these items as single-item variables as well.

**4th model**<br/>
NRH1 non-significant.

**5th model**<br/>
Now separted is the only meaningful formative factor. It passed criteria.

<font size="4">Indicators absolute importance - loadings - Significance</font><br/>
I'll adopt at least .01 significance considering the sample size. So we need a T. Stat of 2.576 minimum.<br/>
Confidence intervals should not cross zero.
We are also looking for loadings above .5.
```{r}
sum_boot_ca_m$bootstrapped_loadings
write.csv(sum_boot_ca_m$bootstrapped_loadings, file = "ca9_boot_loadings.csv")
```

**5th model**<br/>
Separated1 loading was not significant.

**6th model**<br/>
Both separated items were significant.


# Structural model<br/>
<font size="4">Colinearity</font><br/>
VIF above 5 is unacceptable, above 2 or 3 might be problematic.
```{r}
summary_ca_m$vif_antecedents
```

**6th model**<br/>
*Income* and  *Separated* collinear with outcome variables.<br/>
I'll check the rest of the Measures.

<font size="4">Relevance and significance</font><br/>
Paths <br/>
I'll adopt at least .01 significance considering the sample size. So we need a "T. Stat" of 2.576 minimum.<br/>
Confidence intervals should not cross zero.<br/>
```{r}
sum_boot_ca_m$bootstrapped_paths
write.csv(sum_boot_ca_m$bootstrapped_paths, file = "ca9_boot_paths.csv")
```

**6th model**<br/>
All the variables below were not significant:<br/>
Income  ->  Frequent reproduction<br/>
Income  ->  Single parenting<br/>
Low income children  ->  Frequent reproduction<br/>
Not repaired houses  ->  Frequent reproduction<br/>
Not repaired houses  ->  Single parenting<br/>
High rents  ->  Frequent reproduction<br/>
Low schooling  ->  Frequent reproduction<br/>
Low schooling  ->  Single parenting<br/>
Female lone-parents  ->  Frequent reproduction<br/>
Female lone-parents  ->  Single parenting<br/>
Male lone-parents  ->  Frequent reproduction<br/>
Male lone-parents  ->  Single parenting<br/>
Separated  ->  Frequent reproduction<br/>
Separated  ->  Single parenting<br/>
Migrants  ->  Frequent reproduction<br/>
Migrants  ->  Single parenting<br/>
Speaking foreign languages  ->  Single parenting<br/>
Indigenous  ->  Frequent reproduction<br/>
Visible minority  ->  Frequent reproduction<br/>
Visible minority  ->  Single parenting<br/>

**8th model**<br/>
Now *Speaking foreign languages* path to *Frequent reproduction* wasn't significant.

**9th model**<br/>
All significant

Total Paths <br/>
I'll adopt at least .01 significance considering the sample size. So we need a "T. Stat" of 2.576 minimum.<br/>
Confidence intervals should not cross zero.
```{r}
sum_boot_ca_m$bootstrapped_total_paths
write.csv(sum_boot_ca_m$bootstrapped_total_paths, file = "ca9_boot_total_paths.csv")
```

<font size="4">Explanatory power</font><br/>
R² should aim at above .3<br/>
. <.25 = neglibigle<br/>
. .2 - .5 = weak<br/>
. .5 - .75 = moderate<br/>
. >.75 = Strong<br/>
(Source: https://people.duke.edu/~rnau/rsquared.htm)<br/>
```{r}
summary_ca_m$paths
write.csv(summary_ca_m$paths, file = "ca9_r_squared.csv")
```

**8th model**<br/>
*Single parenting* is being moderately explained and *Frequent reproduction* is being strongly explained.


<font size="4">Effect size</font><br/>
f² should aim at above .1
. ≥ 0.02 = small
. ≥ 0.15 = medium
. ≥ 0.35 = large
(Source; https://www.ncbi.nlm.nih.gov/pmc/articles/PMC3328081/)
```{r}
summary_ca_m$fSquare
 write.csv(summary_ca_m$fSquare, file = "ca9_f_squared.csv")
```

**8th model**<br/>
All paths were ≥ 0.02.

**9th model**<br/>
All paths were ≥ 0.02.

## <font size="4">Predictive value</font><br/>
```{r}
predict_ca_m  <-predict_pls(
  model = ca_m,
  technique = predict_DA,
  noFolds = 10,
  reps = 10
)
```

Summarizing it
```{r}
sum_predict_ca_m  <- summary(predict_ca_m)
sum_predict_ca_m 
```

LM Out-of-sample metrics RMSE always lower than the PLS counterpart. Results are near each other, though.

## Conclusions
*Young children* and *Unemployed* can strongly predict *Frequent reproduction* and *Young children*, *Unemployed*, *Low income children* *High rents* and *Indigenous* can moderately predict *single parenting*. Most effect sizes were medium or large. As expected, PLS prediction was worse than naive LMs.

```{r}
df_cdc <- select(df_cd, c(
# Income
INC1,
# Low-income children
LIC1,
# Lone-parent income (Deleted in the DA analysis)
# Not repaired houses
# NRH1 = 'col_06p_22',
NRH1,
# High rents
HR1,
# Low-schooling
LS1,
# Female lone-parent
FLP1,
# Male lone-parent
MLP1,
# Separated
# S1 = 'col_06p_11',
S1,
S2,
# Unemployed
UNEMP1,
#PL2 = 'col_06_45_log',
# PL2 = 'col_06p_66', 
# PL3 = 'col_06p_69', 
# PL4 = 'col_06p_91',
# Migrants
#M1 = 'col_06p_36',
#M2 = 'col_06p_37',
#M1 = 'col_06p_38',
#M4 = 'col_06p_39',
M1,
# Speaking foreign languages
SFL1, 
#SFL2 = 'col_06p_33_log',
#SFL3 = 'col_06p_34_log',
# Speaking foreign languages (Deleted)
# Indigenous
I1,
# Visible minority
VM1,
#VM2 = 'col_06p_32_log',
# Young children
YC1,
#YC2 = 'col_06p_8a',
# Frequent reproduction
# FR1 = 'col_21p_21_log', # "Divorced marital status". This was assigned wrong in the previous markdown file.
FR1,
FR2,
FR3,
FR4,
FR5,
# Single parenting
SP1
))
```


Pearson R Correlation
```{r}
correlation <- corr.test(df_cdc)
pearson_corr <- correlation$r
pearson_corr_p_values <- correlation$p
write.csv(pearson_corr, "pearson_corr.csv")
write.csv(pearson_corr_p_values, "pearson_corr_p_values.csv")

```

Means and SDs
```{r}
# Get a list of all numeric columns
numeric_cols <- sapply(df_cdc, is.numeric)

# Initialize empty vectors to store results
means <- c()
sds <- c()

# Loop through numeric columns and calculate statistics
for (col_name in names(df_cdc)[numeric_cols]) {
  means <- c(means, mean(df_cdc[[col_name]], na.rm = TRUE))
  sds <- c(sds, sd(df_cdc[[col_name]], na.rm = TRUE))
}

# Create a dataframe to display results
means_df <- data.frame(
  Column = names(df_cdc)[numeric_cols],
  Mean = means,
  SD = sds
)
```

```{r}
# Save the results
write.csv(means_df, "means_sds_cds.csv")
```
