# Supplementary material for: Childhood Demographics and Socioeconomic Conditions Predict Reproduction 15 Years Later
Source: Evol Psychol. 2026 Apr 9;24(1):14747049261432881. doi: 10.1177/14747049261432881 (PMC13070147; doi:10.1177/14747049261432881)
Supplement: sj-zip-2-evp-10.1177_14747049261432881 - Supplemental material for Childhood Demographics and Socioeconomic Conditions Predict Reproduction 15 Years Later [file sj-zip-2-evp-10.1177_14747049261432881.zip › Files to Evolutionary Psychology/study2_ca9_Rmarkdown.Rmd]

---
title: "LHT Canada"
author: "Vini Koehler"
date: "`r Sys.Date()`"
output:
  html_document: default
  pdf_document: default
---

# Census Divisions

```{r setup, include=FALSE}
knitr::opts_chunk$set(echo = TRUE)
knitr::opts_knit$set(root.dir = "G:/OneDrive/McMaster/Studies/LHT_Canada/Data/analysis")
```

# Loading packages
```{r}
library(dplyr)        # for general data wrangling
library(seminr)       # for PLS-SEM
library(corrr)        # for correlation matrices
library(psych)        # correlation tables
library(ggcorrplot)   # for correlation plots
library(FactoMineR)   # for PCAs
library(factoextra)   # for PCA plots
library(lavaan)       # for EFA and CB-SEM (if necessary)
library(caret)        # for stratified cross validation
```

If you ever want to clean your environment.
```{r}
#rm(list=ls())
```

# PLS-SEM
Reading the data frame 
```{r}
df_cd_main2 <- read.csv("df_cd_reversed_outliers_removed.csv") 
```

Everything as numeric.
```{r}
# Get the number of columns in the data frame
num_cols <- ncol(df_cd_main2)

# Loop through each column starting from the second column
for (i in 3:num_cols) {
  # Apply as.numeric to each column
  df_cd_main2[, i] <- as.numeric(df_cd_main2[, i])
}
```

Counting NAs
```{r}
for (col_name in names(df_cd_main2)[-1]) {  # Remove the first column
  col <- df_cd_main2[[col_name]]

  # Sum of NA values
  sum_na <- sum(is.na(col))
  print(paste(col_name, " - Sum of NAs:", sum_na))
}
```

No problem so far.

## Renaming variables
```{r}
df_cd_reversed <- df_cd_main2 %>%
  rename(c(
# # Income
# INC1 = 'col_21_111k',
INC1 = 'col_21p_70',
# Lack of resources
# LR1 = 'col_21p_185',
# LR2 = 'col_21p_184',
# LR3 = 'col_21p_219_log',
LR3 = 'col_21_187',
# Low-schooling
LS1 = 'col_21p_197',
# Female lone-parent
# I couldn't do female or male income variables. I could use it as a single-item variable or I can merge them into a larger category of lone-parent. The final CD model used it as single-items so I will follow that.
FLP1 = 'col_21p_50',
#Male lone-parent
MLP1 = 'col_21p_51',
# Separated
# S1 = 'col_21p_20',
# S1 = 'col_21p_21',
# S1 = 'col_21p_22',
# Precarious Labor
PL1 = 'col_21_208',
PL2 = 'col_21p_209',
# PL3 = 'col_21p_220',
# PL4 = 'col_21p_212_217',
# # Migrants
# M1 = 'col_21p_228',
# M2 = 'col_21p_230',
# M3 = 'col_21p_169',
# # Speaking foreign languages
# SFL1 = 'col_21p_146_log',
# SFL2 = 'col_21p_147_log',
# MSFL6 = # 'col_21p_148_log',
# Indigenous
IND1 = 'col_21p_159_log',
# Visible minorities
VM1 = 'col_21p_160_log',
# VM2 = 'col_21p_156_log',
# Young children
# YC1 = 'col_21p_9',
# YC2 = 'col_21p_10',
# Frequent reproduction
FR1 = 'col_06_21',
#FR2 = 'col_06p_15',
FR2 = 'col_06p_16',
FR3 = 'col_06p_7a',
FR4 = 'col_06p_8a',
# Single parenting
SP1 = 'col_06p_19'
#SP2 = 'col_06p_20',
# Recent reproduction
# RR1 = 'col_06p_7a',
# RR2 = 'col_06p_8a'
))
```

## Models
I will be changing the models directly here and only saving the last one, but the steps can be deduced from the description in this file and the CSVs.

### Changes from the previous model
I'm not assessing reflective factors from now until the final model because they have been accepted already.

I renamed *Single parenting* as *Female_lone-parents* to highlight that they are the same measure.

```{r}
ca_mm <- constructs(
  composite("Low income children", single_item("INC1")),
  # composite("Lack of resources",  multi_items("LR", 1:3), weights = mode_B),
  composite("Low schooling",  single_item("LS1")),
  composite("Female_lone-parents",  single_item("FLP1")),
  composite("Male lone-parents",  single_item("MLP1")),
  # composite("Separated",  single_item("S1")),
  composite("Precarious labour",  multi_items("PL", 1:2), weights = mode_B),
  #composite("Migrants", multi_items("M", 1:3), weights = mode_B), 
  #composite("Speaking foreign languages", multi_items("SFL", 1:2), weights = mode_B),
  composite("Indigenous",  single_item("IND1")),
  composite("Visible minority",  single_item("VM1")),
  # composite("Young children", single_item("YC1")),
  composite("Frequent reproduction", multi_items("FR", 1:4), weights = mode_A),
  composite("Female lone-parents", single_item("SP1"))
  #composite("Recent reproduction", multi_items("RR", 1:2), weights = mode_A)
  )
```

```{r}
ca_sm <- relationships(
  paths(from = c("Low income children"
                 # "Lack of resources",
                 # "Low schooling",
                 # "Female lone-parents",
                 # "Male lone-parents",
                 # "Separated",
                 # "Precarious labour",
                 #"Migrants",
                 #"Speaking foreign languages",
                 # "Indigenous",
                 # "Visible minority"
                 #"Young children"
                  ),
        to = "Frequent reproduction"),
  paths(from = c("Low income children",
                 # "Lack of resources",
                 # "Low schooling",
                 "Female_lone-parents"
                 # "Male lone-parents",
                 # "Separated",
                 # "Precarious labour",
                 #"Migrants",
                 #"Speaking foreign languages",
                 # "Indigenous",
                 # "Visible minority"
                 #"Young children"
                  ),
        to = "Female lone-parents")  
                )
```

```{r}
ca_m <- estimate_pls(data = df_cd_reversed,
      measurement_model = ca_mm,
      structural_model = ca_sm,
      inner_weights = path_weighting,
      missing = mean_replacement)
```

Summarizing it. If it didn't reach 300 iterations it means the model converged.
```{r}
summary_ca_m<- summary(ca_m)
summary_ca_m$iterations
```

I will run the final model and save the CSVs with nboot = 10,000, but I'll run every other one and save the HTML with 1,000 to save time.
```{r}
boot_ca_m<- bootstrap_model(seminr_model = ca_m,
                                   nboot = 10000,
                                   cores = parallel::detectCores(),
                                   seed = 123)
```

Setting alpha = .01 because we want higher significance even though that's not very informative in this study.
```{r}
sum_boot_ca_m <-summary(boot_ca_m, alpha = 0.01)
```

## Plotting it
```{r}
plot(summary_ca_m$reliability)
plot(boot_ca_m)
```

**1st model**<br/>
*Frequent reproduction* and *Recent reproduction* are above reliability criteria. Single parenting is not. I will probably turn into a single-item variable the same way I did with the main model.

**2nd model**<br/>
*Frequent reproduction* and *Recent reproduction* are above reliability criteria.

**3rd model**<br/>
*Frequent reproduction* is above reliability criteria.

# Inspecting measurement model<br/>
## <font size="4">**Reflective factors (outcomes)**</font><br/>
Here we are looking for variables loading into "Frequent reproduction, recent reproduction and single parenting".<br/>
We are looking for values above .7.<br/>

<font size="4">Inspecting the outer loadings</font> 
```{r}
summary_ca_m$loadings
write.csv(summary_ca_m$loadings, file = "ca9_reversed_loadings.csv")
```

**1st model**<br/>
FR2 is below .7

**2nd model**<br/>
All above .7

**3rd model**<br/>
All above .7

<font size="4">Inspecting the indicators reliability</font>
We are looking for values above .5.<br/>
```{r}
summary_ca_m$loadings^2
write.csv(summary_ca_m$loadings^2, file = "ca9_reversed_loadings_squared.csv")
```

**1st model**<br/>
FR2 is below .5.

**2nd model**<br/>
All above .5.

**3rd model**<br/>
All well above .5.

<font size="4">Inspecting the internal consistency and reliability</font>
Alpha, rhoC, and rhoA should be above .7 and AVE should be above .5.
```{r}
summary_ca_m$reliability
plot(summary_ca_m$reliability)
write.csv(summary_ca_m$reliability, file = "ca9_reversed_reliability.csv")
```

**1st model**<br/>
*Single parenting* is not a reliable factor. FR2 Should be removed from the *Frequent reproduction* factor.

**2nd model**<br/>
*Frequent reproduction* and *Recent reproduction* are above reliability criteria.

**3td model**<br/>
*Frequent reproduction* is above reliability criteria.

<font size="4">Fornell-Larcker criterion and HTMT to assess discriminant validity</font>
Fornell-Larcker table reports the square root of the AVE on the diagonal and construct correlations on the lower triangle (the between factor/components values). The diagonal should be larger than the construct correlations.<br/>
```{r}
summary_ca_m$validity$fl_criteria
write.csv(summary_ca_m$validity$fl_criteria, "ca9_reversed_fl_discriminant_validity.csv")
```

**2nd model**<br/>
*Frequent reproduction* and *Recent reproduction* passed criteria.

**3rd model**<br/>
*Frequent reproduction* passed criteria.

HTMT should be below .9 or ideally below .85. HTMT is typically a better alternative for discriminant validity than FL.<br/>
```{r}
summary_ca_m$validity$htmt
write.csv(summary_ca_m$validity$htmt, "ca9_reversed_htmt_discriminant_validity.csv")
```

**2nd model**<br/>
*Frequent reproduction* and *Recent reproduction* were not discriminant. They both were almost 1 with income and high with young children. I will assess these in the structural model, though, not here.

I'll probably merge these 2 factors, similarly to what I did in study 1.

**3rd model**<br/>
*Frequent reproduction* is non-discriminant with income and young children. These factors are likely to change during the formative factors assessment and I will assess colinearity in the strucutral model assessment.

```{r}
sum_boot_ca_m$bootstrapped_HTMT
write.csv(sum_boot_ca_m$bootstrapped_HTMT, file = "ca9_reversed_boot_htmt.csv")
```

**2nd model**<br/>
If I round to 2 decimals, *Frequent reproduction* and *Recent reproduction* are 1 in the upper end of confidence interval. They are also crossing 1 with income.

I will merge these two factors.

**3rd model**<br/>
*Frequent reproduction* is above 1 with income and above 9 young children. These factors are likely to change during the formative factors assessment and I will assess colinearity in the strucutral model assessment.

Regarding the reflective factors, however, it passed criteria. In addition, we have argued that they are conceptually different and different in time. **I will accept as is and move to the formative factors.**

## <font size="4">**Formative factors (predictors)**</font><br/>
Now we are looking at all predictive factors.<br/>

<font size="4">Inspecting collinearity</font><br/>
VIF above 5 is unacceptable, above 2 or 3 might be problematic.
```{r}
summary_ca_m$validity$vif
```

**3rd model**<br/>
*Migrants and Speaking foreign languages* and *Young children* items are above 5.
I will try splitting *Migrants and Speaking foreign languages* into 2 factors again and keeping the 1st item in *Young children*<br/>

**4th model**<br/>
*Migrants* still colinear.

I will move to the next step before I re-arrange the mode.

**5th model**<br/>
All below 2.

**6th model**<br/>
*Separted* is above 3 now. I will probably remove it, but I'll check the other measures.

**7th model**<br/>
All below 2.


<font size="4">Indicator Weights - Significance</font><br/>
I'll adopt at least .01 significance considering the sample size. So we need a T. Stat of 2.576 minimum.<br/>
Confidence intervals should not cross zero.
```{r}
sum_boot_ca_m$bootstrapped_weights
write.csv(sum_boot_ca_m$bootstrapped_weights, file = "ca9_reversed_boot_weights.csv")
```

**4th model**<br/>
*Lack of resources3*, *Precarious labour3 and 4*, the whole *Migrants* factor, *Speaking a foreign language2*, and *Visible minority1* are all below T critical and with CIs crossing 0.

*Migrants* was not a significant factor in neither of the main models in study 1. *Speaking a foreign language* also weren't and neither was *Precarious labour*. **I will remove them** Lack of resources is important to our hypothesis, but it is "using pulic transit" which is not a key measure. **I will remove it**. Visible minorities are more important variables in our hypothesis, so **I will split it into single variables**.

**5th model**<br/>
All significant and not crossing zero.

**6th model**<br/>
*Separted1* is non-significant and crossing 0.

**7th model**<br/>
All significant and not crossing zero.

<font size="4">Indicators absolute importance - loadings - Significance</font><br/>
I'll adopt at least .01 significance considering the sample size. So we need a T. Stat of 2.576 minimum.<br/>
Confidence intervals should not cross zero.
We are also looking for loadings above .5.
```{r}
sum_boot_ca_m$bootstrapped_loadings
write.csv(sum_boot_ca_m$bootstrapped_loadings, file = "ca9_reversed_boot_loadings.csv")
```

**5th model**<br/>
*Lack of resrouces1 and 2* and *Separated1* are non-significant and crossing zero. Removing them.

**6th model**<br/>
All significant, not crossing zero and above .5. Removing *Separated1*.

**7th model**<br/>
All significant, not crossing zero and above .5. 

**Moving to the structural assessment.**

# Structural model<br/>
<font size="4">Colinearity</font><br/>
VIF above 5 is unacceptable, above 2 or 3 might be problematic.
```{r}
summary_ca_m$vif_antecedents
```

**7th model**<br/>
For both of the predictors VIF of *Income* and of *Young children* are unacceptable and VIF of *Separated* is problematic. Income is conceptually different than the predictors, *Young children* measures are included in the *Frequent Reproduction*, only with the time separation. This would render *young children* as a measure that we have to remove. For the sake of comparison, I will try a model with low-income children, which we had in study 1 and remove the other 2. 

**8th model**<br/>
Female lone-parents is above 3, Male lone-parents, Precarious labour and Visible minority are above 2. I will keep them regardless.

**9th model**<br/>
It's hardly a SEM analysis anymore. VIF analysis doesn't make much sense.

<font size="4">Relevance and significance</font><br/>
Paths <br/>
I'll adopt at least .01 significance considering the sample size. So we need a "T. Stat" of 2.576 minimum.<br/>
Confidence intervals should not cross zero.<br/>
```{r}
sum_boot_ca_m$bootstrapped_paths
write.csv(sum_boot_ca_m$bootstrapped_paths, file = "ca9_reversed_boot_paths.csv")
```

**8th model**<br/>
I will remove all paths that are non-significant and crossing zero. They are the following:

Low schooling  ->  Frequent reproduction <br/>
Low schooling  ->  Single parenting <br/>
Female lone-parents  ->  Frequent reproduction <br/>
Male lone-parents  ->  Frequent reproduction <br/>
Male lone-parents  ->  Single parenting <br/>
Precarious labour  ->  Frequent reproduction <br/>
Precarious labour  ->  Single parenting <br/>
Indigenous  ->  Frequent reproduction <br/>
Indigenous  ->  Single parenting <br/>
Visible minority  ->  Frequent reproduction <br/>
Visible minority  ->  Single parenting <br/>

**9th model**<br/>
All significant and not crossing 0.


Total Paths <br/>
I'll adopt at least .01 significance considering the sample size. So we need a "T. Stat" of 2.576 minimum.<br/>
Confidence intervals should not cross zero.
```{r}
sum_boot_ca_m$bootstrapped_total_paths
write.csv(sum_boot_ca_m$bootstrapped_total_paths, file = "ca9_reversed_boot_total_paths.csv")
```

<font size="4">Explanatory power</font><br/>
R² should aim at above .3<br/>
. <.25 = neglibigle<br/>
. .2 - .5 = weak<br/>
. .5 - .75 = moderate<br/>
. >.75 = Strong<br/>
(Source: https://people.duke.edu/~rnau/rsquared.htm)<br/>
```{r}
summary_ca_m$paths
write.csv(summary_ca_m$paths, file = "ca9_reversed_r_squared.csv")
```

**9th model**<br/>
Low income children is negatively predicting Single parenting. **Surprising**!

<font size="4">Effect size</font><br/>
f² should aim at above .1
. ≥ 0.02 = small
. ≥ 0.15 = medium
. ≥ 0.35 = large
(Source; https://www.ncbi.nlm.nih.gov/pmc/articles/PMC3328081/)
```{r}
summary_ca_m$fSquare
 write.csv(summary_ca_m$fSquare, file = "ca9_reversed_f_squared.csv")
```

**9th model**<br/>
All medium effect sizes.

## <font size="4">Predictive value</font><br/>
```{r}
predict_ca_m  <-predict_pls(
  model = ca_m,
  technique = predict_DA,
  noFolds = 10,
  reps = 10
)
```

Summarizing it
```{r}
sum_predict_ca_m  <- summary(predict_ca_m)
sum_predict_ca_m 
```

Predictive value isn't even worth Analyzing. It tests whether the SEM (i.e., factor + path analysis) predicts the outcomes better than naive linear models. We have consistently not found a better performance of the PLS-SEM in our previous models and in this case. It is hardly a SEM analysis anymore.

## Conclusions

*Female lone-parents* is positively predicted by *Female lone-parents* and negatively predicted by *Low income children*. The first is literally the variable predicting itself, it is just correlation. The latter is quite surprising.
*Frequent reproduction* is being positively predicted by *Low income children*.
