# Supplementary material for: Childhood Demographics and Socioeconomic Conditions Predict Reproduction 15 Years Later
Source: Evol Psychol. 2026 Apr 9;24(1):14747049261432881. doi: 10.1177/14747049261432881 (PMC13070147; doi:10.1177/14747049261432881)
Supplement: sj-zip-2-evp-10.1177_14747049261432881 - Supplemental material for Childhood Demographics and Socioeconomic Conditions Predict Reproduction 15 Years Later [file sj-zip-2-evp-10.1177_14747049261432881.zip › Files to Evolutionary Psychology/study2_df_cd_reversed_outliers_removed.csv]

	geo	col_21_111k	col_21p_70	col_21p_185	col_21p_184	col_21p_219_log	col_21_187	col_21p_197	col_21p_50	col_21p_51	col_21p_20	col_21p_21	col_21p_22	col_21_208	col_21p_209	col_21p_220	col_21p_212_217	col_21p_228	col_21p_230	col_21p_169	col_21p_146_log	col_21p_147_log	col_21p_159_log	col_21p_160_log	col_21p_156_log	col_21p_9	col_21p_10	col_06_21	col_06p_15	col_06p_16	col_06p_19	col_06p_20	col_06p_7a	col_06p_8a
1	1001	78.5	4.9	0.410993166	2	0	33.8	4.5	3.9	1	0.3	1.7	0.2	12.2	11.6	14.5	0.242516864	0.098169032	0.295923171	0.011530907	-0.223143551	0.875468737	1.131402111	1.568615918	0.530628251	4	4.8	1	6.2	1.8	4.3	0.9	4.7	5.1
2	1002	60.4	3.8	0.434973185	2.3	-0.916290732	27.6	9.1	3.7	1.1	0.2	1.7	0.4	20	14.5	10.2	0.282075083	0.058013614	0.188221947	0.000773515	-2.302585093	-0.693147181	0.470003629	-0.510825624	-1.203972804	3.1	3.5	0.9	6.1	1.5	3.3	1	4.1	5.1
5	1005	67.5	4.2	0.418977126	2.6	-1.609437912	33	5.9	4	1.1	0.3	1.8	0.3	15.1	12.1	9.8	0.246930389	0.08713734	0.294583622	0.004703436	-0.916290732	0	3.222867846	0.587786665	-0.356674944	3.4	4.3	0.9	5.5	1.5	4.3	0.8	4.4	5
6	1006	67	4.6	0.417124187	2.5	-2.302585093	34.4	7	3.7	1.1	0.3	2	0.3	17.2	10	4.7	0.23741932	0.091459332	0.290045261	0.00455288	-1.203972804	0	1.931521412	0.693147181	-0.510825624	3.7	4.4	0.9	5.8	1.5	4	0.6	4.8	5.5
7	1007	60.4	3.8	0.423072267	2.7	-1.203972804	33.1	9.4	3.4	0.9	0.4	2.2	0.4	20.4	15.1	6.7	0.291278296	0.063702942	0.230450309	0.002874955	-2.302585093	-0.693147181	0.832909123	0.09531018	-1.203972804	3.1	3.9	0.8	5.7	1.2	2.8	0.7	3.9	4.7
10	1010	115	6.8	0.363513069	2.8	-1.203972804	11.5	6.9	3.4	1.5	0.5	2.1	0.3	12.1	11.1	9	0.249465724	0.11260891	0.307825086	0.021371034	1.386294361	1.931521412	3.624340933	1.648658626	1.974081026	5.4	6.5	1.1	6.7	2.2	3.3	1.1	5.6	6.9
13	1102	77	5.4	0.389049794	2.6	-0.105360516	32.4	3.2	3.2	0.9	0.4	1.6	0.2	9.3	11.5	16	0.259496491	0.140191601	0.41244291	0.044112733	1.481604541	1.824549292	0.693147181	2.533696814	2.014903021	4.4	5.3	1.1	5.5	2.8	3.8	0.8	4.9	5.5
14	1103	69.5	5.2	0.391703076	3.3	-1.609437912	27.5	6.6	3.5	1	0.6	1.9	0.3	11.8	14.7	18.2	0.291992906	0.104360427	0.356447636	0.017195138	0.470003629	1.193922468	0.875468737	1.740466175	1.131402111	4.3	5.1	1.1	5.8	2.6	4	0.8	5.1	6.2
15	1201	62.8	5	0.429801518	4.3	0	23.4	12.6	3.9	1.1	0.7	2.7	0.4	11.9	13.8	9.6	0.327276708	0.073701109	0.248832458	0.002553999	-1.609437912	-0.356674944	2.104134154	0.875468737	-1.203972804	4	4.5	0.9	5.3	1.6	3.8	1.2	4.2	5
16	1202	62.4	4.9	0.402252776	4.7	-1.609437912	29.6	9.1	3.8	1.1	0.6	2.5	0.3	13.5	10.2	15.1	0.274381689	0.092596304	0.285805909	0.004409348	-0.693147181	0.09531018	2.917770732	1.252762968	-0.105360516	3.9	4.6	1	5.5	1.9	3.8	0.8	4.5	5.5
17	1203	55.6	4.2	0.417301606	5.9	-0.916290732	24.3	10.7	3.8	1	0.7	2.8	0.4	15.7	9.7	8.1	0.279568632	0.109307232	0.28015473	0.007033173	-0.510825624	-0.105360516	2.517696473	1.504077397	0	3.5	3.6	0.9	4.8	1.6	3.8	0.9	4	5
19	1205	56.8	4.4	0.408432148	5.6	-1.203972804	29.8	7.8	3.2	1.2	0.8	3.1	0.5	12.3	8	7.6	0.23715415	0.100461133	0.3324393	0.005411255	-0.916290732	0.336472237	1.386294361	0.955511445	-0.356674944	3.5	4.4	0.8	4.5	2	3.1	0.8	4	5.2
20	1206	65.5	4.3	0.420173255	4.2	-2.302585093	36.8	6.4	3.2	1	0.8	3	0.4	11.8	6.7	11.9	0.237659211	0.09526945	0.291775551	0.008230622	-0.693147181	0.587786665	1.386294361	0.875468737	0.182321557	3.5	4.1	0.8	5	1.5	2.9	0.8	3.7	4.6
21	1207	68	5.1	0.403407827	3.4	-1.203972804	31.8	5.6	3.6	1	0.7	2.6	0.3	11	7.8	15.5	0.230234924	0.111739835	0.361286836	0.008662619	-0.223143551	0.916290732	1.568615918	1.609437912	0.405465108	4.1	5.1	1	5.5	2.2	3.6	0.9	4.8	5.7
22	1208	76.5	5.6	0.374944617	4.3	-1.609437912	31.7	6.2	3.8	1.3	0.8	2.8	0.4	10.8	7	1.2	0.227735933	0.089831635	0.298626495	0.005206026	-0.223143551	0.262364264	1.808288771	1.131402111	0.182321557	4.5	5.5	1	5.9	2.3	3.5	1	5.3	6.1
23	1209	81	5.5	0.405683615	2.8	1.029619417	36.7	3.7	3.6	0.9	0.5	1.9	0.2	11.4	8.2	0	0.243437438	0.14723727	0.405376847	0.040811504	1.064710737	2.079441542	1.335001067	2.809402695	1.85629799	4.5	5.1	1	5.4	1.9	3.9	0.8	4.9	5.3
24	1210	66	5.1	0.410385422	3.7	0	34.9	6.1	4	1.2	0.7	2.4	0.4	12.2	7.1	14	0.230787163	0.109177092	0.337438806	0.009033336	-0.510825624	0.875468737	1.686398954	1.481604541	0.405465108	4.2	4.9	1	5.3	2.2	3.8	0.9	4.5	5.5
25	1211	58.8	4.5	0.408671164	5.4	0	30.9	6.9	4.2	1.2	0.8	2.7	0.5	13.5	7.1	10.2	0.202534547	0.094145	0.310596634	0.004911913	-0.693147181	0.182321557	0.955511445	0.993251773	-0.105360516	3.7	4.2	0.9	4.5	2.1	4	0.8	4.2	5.1
26	1212	64	4.5	0.405204206	4.7	-1.609437912	31.7	5.9	4.6	1.2	0.6	2.3	0.3	13.5	8.3	16.6	0.2292874	0.105252308	0.295714318	0.006757221	-0.693147181	0.470003629	1.280933845	1.386294361	-0.105360516	3.7	4.6	1	5	2.1	4.4	0.9	4.6	5.3
27	1213	56	3.7	0.422487454	6	-0.693147181	24.7	9	3.4	1.2	0.7	2.6	0.3	18.6	14.2	1.2	0.279397803	0.075274651	0.219042452	0.0013563	-1.203972804	-0.105360516	1.757857918	1.435084525	-0.693147181	3.2	3.6	0.8	4.1	2.2	3.8	1.1	3.3	4.5
28	1214	71.5	5	0.40364648	2.9	-2.302585093	37.5	3.9	3.7	1	0.4	1.6	0.1	12.4	11.4	16	0.272244026	0.118485767	0.328630334	0.010184311	-0.105360516	1.16315081	2.00148	1.902107526	0.741937345	4	5.3	1.2	5.8	3.2	4.1	0.7	5.1	5.7
29	1215	66	4.8	0.398074484	4.5	-1.203972804	23.3	4.4	3.9	1	0.4	1.6	0.3	17.6	14.1	5.4	0.295168915	0.089646028	0.232041969	0.010953534	-0.223143551	1.526056303	2.208274414	0.916290732	0.587786665	4	4.6	1.1	4.6	3.3	4	0.8	4.5	5.5
30	1216	60.8	4.2	0.412833745	4.7	-1.609437912	28.1	6	4.2	1.4	0.5	2	0.3	16.4	13	4.6	0.256338344	0.088624635	0.246241867	0.006730985	-0.105360516	0.993251773	2.674148649	-0.916290732	0.530628251	3.5	3.8	0.9	5.1	1.7	3.7	1	4.2	5
33	1301	64	5.3	0.412367094	4	0.470003629	27	5.1	4.8	1.2	0.6	1.9	0.2	11	7.8	2.4	0.224992816	0.138783667	0.392382246	0.032524361	0.78845736	1.458615023	1.029619417	2.292534757	1.435084525	4.4	5	1	4.7	1.7	5.7	1	4.7	5
34	1302	67.5	5.1	0.400730348	4.4	-1.609437912	22.3	5.4	3.5	1.1	0.7	2.3	0.3	12.2	9.7	13.8	0.256390544	0.084374399	0.300211416	0.010763021	-0.356674944	0.741937345	1.029619417	1.16315081	0.470003629	4.2	5	0.9	5.2	2	3.8	0.9	4.8	5.5
35	1303	85	7.2	0.37449756	3.1	-2.302585093	10.7	4.7	3.3	1.2	0.8	2.2	0.3	6.6	8.6	11.1	0.20097617	0.111075223	0.400875682	0.003229974	-1.203972804	0.09531018	1.740466175	0.875468737	-0.693147181	5.9	6.3	1.1	6.8	2.1	3.3	0.7	6.4	6.7
36	1304	59.6	3.9	0.40507365	6.2	-1.203972804	17.1	5.9	3.4	1	0.7	2.7	0.4	13.2	8.3	5.4	0.223677032	0.092289507	0.295053646	0.001818512	-1.609437912	0.09531018	0.832909123	-0.223143551	-0.510825624	3.2	3.6	0.8	4.2	1.7	3.3	0.9	3.5	4.5
37	1305	87	5.8	0.373679479	2.6	-1.609437912	26.8	2.9	3.1	1	0.5	1.9	0.3	8.5	7.9	8.1	0.219150371	0.088643515	0.300699595	0.009552708	-0.356674944	0.470003629	0.693147181	1.16315081	0.262364264	4.7	5.6	1.1	6.7	3	2.9	0.8	5.5	6.5
38	1306	77.5	5.2	0.393183518	2.7	-1.203972804	33.1	3.3	3.4	1.1	0.7	2.3	0.4	9.2	6.9	2.3	0.232853101	0.098865004	0.328465966	0.014472015	-0.223143551	0.741937345	0.641853886	1.589235205	0.530628251	4.2	5.2	1	6.1	2.2	3.4	0.7	5.2	6
39	1307	73.5	5.3	0.403237639	2.5	-0.223143551	32.8	4.4	3.3	0.9	0.8	2.2	0.3	9	8.6	13.1	0.240560962	0.144428278	0.403726708	0.039798014	0.693147181	1.386294361	0.955511445	2.302585093	1.458615023	4.3	5.3	0.9	5.3	1.6	3.9	0.7	4.8	4.9
40	1308	66.5	4.7	0.390904287	4.7	-1.203972804	22.1	11.1	3.8	1.3	0.9	2.3	0.4	13.8	12.9	12.3	0.269358699	0.078180857	0.266716404	0.008859461	-0.105360516	1.386294361	2.517696473	0.78845736	0.530628251	3.9	4.3	0.9	5	1.7	4.2	0.9	4.2	4.7
41	1309	64	4.4	0.400399956	4.3	-1.609437912	23.9	7.3	4.5	1.3	0.6	1.6	0.3	16.1	12.9	10	0.254193978	0.073102989	0.249305633	0.006777025	-0.510825624	0.832909123	2.197224577	0.641853886	0.09531018	3.5	4.5	1	5.6	1.9	4.5	0.9	4.4	5.6
42	1310	77.5	5.5	0.399625692	3	-0.105360516	31.6	3.1	3.3	1	0.5	1.9	0.2	8.4	9.1	10.6	0.233134779	0.131862703	0.386135416	0.035768233	0.693147181	1.609437912	1.526056303	2.208274414	1.435084525	4.5	5.5	1	5.4	2	3.4	0.7	5.1	5.5
44	1312	59.6	4.6	0.403833552	4.7	-2.302585093	25.3	7.3	3.8	1.2	0.7	2.4	0.6	11.4	10.6	11.6	0.232361293	0.091470074	0.281509393	0.004095675	-0.510825624	0.587786665	2.219203484	0.470003629	0	3.8	5	1	5.8	2.2	3.7	0.8	4.8	6.1
46	1314	57.2	4.4	0.423778502	3.8	-2.302585093	24	8.7	4.2	1.3	0.6	2.2	0.5	14.3	10.3	16.2	0.247068404	0.073289902	0.259120521	0.003257329	-1.203972804	-0.510825624	2.186051277	0.405465108	-0.510825624	3.7	3.8	0.9	5.1	1.4	4.7	1.2	3.9	4.8
47	1315	60.8	3.7	0.419903905	3.8	-1.609437912	25.6	10.8	4.2	1.4	0.9	2.2	0.5	13.5	14.4	14.3	0.290456962	0.066768043	0.231931098	0.003769679	-1.609437912	-0.916290732	1.360976553	0.470003629	-0.916290732	3	3.6	0.9	5.2	1.2	4.5	1.3	3.7	4.6
50	2403	69.5	5	0.42485895	3.3	-1.609437912	15.3	8.5	3	1.2	0.2	2.8	0.4	9.2	11.1	1.3	0.266142361	0.078930871	0.242491594	0.002564541	-1.203972804	-2.302585093	2.174751721	0.530628251	-0.916290732	4.1	4.4	0.9	5.4	1	3.5	1.3	3.5	4.3
51	2404	52.8	3.8	0.448858447	4.6	-1.203972804	18.5	13	3.4	1.2	0.2	3.8	0.5	13.7	11	5.5	0.247945205	0.093150685	0.273059361	0.007305936	-2.302585093	0	1.223775432	0	-1.609437912	3.2	3.9	0.8	4	1.5	3.9	1.3	3.7	4.4
52	2405	62.4	4.8	0.427464829	3.9	-0.916290732	15.7	7.7	3.3	1.3	0.2	3.4	0.5	11	12.3	11.4	0.27481916	0.064361793	0.261149399	0.00256308	0	-2.302585093	1.902107526	-0.356674944	-2.302585093	3.9	4.5	0.9	5.2	1.6	3.5	1.3	3.5	4.5
53	2406	60.8	4.6	0.430860977	3.7	-1.609437912	17.7	7.9	3.4	1.3	0.3	3.7	0.7	12.3	11.6	9.2	0.268356318	0.076407007	0.262020127	0.00260902	-1.203972804	0.09531018	1.987874348	-0.510825624	-0.510825624	3.8	4.8	0.9	5	2	3.8	1.2	4.2	5
54	2407	56.8	5.3	0.435993633	3.4	-1.609437912	14.6	8.9	2.8	1.1	0.2	3.2	0.7	8.7	9.1	12.4	0.253240109	0.071055025	0.25693497	0	0	0	1.280933845	-0.510825624	-2.302585093	4.4	4.5	1	5.2	2.4	2.9	1.3	4.5	5
55	2408	56.4	4.4	0.458028061	4	-0.693147181	20.5	9.1	2.9	1.2	0.2	3.6	0.6	8.6	8.8	7.4	0.244936072	0.084757937	0.295695063	0.001676004	-2.302585093	0	0.78845736	0.09531018	-2.302585093	3.4	4.4	0.8	4.7	1.4	3.5	0.9	3.9	4.2
56	2409	57.6	5.6	0.428306922	3.4	-0.916290732	20.4	8.9	3.1	1.3	0.2	3.2	0.4	7.9	7.1	9.3	0.227903937	0.081413712	0.28807929	0.00081686	-2.302585093	0	0.916290732	-0.356674944	-2.302585093	4.5	5.7	1	5.1	2.3	3	1.1	4.5	4.9
57	2410	66	5.3	0.452256474	2.3	-1.203972804	21.9	4.9	2.7	1.1	0.2	3.5	0.5	7.6	8.8	3.9	0.253361543	0.108670945	0.325488276	0.006644402	-1.609437912	0	0.470003629	0.78845736	-0.693147181	4.3	5.1	0.9	4.8	1.7	3.1	0.9	4.2	4.6
58	2411	53.6	4.7	0.432773583	4.6	-1.609437912	12.7	8	2.2	1	0.2	3.3	0.6	6.7	7.4	9	0.254705286	0.076636989	0.274991547	0.001127015	-2.302585093	0	0.693147181	-0.916290732	-1.609437912	3.7	4.6	0.9	4.4	2.3	2.8	1.1	4	4.2
59	2412	66	5.6	0.430839323	2.7	-1.609437912	17.8	6.2	2.4	0.9	0.2	3.3	0.5	6.5	7.1	12.1	0.246618371	0.102863773	0.31849567	0.00382025	-0.916290732	0	0.405465108	0.693147181	-0.510825624	4.6	5.3	0.9	5	2	2.9	0.7	4.7	4.8
60	2413	57.6	4.4	0.435306793	3.4	-2.302585093	10	10.6	2.4	1	0.3	3.5	0.7	7.5	8	9.3	0.244459265	0.073619947	0.246767905	0.000513031	-1.609437912	0	0.916290732	-0.356674944	-1.203972804	3.6	4.3	0.9	5.2	2.1	2.6	1	4.5	4.8
61	2414	64	4.8	0.41207115	3	-2.302585093	15.1	7	2.2	0.9	0.2	3.4	0.5	7.1	7.2	13.5	0.235837988	0.066175435	0.241469939	0.002111982	-1.203972804	0	0.09531018	0.09531018	-0.916290732	4	4.7	1	5.2	2.4	2.9	0.7	4.4	4.7
62	2415	64.5	4.8	0.439353625	2.4	-1.609437912	16.8	6.5	2.8	1	0.2	4.3	0.7	9.8	9.3	9.6	0.270621066	0.078525537	0.262833409	0.000973457	0	-2.302585093	1.131402111	-0.223143551	-2.302585093	4	4.7	0.9	5.5	1.4	3.4	1	4.1	4.6
63	2416	68	4.6	0.436766136	2.5	-2.302585093	18.7	6.1	2.2	0.9	0.2	3.9	0.5	6.2	9.2	7.4	0.258395034	0.062448583	0.251664049	0.005609154	-0.916290732	0	0.530628251	0.405465108	-0.510825624	3.8	4.5	0.9	4.9	1.5	3.2	1.1	3.8	3.8
64	2417	61.2	4.6	0.431867258	3.4	-1.609437912	10	9.8	2.6	1.2	0.2	3.4	0.4	7.2	6.6	10.9	0.228435049	0.060802364	0.248323673	0.001420616	-1.203972804	0	0.182321557	0.182321557	-0.916290732	3.8	4.7	1	5.2	2.2	2.7	1.1	4.2	4.4
65	2418	58.4	5.1	0.449935501	3	-2.302585093	18.5	8.6	2.6	1	0.2	3.2	0.5	6.2	6	10	0.231973667	0.084070993	0.275121213	0.00289133	-1.609437912	-2.302585093	0.336472237	0.182321557	-0.916290732	4.3	4.5	0.9	5.6	1.7	3.2	1.1	4.3	5
66	2419	74	7.4	0.407236842	2	-2.302585093	15.6	6.5	2.2	1.1	0.2	2.9	0.4	5	6.2	9.5	0.235394737	0.079736842	0.252763158	0.003289474	-1.203972804	-2.302585093	0	0.587786665	-0.693147181	6	6.4	1.1	5.9	2.8	2.8	0.8	4.7	5.4
67	2420	89	5.1	0.412204782	3.2	-2.302585093	20.6	3	1.7	1	0.1	5.4	0.4	7.2	7.1	2.3	0.237641191	0.081414112	0.244975796	0.003667302	-0.916290732	0	0.09531018	0.182321557	-0.510825624	4	4.8	0.9	5.7	2	2	1.1	4.4	4.5
68	2421	84	6.4	0.406746032	2.4	-0.916290732	20.2	4.8	2.2	1.2	0.3	3.7	0.4	6.4	7.2	6.8	0.235780423	0.092096561	0.304563492	0.003968254	-1.609437912	0	0.405465108	0.530628251	-1.203972804	5.2	6.3	0.9	6	1.6	2.8	1	4.9	4.8
69	2422	109	8.9	0.363813189	1.9	-1.203972804	15.4	3.4	1.8	1.3	0.3	3.7	0.3	4.8	6.9	3.7	0.234873361	0.112939995	0.357747893	0.004078389	-2.302585093	-2.302585093	0.693147181	0.470003629	-1.203972804	7.2	8.3	1	6.7	2.1	1.9	1	7.1	6.6
70	2423	72	5.5	0.45528273	2.4	1.335001067	24.4	3.6	2.8	1.1	0.2	3.4	0.4	7	8.2	2.5	0.246341144	0.129420816	0.37996559	0.021357832	0.470003629	-1.609437912	0.641853886	2.174751721	1.131402111	4.6	5.1	0.9	4.7	1.5	3.5	1.1	4.1	4.3
71	2425	84	5.9	0.422526272	1.7	0.262364264	20.4	3.3	2.6	1.2	0.2	3.6	0.4	5.3	7.3	0	0.236065552	0.112638042	0.326022327	0.009085868	-0.693147181	-2.302585093	0.262364264	1.360976553	0	4.8	5.8	1	6.2	2.1	3.2	1	5.5	5.7
72	2426	82	7.4	0.39104454	1.6	-1.609437912	15.3	5.3	2.4	1.3	0.2	3	0.4	4.3	6.6	9.3	0.245340634	0.079893651	0.269032326	0.00250079	-0.510825624	-2.302585093	0.336472237	0.741937345	-0.105360516	6.1	6.9	1.1	6.4	3.1	2.3	1	5.9	5.7
73	2427	68	6.1	0.407988365	1.9	-2.302585093	12.5	7.5	2.5	1.2	0.1	2.9	0.4	4.4	6.7	6.9	0.242559601	0.066742845	0.23139251	0.003116397	-1.203972804	0	0.530628251	0.182321557	-0.916290732	5	6	1.1	5.9	3	2.8	1.2	5.7	5.1
74	2428	60.8	5.2	0.424765168	2.7	0	13.8	9.5	2.2	1	0.2	2.9	0.5	6.5	6.5	7.2	0.230401134	0.074732676	0.249010457	0.002363089	-0.693147181	0	0.262364264	0.470003629	-0.223143551	4.3	4.9	1	5.3	2.7	2	1.1	4.3	4.8
75	2429	65.5	6	0.433556871	1.9	-2.302585093	18.9	8.6	2.8	1.3	0.2	3.5	0.5	5.4	6.6	9.1	0.248950997	0.083451971	0.281264049	0.005432339	-0.356674944	-2.302585093	0.336472237	0.916290732	0.09531018	4.9	6	1.1	5.6	2.8	2.9	1.1	5.4	5.6
76	2430	60	5	0.438992163	2.8	-1.203972804	23.1	10.4	2.4	1.1	0.1	3.8	0.6	6.2	6.4	14.9	0.249453253	0.084745763	0.268589393	0.00182249	-0.916290732	0	0.832909123	0.641853886	-0.510825624	4	5	0.9	5.3	2.4	2.2	1	4.9	5.1
77	2431	58.8	5.1	0.441007095	2.5	-2.302585093	18.2	6.8	2.5	1.1	0.1	3.7	0.6	6.2	6.3	7.8	0.232424215	0.084193311	0.267437575	0.002994564	-0.916290732	-2.302585093	0.182321557	0.741937345	-0.223143551	4.2	4.8	0.9	4.9	1.9	2.6	0.9	4	4.2
78	2432	60.8	6.2	0.429166313	2.5	-2.302585093	14.4	9.1	2.3	1.1	0.2	3.4	0.5	4.2	6.4	12	0.238378516	0.086683097	0.283207275	0.00297442	0.09531018	-2.302585093	0.470003629	0.916290732	0.336472237	5.2	5.6	1	5.3	2.8	2.8	1.3	4.8	5.4
79	2433	74	8	0.403342393	2.3	-2.302585093	16	7.8	2.2	1.1	0.2	3.3	0.4	4.2	6.3	10.3	0.245330481	0.100040479	0.314289019	0.001590239	-0.693147181	-2.302585093	0.405465108	0.641853886	-0.356674944	6.6	6.4	1	5.9	2.9	2.4	1.1	5	5.6
80	2434	72.5	6.5	0.41892549	2.8	-2.302585093	17.8	5.1	2.4	1.2	0.3	4.1	0.5	5.3	6.8	10.1	0.231975938	0.088882085	0.296003458	0.003151847	-1.203972804	0	0.641853886	0.336472237	-0.916290732	5.3	6	0.9	5.5	1.9	2.8	1	4.2	4.6
81	2435	54.4	3.9	0.473671838	3.6	-1.609437912	18.9	6.8	2.7	1.1	0.3	4.8	0.7	8.4	7.2	6.7	0.243692211	0.09794703	0.307945463	0	-2.302585093	0	0.470003629	-0.916290732	-1.609437912	3.1	4	0.8	4.3	1.7	2.8	0.7	3.4	3.7
82	2436	53.6	4.9	0.475312374	3	-0.693147181	20.3	7.8	3.3	1.2	0.2	4.3	0.6	7.5	6.4	0	0.219669488	0.111648529	0.340487707	0.005139057	-0.916290732	-2.302585093	0.530628251	0.741937345	-0.510825624	4	4.5	0.9	4.2	1.3	4.4	1.1	3.4	3.8
83	2437	61.2	5.4	0.449246257	2.7	-0.223143551	20.6	5.6	3.2	1.2	0.2	3.8	0.5	6.5	7.1	2.3	0.238027573	0.114245657	0.35470466	0.009315221	-0.105360516	-2.302585093	0.587786665	1.648658626	0.530628251	4.5	4.9	0.9	4.9	1.5	3.8	1	4.1	4.6
84	2438	68	5.6	0.421968382	3.1	-2.302585093	11.9	7.2	2.6	1.2	0.2	4	0.6	5.5	6.2	3.7	0.238577212	0.093021014	0.298823983	0.001445922	-0.693147181	0	0.741937345	0.262364264	-0.356674944	4.6	5.8	1	5.2	2.4	2.7	0.9	4.3	5.2
85	2439	65	6.1	0.427920052	1.8	-1.609437912	21.5	8.2	2.8	1.2	0.2	4.1	0.6	4.3	6	9.1	0.245534513	0.104239522	0.313727336	0.00564911	-0.105360516	0	0.182321557	1.064710737	0.336472237	5	5.7	1	5.4	2.4	3.5	1	5.1	5.6
86	2440	54.8	5.5	0.427408876	3.8	-2.302585093	17.4	8.5	2.8	1.1	0.2	4.2	0.7	7.6	5.7	5.5	0.200369281	0.090268755	0.308076318	0.001709636	-1.203972804	0	0.78845736	0.262364264	-0.693147181	4.5	5.2	0.9	4.7	2.1	3.4	0.9	4.3	5.1
87	2441	65.5	6.7	0.395184507	3.6	-1.609437912	18.9	9.5	2.5	1.3	0.3	4	0.5	5.9	5.6	6.3	0.223981506	0.097051383	0.300314054	0.00218093	-1.609437912	-2.302585093	0.470003629	-0.105360516	-1.203972804	5.5	6.2	1	5.2	2.9	2.8	1	5	5.8
88	2442	72.5	6.5	0.400938164	3.1	-2.302585093	16.5	7.2	2.3	1.2	0.2	4.5	0.5	4.8	6.1	9.5	0.232005325	0.092707046	0.307755697	0.001267789	-1.203972804	-2.302585093	0.336472237	0.09531018	-0.916290732	5.4	6.3	1	5.6	2.4	2.5	1.1	5.2	5.6
89	2443	62.4	5.7	0.442873663	2.2	0.693147181	24.7	5	3.1	1.2	0.2	3.3	0.4	6.1	8.3	0	0.264700781	0.150679387	0.424111015	0.022925701	0.916290732	-0.693147181	0.470003629	2.2300144	1.481604541	4.7	5.4	1	4.8	2.1	3.5	1.2	5	5.4
90	2444	67	7.2	0.398550725	2.9	-1.609437912	15.6	9.1	2.6	1.1	0.2	4.1	0.4	4.6	6.1	7.5	0.244366868	0.087802814	0.307045382	0.00211573	-0.916290732	-2.302585093	0.875468737	0.262364264	-0.693147181	6	6	1.1	5	3.6	2.5	1.5	5.8	6
91	2445	71.5	4.6	0.440626312	2.7	-2.302585093	24.8	5.9	2.3	1.1	0.3	5.7	0.6	6.5	6.6	5.3	0.249922441	0.111411209	0.367447123	0.003923572	-1.203972804	-1.203972804	0.741937345	0.530628251	-0.510825624	3.7	4.5	0.9	4.6	2.2	2.7	1.2	4.4	5.1
92	2446	71.5	5.6	0.424705955	2.9	-1.609437912	21.7	6.2	2.7	1.2	0.2	4.9	0.6	5.4	6.6	10	0.245037508	0.126570555	0.393835088	0.003704504	-1.203972804	-0.916290732	0.587786665	0.587786665	-0.356674944	4.7	5.1	0.9	5	2.4	2.9	1.1	4.3	5
93	2447	66.5	5.9	0.426850295	2.1	-1.203972804	23.5	8.2	3	1.3	0.2	4.7	0.5	5.4	5.8	5.4	0.242251821	0.121179792	0.380673736	0.009644812	0.09531018	-2.302585093	0.587786665	1.458615023	0.693147181	4.8	5.6	1	5.4	2.2	3.3	1.1	5.4	5.4
94	2448	62.4	6.2	0.41235467	2.5	-2.302585093	16	11.1	2.7	1.5	0.2	4.4	0.7	5.6	5.3	5.7	0.235083685	0.085601124	0.311422001	0	-0.916290732	0	0.78845736	0.09531018	-0.693147181	5.2	5.5	1	5.1	2.6	2.8	1.2	5.2	5.8
95	2449	64	6.2	0.428001148	2	-0.693147181	20.8	8.1	3	1.3	0.2	3.8	0.5	5.4	6	8.4	0.241323738	0.116794947	0.356960923	0.009215779	0	-2.302585093	0.530628251	1.435084525	0.587786665	5.1	5.7	1	5.3	2.2	3.3	1.1	5.3	5.6
96	2450	64.5	6.3	0.417645086	2.5	-2.302585093	16.3	8.2	2.8	1.3	0.2	3.5	0.5	4	6.4	6.7	0.235868836	0.088896344	0.292477357	0.000419322	-1.203972804	0	1.098612289	-0.105360516	-0.916290732	5.1	5.7	1	5.1	2.5	3.1	1.1	4.5	5.4
97	2451	61.6	5.3	0.43507991	2.7	-1.609437912	17	9.7	2.9	1.3	0.3	4.4	0.7	6.6	6.5	8.4	0.243081626	0.09023383	0.289338196	0.001474847	-1.203972804	0	0.693147181	0.336472237	-0.916290732	4.3	5.3	0.9	5.1	1.5	3.2	1.2	4.2	4.5
98	2452	67	6.1	0.413906534	3	-1.203972804	25.2	10.6	3.1	1.3	0.3	4.4	0.6	6.4	6.1	7.1	0.244101633	0.103788566	0.33892922	0.003856624	-0.916290732	-2.302585093	0.641853886	0.832909123	-0.510825624	5.1	5.3	1	5.2	2.2	3.5	1.1	4.5	5.4
99	2453	63.6	4.9	0.446829852	3	-1.203972804	23	8.4	3.1	1.3	0.2	4.2	0.7	7.1	5.8	7.3	0.211118184	0.097988157	0.321258415	0.002796906	-1.203972804	0	0.405465108	0.741937345	-0.510825624	4	4.6	0.8	4.7	1.4	3.5	1	3.9	4.1
100	2454	67.5	6.1	0.425015654	2.2	-0.693147181	21.7	8.8	3.1	1.3	0.2	3.8	0.4	5.6	6.5	8.3	0.239847035	0.101585562	0.356080598	0.014144825	0.470003629	-2.302585093	0.262364264	1.887069649	1.029619417	5	5.7	1	5.1	2.2	3.3	1.1	4.8	5.3
101	2455	78	7	0.396025232	2	-0.693147181	19	8.6	3	1.5	0.3	4.2	0.5	4.4	5.8	6.5	0.243606324	0.099105281	0.353664652	0.003167146	-0.223143551	-2.302585093	0.587786665	1.029619417	0.09531018	5.7	6.4	1	5.7	2.6	3.2	1	5.2	5.6
102	2456	75.5	6.3	0.408403902	2.6	0.09531018	24.7	7.2	3.2	1.3	0.2	4.1	0.5	5.7	5.9	3.5	0.240358848	0.109789985	0.375751379	0.006926293	-0.356674944	-1.609437912	0.405465108	1.280933845	0.182321557	5.2	5.9	1	5.4	2.3	3.7	1	5.1	5.6
103	2457	100	6.9	0.38303377	1.7	0.587786665	24.5	4	2.8	1.3	0.2	4	0.4	4.9	6.6	5.4	0.24437987	0.097987147	0.348778101	0.007814693	0.182321557	-1.203972804	0.09531018	1.774952351	0.78845736	5.5	6.8	1.1	6.7	2.5	3	1.1	6	6.3
104	2458	79.5	6.1	0.402051352	2.7	1.568615918	26.5	4.8	3.7	1.2	0.2	2.8	0.3	7.7	6.9	6.4	0.244822968	0.108256923	0.380484678	0.038405623	1.974081026	0.993251773	0	3.284663565	2.541601993	5	5.8	1	5.7	2.2	4	1.1	4.6	5.1
105	2459	98	6.7	0.38119607	1.5	0.336472237	20.7	5.2	3	1.4	0.2	3.5	0.4	4.8	6.3	4	0.247157994	0.089400222	0.317819033	0.006661437	-0.356674944	-2.302585093	0.182321557	1.686398954	0.336472237	5.5	6.5	1.2	7.5	2.6	2.8	1	6.3	7.1
106	2460	87	6.4	0.383918743	1.9	0.530628251	26.4	5.8	3.6	1.3	0.2	3.6	0.5	5.9	6.4	3.8	0.237846151	0.094076682	0.335631251	0.007494906	0.336472237	-1.609437912	0.262364264	2.63188884	1.098612289	5.2	6.5	1.1	6.5	2.2	3.5	1	4.4	5.6
107	2461	64.5	5.9	0.432765311	2.2	-1.203972804	26.5	8.3	3.5	1.3	0.2	4	0.6	6.7	5.7	13.9	0.220389742	0.116556999	0.385242675	0.007240875	-0.356674944	-2.302585093	0.587786665	1.252762968	0.336472237	4.9	5.3	1	4.6	1.9	3.9	1.1	4.3	4.8
108	2462	62	5	0.440720721	3.7	-1.609437912	23	10.5	3	1.3	0.3	5.2	0.7	9	6.6	3.8	0.25036036	0.114504505	0.384054054	0.001171171	0.587786665	-2.302585093	1.722766598	0.262364264	1.280933845	4.1	4.4	0.8	4.3	2	3.1	0.9	4	4.7
109	2463	74	8.6	0.381134969	2.8	-1.203972804	19.5	11.3	3.3	1.6	0.3	3.6	0.4	6.5	5.5	3.8	0.25894683	0.124318337	0.38232788	0.002471029	-0.916290732	-2.302585093	0.693147181	0.955511445	-0.223143551	7.2	6.7	1	5.3	2.5	3.2	1.3	5.2	5.9
110	2464	94	6.7	0.366336113	1.5	0.587786665	24.8	5.9	3.4	1.3	0.2	3.5	0.4	5.7	6.2	3.5	0.244672086	0.102204795	0.354006089	0.009349781	0.470003629	-0.916290732	0.262364264	2.701361213	1.252762968	5.4	6.9	1.2	7.3	2.5	3.2	1.1	6	6.6
111	2465	85	6	0.367250197	2	1.435084525	28.2	5.7	3.7	1	0.2	2.4	0.3	8.6	6.3	0	0.249825488	0.08427889	0.319687202	0.036852767	2.219203484	1.547562509	-0.223143551	3.465735903	2.867898902	4.8	5.8	1.1	6.4	2.5	3.8	0.9	5.1	5.7
113	2467	92	6.7	0.372639679	1.9	0.875468737	29.7	5	3.3	1.3	0.2	3.2	0.3	6.2	6.4	7.1	0.235412356	0.100044189	0.359652526	0.019884894	1.481604541	0.530628251	0.641853886	2.778819272	2.079441542	5.5	6.5	1.1	7	2.5	3.4	1	5.7	6.3
114	2468	81	7.2	0.367513761	2.3	-1.203972804	23.9	9.9	2.8	1.4	0.2	3.1	0.5	5.1	6.3	6.6	0.241932826	0.100036257	0.327631102	0.003131283	0.09531018	-1.203972804	0.832909123	1.16315081	0.470003629	6	6.1	1.1	5.9	2.9	2.6	1.1	5.2	5.9
115	2469	63.6	6.1	0.404267771	4.1	-1.609437912	24.8	10.3	3.1	1.3	0.3	3.6	0.5	7.2	6	8.4	0.223292666	0.093188673	0.312429658	0.002476028	-0.916290732	-0.693147181	0.955511445	0.336472237	-0.356674944	4.9	5.6	1	5.2	2.5	2.9	1.1	4.2	5.1
116	2470	66.5	6.5	0.42746114	3	-0.916290732	24.3	9	3.6	1.4	0.3	3.9	0.6	6.1	5.8	3.7	0.229574661	0.120605369	0.376086766	0.004171424	-0.693147181	-1.609437912	0.587786665	1.029619417	0	5.4	5.5	1	5.3	1.8	3.9	1.1	4.1	4.7
117	2471	93	6.5	0.371186962	1.9	-0.105360516	28.5	4.8	3	1.2	0.2	3.4	0.3	6.3	6.1	8.9	0.242865929	0.10003075	0.353782288	0.014483395	1.252762968	1.252762968	0.405465108	2.667228207	1.887069649	5.2	6.5	1.1	6.8	2.6	2.8	1	6.3	6.9
118	2472	85	6.6	0.387253557	1.9	0.530628251	27.3	6.5	3.4	1.4	0.2	3.7	0.4	5.9	6	6.2	0.247030925	0.088582291	0.34114961	0.010043899	0.741937345	-0.356674944	0.832909123	2.272125886	1.360976553	5.4	6.4	1.1	6.3	2.2	3.8	1.2	5.3	5.8
119	2473	91	6.1	0.382137968	1.7	0.470003629	28	5.2	3.4	1.3	0.2	3.8	0.4	6.5	6.8	5.9	0.262509778	0.105022245	0.366615332	0.010969737	1.16315081	0.09531018	0.262364264	2.332143895	1.686398954	5	6	1.2	7.2	2.7	3.4	1.1	5.9	7.1
120	2474	90	7.9	0.395201938	1.1	-0.510825624	23.7	6.3	3.4	1.4	0.3	3.7	0.4	5.4	6.5	0	0.263467958	0.124860902	0.441349741	0.007527656	0.09531018	-0.916290732	0.530628251	1.871802177	0.693147181	6.5	7.2	1.2	7.3	2.7	2.8	1.2	7.7	7.8
121	2475	73	6.8	0.41568728	2.2	-0.223143551	29.8	7.9	3.4	1.4	0.3	4.2	0.6	6.6	6.1	6	0.256492443	0.128174993	0.418714475	0.007122812	-0.223143551	-1.609437912	0.530628251	1.458615023	0.405465108	5.6	6	1	5.4	1.9	3.7	1.2	4.9	5.4
122	2476	62.8	5.3	0.431773711	3.5	-1.609437912	25.5	9.9	3.6	1.4	0.4	4.4	0.6	8.4	5	6.7	0.232072974	0.131647099	0.388610727	0.002014273	-0.693147181	-0.916290732	0.832909123	0.262364264	-0.356674944	4.4	4.4	0.9	5.4	1.6	3.4	1.2	4.3	4.9
124	2478	63.2	4.5	0.458967643	3.2	-0.916290732	28.3	7.8	3	1.3	0.3	4.7	0.6	11.1	7.7	10.4	0.291273608	0.137759222	0.405400083	0.00462808	-0.916290732	-1.203972804	0.916290732	0.641853886	-0.223143551	3.7	4.4	0.8	4.5	1.6	3.4	0.9	4.2	4.5
125	2479	56.8	4.3	0.452937305	3.6	-2.302585093	21.2	10.8	2.6	1.3	0.3	4.8	0.7	9.3	7.8	9.5	0.240661511	0.111760189	0.339942954	0.000548516	-1.609437912	-2.302585093	1.774952351	-0.223143551	-1.609437912	3.6	3.9	0.8	4.5	1.7	2.9	1.2	4.1	4.7
126	2480	62.8	4.9	0.430516702	4.3	-1.203972804	19.8	10.8	2.9	1.2	0.4	4.7	0.7	10.5	6.3	8.6	0.240455817	0.115599803	0.367985848	0.001234162	-1.609437912	-2.302585093	1.458615023	0.09531018	-0.916290732	3.9	4.7	0.8	4.4	1.8	3.3	1.1	3.8	4.6
127	2481	82	6.6	0.409873523	2.5	1.252762968	25.9	6.2	4.2	1.4	0.3	2.6	0.3	9.3	8.2	0	0.222305448	0.129449115	0.397727468	0.034084545	1.16315081	0.875468737	1.386294361	2.93385687	1.824549292	5.4	6.3	1.1	5.8	2	4.4	1.2	5.4	5.8
128	2482	110	7	0.35927924	2.8	-0.356674944	20.2	6.8	2.2	1.2	0.3	3.7	0.3	6	7.1	1.3	0.227990018	0.111288488	0.337168336	0.003578113	-0.916290732	0	1.589235205	1.131402111	-0.105360516	5.7	6.7	1.1	6.8	2.5	2.5	1	6.3	6.1
129	2483	58.4	4.8	0.435830048	5	-1.203972804	18.7	11.4	3.9	1.6	0.2	3.1	0.6	10.1	7.4	12.2	0.231907334	0.083953862	0.298583735	0.001460067	-1.609437912	-0.356674944	2.923161581	-0.105360516	-0.916290732	3.9	4.6	0.9	4.8	1.7	3.8	1.6	4.2	4.7
130	2484	60.8	5.6	0.389122189	6.2	-1.203972804	19.9	11.4	3.4	1.2	0.3	2.4	0.3	8.9	6.7	8.9	0.213018152	0.092793281	0.311568681	0.002370631	-2.302585093	-0.693147181	2.797281335	0.262364264	-1.203972804	4.7	5.1	1	4.7	2.8	3.1	0.7	4.6	5.4
131	2485	65.5	5.5	0.411604265	4.2	-1.609437912	15.7	9.3	2.9	1.5	0.3	3.4	0.8	7.1	8.3	16.6	0.236176544	0.103520952	0.326060005	0.003409373	-0.510825624	-0.916290732	2.694627181	0.641853886	-0.223143551	4.4	5.7	1	5.3	2.7	2.8	1.3	5.4	6.1
132	2486	76	6.6	0.424337674	3.1	-0.693147181	19.5	7.8	2.6	1.4	0.2	3.4	0.5	4.8	7.8	0	0.252522865	0.102450783	0.340320942	0.005199348	-1.203972804	-2.302585093	1.16315081	0.875468737	-0.510825624	5.4	6	1	5.5	2.1	3.5	1.3	4.7	5.6
133	2487	67.5	6.1	0.415814089	3.4	0.741937345	19.5	11.2	2.4	1.3	0.3	3.1	0.6	6.2	7.1	13.3	0.234580532	0.081116633	0.272581117	0.000974374	0	-2.302585093	0.993251773	-0.356674944	-2.302585093	5	5.6	1	5.8	2.5	2.5	0.8	5.3	5.2
134	2488	76	6.2	0.405225327	3.6	-1.203972804	22.2	9.6	2.9	1.4	0.3	3.5	0.5	6.1	6.6	11.6	0.251372961	0.081570021	0.296801809	0.003836214	-2.302585093	-1.609437912	1.547562509	0.336472237	-1.203972804	5.2	6	1.1	5.7	2.8	3.1	1.2	5.3	5.8
135	2489	73.5	7.1	0.418137357	3.5	-1.609437912	20.8	10.9	2.8	1.4	0.3	3.4	0.5	5.1	6.6	5.4	0.244422913	0.096661822	0.332664314	0.005767412	-0.693147181	-1.203972804	2.140066163	1.098612289	0	5.9	5.8	1	5.4	2.2	3.4	1.2	5.4	6
136	2490	61.6	6.7	0.403644102	3.8	-2.302585093	15.8	12.8	3.1	1.7	0.2	3.7	0.6	6.6	6.4	1.8	0.188189919	0.073148025	0.263997872	0.001662455	2.140066163	0	3.380994674	-0.510825624	2.753660712	5.6	5.7	1	4.6	2.5	3.5	1.3	5.7	5.6
137	2491	65	5.2	0.432706223	2.7	-2.302585093	16.5	7.1	2.8	1.3	0.2	3.5	0.6	7.1	8.9	10.3	0.229779707	0.077343624	0.258240875	0.000964785	-1.609437912	0	2.533696814	-0.105360516	-0.916290732	4.2	5.3	1	5.4	2.3	3	0.9	4.6	5.3
138	2492	65	5.4	0.43210899	2.2	-2.302585093	13.5	8.3	2.5	1.2	0.3	4.2	0.7	6.9	8.9	7.9	0.243281295	0.083647356	0.271232763	0.001656383	-2.302585093	0	1.791759469	0	-2.302585093	4.4	5.2	1	5.3	2.7	2.7	1.1	5	5.1
139	2493	69.5	5.8	0.424011434	2.4	-2.302585093	16.8	7.1	2.5	1.2	0.2	4	0.6	5.5	8.1	9.3	0.233063364	0.081753216	0.272987137	0.001238685	-1.609437912	0	1.223775432	0.09531018	-1.203972804	4.7	5.5	1	5.6	2.4	2.8	0.8	4.9	5
140	2494	70	5.7	0.440735731	2.2	-0.356674944	19.8	5.4	2.6	1.2	0.3	4	0.6	5.7	8.5	3.8	0.23222489	0.103436154	0.309921172	0.002532279	-1.609437912	-2.302585093	1.335001067	0.587786665	-0.916290732	4.7	5.3	0.9	5.2	2.1	3.3	1	4.4	4.9
141	2495	60.4	4.2	0.447557891	4.2	-2.302585093	13.6	11.2	3.2	1.2	0.2	3.6	0.5	11.9	11.5	7.6	0.245183888	0.059350068	0.247129792	0.001945904	0	0	2.595254707	-0.356674944	-1.609437912	3.4	4.3	1	5.2	1.9	3.7	0.9	4.4	4.7
142	2496	73.5	5.2	0.421612839	3.5	-1.203972804	16.1	8.8	3.6	1.3	0.1	3.4	0.4	6.3	9	7.4	0.220836926	0.083559918	0.259466808	0.001326348	1.131402111	0	2.48490665	0.262364264	1.808288771	4.2	5.2	1	5.5	1.8	3.8	1.5	4.6	5.3
143	2497	84	6.8	0.402458159	3.7	-0.356674944	16.7	9.6	3.9	1.7	0.2	2.6	0.4	5.7	8.6	5.5	0.219665272	0.095449791	0.294194561	0.005099372	1.458615023	-0.223143551	2.890371758	0.693147181	2.00148	5.6	6.1	1	5.3	2.1	4	1.1	5.8	6.2
146	3501	73.5	6	0.391234942	3.3	-0.693147181	33.6	6.3	3.6	1.2	0.8	2.5	0.4	9.4	5.7	8.3	0.20817886	0.094079573	0.332353429	0.007720021	0.182321557	1.029619417	1.458615023	1.686398954	0.832909123	4.9	5.4	1	5.5	2.8	3.2	0.9	4.8	5.5
147	3502	95	6.4	0.377513358	2.3	-0.916290732	33.6	4.8	2.8	1.1	0.6	2.9	0.5	6.5	6	6.4	0.204623637	0.104716695	0.356810506	0.006796391	-0.510825624	0.641853886	1.458615023	1.62924054	0.262364264	5.3	5.8	1.1	6.7	2.5	2.7	0.9	5.1	6
148	3506	102	5.9	0.378780656	2.1	1.098612289	35.1	3	3.4	0.9	0.3	1.5	0.2	10.3	8.2	0	0.223455918	0.129121951	0.383916049	0.046601844	1.757857918	2.687847494	0.955511445	3.46260601	2.509599262	4.8	5.6	1.1	6	2.6	3.6	0.8	5.5	5.7
149	3507	82	5	0.395695205	3.3	-2.302585093	35.2	4.5	3.2	1.1	0.8	2.9	0.5	10.3	6.3	9.7	0.220188335	0.096137215	0.337753435	0.004516191	-0.693147181	0.693147181	1.223775432	1.131402111	0.09531018	4	4.6	0.9	5.6	2.4	3	0.8	4.6	5.5
150	3509	88	5.9	0.393281415	2.8	-2.302585093	39.8	4.4	3	1.1	0.7	2.7	0.4	8.5	5.6	9.2	0.216539071	0.108896515	0.365034319	0.005873812	-0.916290732	0.693147181	1.458615023	1.16315081	-0.105360516	4.9	5.1	1	5.8	2.6	3.2	0.8	4.8	5.5
151	3510	81	5.3	0.402769193	3	0.530628251	41.6	3.3	3.5	1	0.5	2.2	0.3	12.5	8.5	3.4	0.23902831	0.141890221	0.398813203	0.016349363	0.78845736	1.85629799	1.410986974	2.406945108	1.504077397	4.3	4.8	1	5.5	2.1	3.4	0.8	4.8	5.1
152	3511	85	5.5	0.366738967	2.9	-1.609437912	37.1	4.6	3.3	1.1	0.8	2.8	0.4	9.5	4.9	3.3	0.213691293	0.092072064	0.331547962	0.003651897	-0.916290732	0.587786665	1.648658626	1.029619417	-0.223143551	4.5	4.9	0.9	5.4	2.4	3.1	0.8	4.7	5.5
153	3512	75	5.6	0.389135894	3	-0.693147181	36.4	6	3.8	1.2	0.8	2.7	0.4	11.5	5.6	8.6	0.213522155	0.108133328	0.379255691	0.006278045	0.09531018	1.223775432	1.987874348	1.722766598	0.741937345	4.6	5.1	1	5.4	2.4	3.2	0.9	4.9	5.5
154	3513	81	4.4	0.408885777	3.2	-2.302585093	37.8	4.4	2.5	0.9	0.7	3.6	0.6	9.2	5.3	0	0.221755369	0.105820106	0.342942733	0.004863056	-0.510825624	0.832909123	1.131402111	1.098612289	0	3.6	4	0.8	5.1	2.2	2.3	0.8	3.6	4.5
155	3514	84	4.7	0.391596263	2.6	-1.609437912	40.9	4.5	3.2	1.1	0.7	3	0.5	10.9	5	7.7	0.224304817	0.101046271	0.344877749	0.004755777	-0.356674944	0.955511445	1.252762968	1.458615023	0.262364264	3.8	4.3	0.9	5.4	2.5	3.1	0.8	4.4	5.1
156	3515	78.5	5.4	0.391384132	2.7	-0.356674944	42.5	4.4	3.6	1	0.6	2.2	0.4	12.8	6.1	7.7	0.23252822	0.104820525	0.352279576	0.009175182	0	1.335001067	1.568615918	1.871802177	0.78845736	4.4	5	1	5.4	2.4	3.5	0.7	4.2	4.9
157	3516	82	5.2	0.384241675	2.8	-1.609437912	40.6	5.4	3.1	1.1	0.7	2.8	0.5	11.2	5.3	0	0.216790541	0.082716065	0.30707787	0.002713036	-0.223143551	0.78845736	1.029619417	1.193922468	0.336472237	4.3	4.5	0.9	5.4	2.7	2.8	0.8	4.2	5.1
158	3518	107	6.7	0.333554761	1.5	0.587786665	40.6	4	4.1	1.1	0.4	1.6	0.2	12.8	6.1	7.6	0.226028419	0.101120242	0.341252123	0.028228445	1.435084525	2.681021529	0.693147181	3.586292865	2.2300144	5.5	6.1	1.3	7.4	3.2	3.7	0.9	5.8	6.7
162	3522	108	7	0.333926981	1.8	-0.916290732	41.4	5.1	3.4	1	0.6	2.2	0.2	10	5.6	5.8	0.244502468	0.107913126	0.357773518	0.011923268	0.78845736	1.987874348	0.741937345	2.753660712	1.435084525	5.8	6.3	1.2	7.3	3.4	3	1	5.8	7
163	3523	97	6.5	0.362886162	1.8	0	36.4	5.2	3	0.9	0.4	1.8	0.2	9.3	6.5	4.9	0.23912358	0.114863127	0.36444201	0.026822832	1.547562509	2.397895273	0.470003629	2.856470206	2.208274414	5.3	5.8	1.2	6.2	3.2	2.8	0.8	5.9	6.4
164	3524	121	6.2	0.337164809	1.2	0.262364264	44.4	2.2	3.1	0.8	0.3	1.3	0.1	11.1	6.3	3.3	0.226662108	0.108809879	0.356565215	0.052603174	1.887069649	3.086486637	0	3.55820113	2.681021529	5	6.3	1.2	7.3	3	2.8	0.6	6.4	6.5
165	3525	86	6.2	0.365528943	2.6	0.916290732	37.5	5.5	4.2	1.1	0.4	1.5	0.2	12.3	6.5	0	0.233062792	0.105523287	0.33391411	0.035382267	1.840549633	2.791165108	0.78845736	3.210843653	2.517696473	5.1	5.4	1.2	6.1	2.8	4.1	0.9	5.3	5.8
166	3526	79	5.5	0.387453682	2.2	-0.510825624	39.5	4.2	4	1.1	0.6	2	0.3	15.5	5.8	10.2	0.248576707	0.112566195	0.349980437	0.01824493	1.131402111	2.197224577	1.064710737	2.57261223	1.824549292	4.6	5	1.1	5.7	2.6	3.8	0.9	4.8	5.5
167	3528	86	6.2	0.373399959	2.3	-2.302585093	35.1	6.2	3	1	0.6	2.5	0.4	9.4	5.4	2.1	0.223706277	0.081456636	0.304178931	0.006374495	0.641853886	1.458615023	1.252762968	1.410986974	1.131402111	5.1	5.7	1.1	5.9	3.3	2.6	0.8	5	5.8
168	3529	85	6.4	0.365093838	2.3	-0.105360516	38.6	5.8	4.1	1.2	0.6	1.9	0.3	11.4	5.4	4.6	0.228291578	0.115250983	0.352971244	0.015679936	0.993251773	2.041220329	1.547562509	2.541601993	1.704748092	5.3	5.8	1.1	6	2.8	3.8	0.9	5.6	6.1
169	3530	92	6.5	0.36178076	1.7	0.470003629	36.7	5.2	3.4	0.9	0.4	1.5	0.2	10.7	6.5	10	0.240767076	0.130738378	0.385462349	0.04741427	2.028148247	2.867898902	0.530628251	3.299533728	2.708050201	5.4	5.8	1.2	6.5	2.9	3.3	0.8	6.1	6.3
170	3531	84	7	0.381474897	2	-1.203972804	32.9	7.1	2.8	0.9	0.5	1.8	0.3	7.8	5.2	6.7	0.236927604	0.08857966	0.326488077	0.011218047	1.16315081	1.648658626	0.405465108	1.686398954	1.62924054	5.8	5.9	1.2	5.6	3.7	2.7	0.7	5.9	6.4
171	3532	87	7.2	0.373991017	1.9	-1.609437912	34.8	6.1	3.1	1	0.6	2.3	0.3	10.4	4.8	6.9	0.232794935	0.111388476	0.378302034	0.010880187	0.875468737	1.774952351	0.832909123	2.028148247	1.458615023	5.9	6.1	1.1	5.8	3.2	3.1	0.7	5.8	6.3
172	3534	83	6.7	0.369490881	2.4	-2.302585093	33.3	6.8	3.4	1	0.6	2.4	0.3	10.3	5.3	7.4	0.230918609	0.100103428	0.353871158	0.008812479	1.029619417	1.808288771	0.78845736	1.504077397	1.568615918	5.5	6	1.1	5.6	3.2	3.1	0.9	5.9	6.5
173	3536	71.5	6	0.392605161	3.1	-1.609437912	30.7	7.1	3.8	1.1	0.7	2.1	0.3	10.7	5.2	0.1	0.231795698	0.084215269	0.293099812	0.008100387	0.693147181	1.547562509	1.481604541	1.85629799	1.252762968	4.9	5.4	1.1	5.6	2.8	3.5	0.9	5.5	5.9
174	3537	82	5.9	0.368360687	2.4	-0.356674944	34.8	5.5	4	1.1	0.4	1.6	0.2	15.7	5.2	12.4	0.240623374	0.101617557	0.341259519	0.037447382	1.887069649	2.687847494	1.064710737	3.144152279	2.517696473	4.8	5.5	1.2	6.1	3.1	3.7	0.8	5.9	6.3
175	3538	83	5.9	0.401392075	2.9	-0.916290732	35.3	3.9	3.4	1.1	0.6	2.1	0.4	11.2	6.2	9.7	0.230620972	0.091920658	0.319225307	0.007569019	0.182321557	1.360976553	1.547562509	1.722766598	0.832909123	4.9	5.1	1	5.5	2.9	3.4	0.8	4.9	5.4
176	3539	79.5	6.1	0.385935437	2.2	0.587786665	38.5	4.7	3.8	1	0.5	1.6	0.2	12.4	6.8	3.4	0.240838815	0.132400917	0.399659983	0.040024932	1.791759469	2.701361213	0.916290732	3.194583132	2.459588842	5	5.7	1.1	5.7	2.7	3.8	0.8	5.3	5.7
177	3540	78.5	6.7	0.38799987	2.5	-2.302585093	31.2	6.9	2.5	0.9	0.6	2.2	0.4	6.6	5.3	10.3	0.218606394	0.079359906	0.296255255	0.004481309	1.252762968	1.098612289	0.641853886	0.693147181	1.526056303	5.6	5.8	1.1	5.1	3.7	2.2	0.7	5.3	6.1
178	3541	87	6.6	0.395185024	2.9	-2.302585093	34.9	5	2.5	0.9	0.6	2.4	0.4	7.9	6.3	8.6	0.224331026	0.095509292	0.324608971	0.005381765	0.875468737	1.223775432	1.481604541	1.30833282	1.252762968	5.4	5.7	1	5.2	3	2.2	0.7	4.4	5
179	3542	78	5.9	0.39046628	2.9	-1.609437912	37	6.3	3	1	0.6	2.5	0.4	9.2	5	8.8	0.236063624	0.104058273	0.35835687	0.005549775	1.064710737	1.16315081	0.916290732	1.410986974	1.386294361	4.9	5.2	1	5.3	2.8	2.8	0.7	4.6	5.4
180	3543	93	6.2	0.360598609	2	-0.510825624	40.8	5.4	3.6	1.1	0.6	2.3	0.3	11.8	5.9	9.7	0.240908605	0.121556205	0.395052976	0.01426377	1.029619417	2.140066163	1.526056303	2.501435952	1.722766598	5.1	5.5	1.1	6.4	2.8	3.3	0.9	5.5	6.2
181	3544	83	4.5	0.395506494	3.3	-2.302585093	39.4	4.8	3	1	0.7	2.8	0.4	10.8	6.3	6.9	0.254522003	0.106263311	0.376383598	0.003449621	-0.693147181	0.875468737	1.386294361	0.993251773	0.09531018	3.7	4.1	0.9	5.4	2.2	2.9	0.7	4	4.9
182	3546	73.5	3.4	0.436293812	3.6	-2.302585093	28.6	5.3	2.6	1	0.8	3.5	0.6	11.1	5.3	5.3	0.233338195	0.106460551	0.392785961	0.001215303	-0.510825624	0.78845736	1.223775432	0.741937345	0.09531018	2.8	3.1	0.8	5	1.8	2.2	0.8	3.2	4
183	3547	80	6.2	0.38852066	3.4	-2.302585093	28.8	4.5	3.1	1.1	0.6	2.3	0.3	9.1	6.7	12.9	0.208245193	0.111032765	0.360456917	0.004042683	-0.510825624	0.875468737	2.140066163	1.16315081	0.262364264	5.1	5.5	1	5.5	2.6	2.8	0.9	5.1	5.6
184	3548	72.5	5.2	0.40529534	3.4	-0.223143551	36.3	5.7	3.9	1.3	0.9	2.4	0.4	11.8	6.6	4.8	0.217904528	0.110545824	0.365397328	0.00407243	-0.356674944	0.832909123	2.653241965	1.16315081	0.336472237	4.3	4.9	1	5.4	2	3.8	1	4.5	5.3
185	3549	72.5	4.3	0.40578567	3.9	-1.609437912	35.3	5.5	2.8	1.1	0.8	3.1	0.4	10	6	8.9	0.230552772	0.09401181	0.350892153	0.002877913	-0.693147181	0.916290732	1.945910149	0.693147181	-0.105360516	3.6	4.2	0.8	4.6	2	2.8	0.9	3.8	4.5
186	3551	63.6	5	0.381054898	6	-2.302585093	33.3	6.4	4.6	1.8	0.8	2.3	0.4	11.1	7.1	7.4	0.19590958	0.10082526	0.334768568	0.001435235	0.530628251	2.066862759	3.681351188	0	1.16315081	4	5.1	1	4.5	2.8	4.5	1.3	5	5.9
187	3552	76	5	0.395654506	4.7	-1.609437912	30.7	8.2	3.2	1.1	1	2.8	0.6	9.9	6.1	4.4	0.207215665	0.092989986	0.321217811	0.002235336	-0.223143551	0.641853886	2.901421594	0.641853886	0.262364264	4.2	4.9	0.9	5.2	2.1	3	0.7	4.1	5.3
188	3553	84	5.6	0.400685014	3	0.405465108	31.5	4.5	3.9	1.2	0.7	2.2	0.3	10.4	7.2	0	0.219770298	0.102180247	0.333086536	0.009841809	0.262364264	1.410986974	2.388762789	1.871802177	0.955511445	4.5	5.4	1	6	1.9	4	0.9	4.9	5.5
189	3554	70.5	6.2	0.401444756	4.8	-0.916290732	32.5	8	3.2	1.2	0.9	2.5	0.5	8.3	5.6	12.6	0.214167515	0.109629582	0.333662169	0.004455193	-0.223143551	0.587786665	2.208274414	0.875468737	0.262364264	5.1	5.4	0.9	5.2	2.1	3.1	0.8	4.1	5.6
190	3556	78.5	5.9	0.391403615	4.2	0.262364264	28.2	7.9	3.7	1.4	0.9	2.2	0.4	9.2	6.6	4.2	0.216961892	0.116208971	0.3264369	0.004617575	0.182321557	1.223775432	2.928523524	1.223775432	0.875468737	4.8	5.8	1	6.2	2.4	3.2	1	5.3	6
191	3557	70	5.1	0.414363184	4	-0.356674944	33.6	5.3	4.1	1.2	0.7	2.2	0.4	12.9	6.2	4.7	0.214806156	0.102305387	0.322956309	0.005756875	0.262364264	1.335001067	2.63905733	1.223775432	0.832909123	4.2	5	0.9	5.3	2.1	3.9	0.9	4.2	4.8
192	3558	79.5	5.6	0.401499367	3.8	0.09531018	29.1	5.9	3.9	1.3	0.5	2	0.3	10.8	7.5	5	0.237638055	0.105711484	0.316555678	0.008817802	0.336472237	1.774952351	2.766319109	1.791759469	1.131402111	4.6	5	1.1	5.8	2.3	4	1	4.6	5.5
193	3559	78	6.4	0.378916499	4.9	-0.510825624	23.9	6.3	4	1.5	0.5	1.9	0.3	9.1	7.8	11.5	0.223285486	0.076915162	0.291711684	0.003344137	-0.693147181	1.223775432	3.377587516	0.530628251	0	5.2	6	1.1	5.6	2.9	3.3	0.9	5.6	6.5
194	3560	78.5	8	0.311136364	6.5	-2.302585093	28.7	12.2	4.6	2	0.6	1.7	0.3	8.7	7.6	5.9	0.176666667	0.091439394	0.286515152	0.004318182	0.993251773	2.397895273	3.891820298	0.875468737	1.791759469	6.6	7.4	1.3	5.6	3.5	4.1	1.4	7.5	7.7
195	4601	72.5	4.9	0.401461668	3.4	-1.203972804	23.6	7.6	2.2	0.8	0.5	2.3	0.3	9.7	6.5	6.9	0.20607537	0.097941732	0.324400915	0.004723078	0.741937345	1.589235205	2.944438979	0.641853886	1.360976553	4.2	4.7	0.8	4.4	2.5	2.2	0.8	4.3	4.8
196	4602	86	9.6	0.324042061	1.7	-2.302585093	34.8	7.4	2.1	0.8	0.3	1.2	0.1	6.2	5.5	10.3	0.21739908	0.116240254	0.357245046	0.021459739	1.648658626	2.442347035	2.734367509	1.840549633	2.302585093	8	8.6	1.4	5.9	4.9	1.8	0.7	7.6	8.2
197	4603	76	9.1	0.331136795	1.6	-2.302585093	30.2	10.8	1.7	0.5	0.2	0.6	0.1	4.8	5.7	14.2	0.216777365	0.118368983	0.350835905	0.045325384	2.174751721	2.821378886	1.435084525	1.791759469	2.778819272	7.7	8.3	1.4	4.9	5.4	1.5	0.5	7.6	7.9
198	4604	68	6.8	0.346611485	2.4	-1.609437912	23.6	5.8	1.3	0.6	0.3	1.2	0.4	4.7	5.9	3.1	0.213657527	0.06311433	0.2436627	0.018623901	1.547562509	1.16315081	1.568615918	1.131402111	2.406945108	6.7	6.8	1.1	4	3.8	1.4	0.7	6.1	6.8
199	4605	70.5	6.4	0.387212967	3	-1.609437912	24.9	5	2	0.7	0.2	1.9	0.3	5.4	6.1	5.8	0.230751914	0.083671019	0.249137025	0.009755365	0.405465108	1.871802177	1.85629799	1.280933845	1.547562509	5.7	6.4	0.9	5	3.3	1.6	0.3	5	5.7
200	4606	71	8.3	0.363920856	3.6	-2.302585093	31.3	7.3	3	1	0.4	1.3	0.3	7	5.1	7.9	0.229658793	0.067131032	0.2523723	0.01211387	1.029619417	1.791759469	2.944438979	1.335001067	1.360976553	6.9	7.4	1.1	4.5	3.6	2.6	0.9	5.8	6.5
201	4607	79.5	7.1	0.378089032	2.4	0.182321557	27.1	5.3	3.3	0.9	0.3	1.6	0.2	6.9	7.7	7.1	0.232664748	0.138160122	0.388385805	0.041751298	1.808288771	2.240709689	2.509599262	2.766319109	2.360854001	6.1	6.7	1	5.2	2.4	3.1	0.7	5.9	5.7
202	4608	67.5	8.1	0.288246739	3.3	-2.302585093	29.3	11	2.8	1.2	0.3	1.3	0.2	6.3	5.9	2.1	0.177271745	0.055487497	0.206096419	0.009728327	2.564949357	1.945910149	3.250374492	0.875468737	2.708050201	8.1	8.5	1.3	4.2	4.2	2	0.7	7.8	8.2
203	4609	72.5	7.2	0.346152266	3.4	-2.302585093	28.2	6.9	4.2	1.2	0.3	1.3	0.2	7	6	9.5	0.200295822	0.122848104	0.327252558	0.023213772	1.667706821	1.974081026	3.306886702	1.824549292	2.208274414	6.6	7.6	1.1	5	2.6	3.7	0.9	6.2	6.9
206	4612	102	6.6	0.357760528	1.7	-2.302585093	28.4	4.9	2	0.9	0.4	2.2	0.3	6.4	6.2	3.4	0.226641998	0.083256244	0.276716406	0.003418735	0.530628251	1.410986974	2.564949357	0.641853886	1.131402111	5.5	6.7	1.1	6.8	3	2	0.4	4.7	6.4
207	4613	99	5.6	0.355614507	2.7	-1.609437912	32.3	4.9	2.9	1	0.4	2.2	0.3	7.4	7	5.2	0.22055264	0.084425769	0.284259241	0.009004124	0.78845736	1.840549633	2.862200881	1.791759469	1.410986974	4.6	5.4	1.1	7	2.9	2.7	0.8	4.6	6.2
208	4614	95	5.6	0.339257684	2.3	-1.609437912	29.8	4.7	2.2	1	0.4	1.9	0.3	4.6	5.9	6.8	0.207352271	0.07139602	0.264823535	0.004557193	1.458615023	0.993251773	2.734367509	0.741937345	1.648658626	4.9	6.3	1.1	5.8	2.8	2.4	0.7	5.4	5.9
210	4616	62	8.2	0.377073906	4.7	-1.609437912	20.5	8.4	3.5	1.3	0.2	1.5	0.2	5.9	7.2	4.6	0.199095023	0.08496732	0.269984917	0.012066365	-0.510825624	1.547562509	3.502549876	1.410986974	0.741937345	6.8	6.8	1.1	4.9	3.4	2.9	1	5.7	6.9
211	4617	61.2	7.3	0.390298236	4	-2.302585093	27.4	8.4	4.5	1.2	0.3	1.6	0.2	8.3	7.2	7.6	0.20617385	0.103427896	0.31710311	0.012956901	0.262364264	1.667706821	3.456316681	1.252762968	0.916290732	6	6.4	1	4.7	2.8	3.6	0.8	5.6	6.3
212	4618	64	7.5	0.375807178	3.8	-1.609437912	27.2	9.9	3.4	1.3	0.5	2	0.4	11	6.1	7.2	0.210992642	0.096110527	0.344646343	0.011075237	0.916290732	1.791759469	3.42751469	1.064710737	1.435084525	6.2	6.4	1	4.5	3.3	2.8	0.6	5.4	6.3
214	4620	64	7.2	0.398069338	3.5	0	23.2	8.3	3.8	1.1	0.4	1.4	0.2	6.2	6.7	12.8	0.224724933	0.099647083	0.303612207	0.013493876	-0.223143551	1.458615023	3.210843653	1.131402111	0.641853886	6.1	6	1	5	3	3.4	0.7	5.4	5.8
215	4621	83	9	0.304970052	6.5	-1.203972804	19.2	9.6	5.1	1.7	0.5	1.3	0.2	12.1	6.7	9.1	0.187005624	0.106762379	0.302683919	0.010973435	0.09531018	2.163323026	3.979681654	1.360976553	1.360976553	7.5	7.9	1.3	4.9	4	4.9	1.3	7.9	8.4
218	4701	88	7.1	0.381700768	3.2	-1.203972804	24.7	6.4	2.6	1	0.4	1.7	0.2	6.6	6.8	11.8	0.242990346	0.091595005	0.280386149	0.021580838	0.262364264	1.568615918	2.066862759	1.987874348	1.193922468	5.8	6.7	1	5.4	3.3	2.2	0.7	6	6.4
219	4702	80	7.3	0.382717696	3.4	-2.302585093	27	5.1	2.7	0.8	0.4	1.6	0.2	5.8	6.6	8.3	0.230919678	0.105569632	0.290927679	0.022891941	0.336472237	1.589235205	1.410986974	2.028148247	1.252762968	5.9	6.8	1	4.7	3.3	2.4	0.8	5.4	5.8
220	4703	70	6.3	0.379628119	4.4	-1.609437912	24.2	6.4	1.7	0.7	0.3	1.5	0.3	4.9	6.8	9.1	0.225493394	0.080737237	0.280949274	0.023650302	1.526056303	1.722766598	1.774952351	1.386294361	2.079441542	5.4	6.2	0.9	4.5	3.1	1.8	0.6	4.6	5.4
221	4704	70	5.1	0.354120677	3.2	-2.302585093	19.9	5.6	1.8	0.6	0.2	1.6	0.3	4.3	7	8.7	0.209253127	0.07772259	0.259841795	0.015636497	2.557227311	1.609437912	1.871802177	1.504077397	2.734367509	5.5	6.3	1	4.5	2.8	1.9	0.5	5.4	6.2
222	4705	77	6.8	0.387233638	3.7	-2.302585093	29.7	5.1	2.6	1.1	0.3	1.8	0.3	6	7.2	13.1	0.21673052	0.096729253	0.308235443	0.022638761	0.262364264	1.458615023	2.58021683	1.704748092	1.064710737	5.6	6.4	1	5.1	3	2.3	0.8	5.1	5.8
223	4706	89	7.2	0.372662386	3	0.182321557	35.1	4.1	3.6	1.1	0.2	1.5	0.1	9.2	7.7	5.7	0.224251891	0.133983454	0.3720477	0.054996312	1.458615023	2.509599262	2.415913778	3.054001182	2.282382386	6	6.6	1.1	5.5	2.5	4.1	1	5.5	5.9
224	4707	74.5	6.2	0.389871976	3.4	-1.203972804	32.4	5.2	3.2	0.9	0.4	1.9	0.2	8.2	6.9	4.8	0.224621939	0.113681902	0.351064054	0.02372767	0.955511445	1.757857918	1.808288771	2.066862759	1.609437912	5.4	6.4	1	5	2.7	3.2	0.8	5.3	5.7
225	4708	79.5	6.3	0.381971466	3.1	-1.609437912	28	5	2.3	0.6	0.2	1.6	0.2	6.1	6.9	7.8	0.236057069	0.105544747	0.32230869	0.027885863	1.410986974	2.041220329	1.526056303	2.163323026	2.028148247	5.4	6.2	0.9	4.9	2.3	2.3	0.7	5.2	5.4
226	4709	68.5	6.6	0.386578633	4.2	0	33.5	6.9	3.2	1	0.3	1.6	0.2	7.9	6.5	8.8	0.215690626	0.101672816	0.302521708	0.021222293	0.693147181	1.902107526	2.610069793	2.128231706	1.410986974	5.4	6.1	0.9	4.7	2.7	2.9	0.8	5.1	5.4
227	4710	61.2	6.8	0.374628405	4.7	-1.609437912	25.9	7	3.3	1.4	0.2	1.4	0.2	8.4	6.5	8.6	0.193532731	0.080082509	0.279378754	0.012133714	0.336472237	1.686398954	3.100092289	1.458615023	1.131402111	5.8	6.5	1	4.4	3.1	2.8	1	5.6	6.2
228	4711	88	7.3	0.378477748	1.7	0.09531018	36.7	3.8	3.3	1	0.2	1.3	0.2	8.1	8.3	5.6	0.246022036	0.144338243	0.39551193	0.054628974	1.547562509	2.525728644	2.370243741	3.025291076	2.32238772	6.1	6.6	1.1	5.4	2.8	3.8	0.9	5.7	6
229	4712	82	6.2	0.346863151	4.6	-2.302585093	28.9	5.4	2.8	1.1	0.3	1.6	0.2	6.3	6.7	4.6	0.208764219	0.087685281	0.284815581	0.009910376	1.481604541	1.808288771	2.714694744	1.435084525	1.902107526	5.6	6.7	1.1	5.2	3.1	3	1.1	5.6	6.6
230	4713	83	6.9	0.356964666	4	-1.609437912	26.1	6	2.5	1	0.3	1.4	0.2	6.1	6.4	8.9	0.242209824	0.090488502	0.249693836	0.021998458	1.193922468	1.871802177	2.379546134	1.526056303	1.791759469	6.1	6.5	1.1	5.1	3.4	2.3	0.6	6	6.5
231	4714	69.5	7.1	0.385994129	3.7	-2.302585093	30.6	7.1	3	1	0.3	1.5	0.3	6.7	7.8	11.2	0.220447104	0.096533815	0.294541041	0.011431636	0.09531018	2.151762203	2.890371758	1.335001067	1.386294361	6	6.3	1	4.8	3.4	2.4	0.8	5.3	6.1
232	4715	80	7.8	0.342911404	3.2	-0.916290732	30.4	5.7	4.1	1.3	0.3	1.4	0.2	8.7	7.2	9	0.211152065	0.120297119	0.339146851	0.019553198	0.470003629	2.014903021	3.42751469	1.960094784	1.386294361	6.5	7.1	1.2	5	3.5	4.3	1	6.3	7
233	4716	69	7.8	0.343615929	4.8	-1.609437912	27	7.5	4.4	1.6	0.4	1.4	0.2	9.4	8.2	7.5	0.214381597	0.099623615	0.301371305	0.021188114	0.741937345	2.197224577	3.5085559	1.945910149	1.589235205	6.5	7.1	1.2	4.4	3.9	4.3	1	7.1	7.3
234	4717	79	8.9	0.324455408	4.3	-2.302585093	25.7	9	4.5	1.6	0.3	1.2	0.2	11.1	7.5	7.6	0.224735544	0.104005519	0.320796923	0.018815069	0.78845736	2.332143895	3.563882964	2.054123734	1.609437912	7.3	8	1.3	5	4.2	3.7	1.2	7.8	7.8
236	4801	80	6.3	0.389999152	2	-0.693147181	34.4	6.8	3.3	1	0.3	2	0.2	11	6.7	6.9	0.245112891	0.127010289	0.361700581	0.019693866	1.504077397	1.704748092	1.526056303	2.014903021	1.871802177	5.3	6.3	1	5.5	2.5	3	0.7	5.9	6.4
237	4802	85	7.5	0.352467327	2	-0.510825624	32.1	7.3	2.9	0.9	0.3	1.4	0.2	8.5	6.8	8.5	0.234800827	0.136292595	0.375434842	0.034731364	1.871802177	2.388762789	1.609437912	2.667228207	2.406945108	6.5	7	1.1	5	3.3	2.8	0.7	6.6	6.5
238	4803	74.5	6.4	0.305999804	4.1	-1.609437912	32.4	5.8	3.6	1.2	0.3	1.4	0.2	8.4	6.3	7.5	0.193411499	0.091002747	0.280612245	0.011651295	1.589235205	2.388762789	3.0301337	1.098612289	2.163323026	6	7.2	1.2	4.1	4.1	2.9	0.9	6.7	7.4
239	4804	77.5	5.9	0.364425163	2.9	-1.203972804	20.8	5.7	2	0.6	0.4	1.6	0.3	6.7	7.5	7.1	0.236442516	0.078633406	0.253796095	0.015726681	1.458615023	1.30833282	1.386294361	1.280933845	1.824549292	5.6	6.2	1	5	3.2	1.8	0.8	5.8	6.4
240	4805	82	5.7	0.336207515	3	-1.609437912	31.9	6	2.9	1.1	0.3	1.8	0.2	10.1	6.3	6.6	0.213950237	0.096353793	0.297576366	0.014699555	1.568615918	2.351375257	2.360854001	1.722766598	2.116255515	5.3	6.5	1.1	5	3.3	2.4	0.9	6.4	6.9
241	4806	100	6.9	0.363561437	1.7	0.955511445	34.5	4.2	3	0.9	0.3	1.5	0.1	12.1	7.2	4.4	0.254941568	0.131739508	0.3892618	0.055103641	2.079441542	2.960105096	1.223775432	3.589059119	2.791165108	5.6	6.3	1.1	6.2	2.6	3.1	0.8	6.1	6
242	4807	82	6.5	0.365008357	3.1	-2.302585093	26.9	5.9	2.3	0.8	0.4	1.8	0.3	7.9	6.7	12.5	0.252310491	0.080498476	0.281314522	0.017574476	1.252762968	1.481604541	1.504077397	1.62924054	1.704748092	5.6	6.4	1.1	5.5	3.3	1.9	0.6	6.3	6.7
243	4808	87	6.9	0.370426758	2.3	-0.510825624	34.1	6.1	3.6	1.1	0.4	1.8	0.2	12	7.2	11.1	0.259521244	0.125286926	0.366726004	0.024663887	0.916290732	2.014903021	2.079441542	2.433613355	1.704748092	5.6	6.7	1.1	5.5	3	3.3	0.8	6.3	6.4
244	4809	80	7.1	0.360007779	3.6	-1.609437912	28.1	8.3	3.2	1.2	0.6	2.2	0.3	13.9	7.9	10.4	0.281005396	0.088968837	0.297048957	0.008994117	-0.356674944	1.62924054	2.694627181	1.098612289	0.587786665	5.9	6.7	1.1	5.6	3.3	2.8	0.6	6.5	7.3
245	4810	83	6.9	0.369441098	3	-2.302585093	33.1	6.4	2.8	0.9	0.4	1.7	0.2	10	6.5	7.7	0.247446441	0.103189985	0.310093761	0.017285632	0.993251773	1.887069649	1.945910149	1.902107526	1.740466175	5.8	6.4	1.1	5.2	3.2	2.3	0.8	5.8	6.3
246	4811	96	7.2	0.366573167	2	0.832909123	36	5.1	3.4	1	0.3	1.5	0.1	11.9	8	8.2	0.250468352	0.133662462	0.392673666	0.051537542	1.887069649	2.856470206	1.871802177	3.45946629	2.624668592	5.9	6.4	1.1	5.8	2.7	3.5	0.9	5.8	5.8
247	4812	92	7.9	0.342382526	3.6	-0.916290732	26.1	7.3	3.5	1.4	0.4	1.6	0.1	9.7	7.5	10.4	0.2284279	0.106693538	0.320228798	0.018819555	0.336472237	1.960094784	3.206803244	1.945910149	1.223775432	6.4	7.4	1.2	5.3	4.1	3	1	7.2	7.6
248	4813	83	6.3	0.369807274	3.4	-0.916290732	33.7	7.9	2.8	1.1	0.4	2.4	0.3	10.2	6.8	10.7	0.247664375	0.098419414	0.296947529	0.012853282	0.470003629	1.481604541	2.388762789	1.547562509	1.064710737	5.3	6.1	1.1	5.3	3.3	2.4	0.9	5.8	6.5
249	4814	98	6.8	0.371632247	3.2	-0.693147181	26.8	8.9	2.8	1.2	0.6	2.4	0.3	11.5	6.5	6.3	0.276059685	0.121606038	0.356431492	0.024985149	0.405465108	1.704748092	2.370243741	2.104134154	1.30833282	5.5	6.5	1.1	5.6	3.2	2.5	1.1	6.3	6.7
250	4815	96	4.2	0.377633497	2.2	0.470003629	31.1	2.5	1.8	0.7	0.2	1.9	0.2	10.5	9.8	4.6	0.320127203	0.166821253	0.424407049	0.040413409	0.993251773	2.251291799	1.16315081	2.525728644	1.808288771	3.5	4.3	1	4.6	2.1	2.8	0.7	5.1	5.1
252	4817	87	11	0.283187407	4.7	-2.302585093	20.5	16.2	3.7	1.6	0.3	1.1	0.2	11.3	7.2	6.5	0.193378613	0.095844331	0.306283397	0.016577609	2.660259537	2.827313622	3.63758616	1.667706821	3.054001182	9.1	9.6	1.6	4.9	5.3	3.4	1.1	9.6	9.6
253	4818	93	7.6	0.339482837	3.8	-1.609437912	19.3	10.8	3.2	1.4	0.5	2.1	0.3	12.8	7.7	3.9	0.250642674	0.098669288	0.303946772	0.013609557	0.262364264	1.887069649	3.113515309	1.568615918	1.435084525	6.3	6.9	1.2	5.4	3.8	2.7	1.3	7.2	7.9
254	4819	101	8.2	0.355583616	2.5	-0.916290732	31.5	7.6	3.1	1.1	0.5	1.9	0.2	10.9	7.2	10.9	0.270081788	0.133245851	0.394909505	0.027647792	0.78845736	1.902107526	2.415913778	2.360854001	1.547562509	6.7	7.5	1.1	5.9	3.3	2.4	0.8	7.3	6.9
255	5901	88	5.6	0.399417264	3	0	27.7	4.1	2.7	1.1	0.5	2.5	0.3	7.6	7.4	12.5	0.265418235	0.134454292	0.391753672	0.013733762	-0.223143551	1.252762968	2.116255515	1.568615918	0.530628251	4.5	5.4	0.9	5	2.2	3.1	0.8	4.7	5.4
256	5903	69	4.7	0.409381049	3.9	-0.693147181	34.6	4.5	3	1.2	0.6	2.9	0.4	10	7.7	11.3	0.282119375	0.124382089	0.379625334	0.013518053	-0.223143551	1.609437912	1.871802177	1.526056303	0.693147181	3.8	4.7	0.9	4.5	2	3.5	0.9	4.6	5.2
257	5905	72	4.4	0.420336631	3.8	-0.916290732	28.6	4.3	2.9	1.1	0.6	3	0.5	8.6	7.8	12.4	0.250361969	0.127141651	0.392133205	0.007541023	-0.356674944	1.280933845	1.840549633	1.386294361	0.405465108	3.5	4.7	0.8	4.9	1.9	2.7	1	4	4.7
258	5907	71	4.1	0.428208654	2.6	-0.916290732	42.1	5.1	3.1	1	0.5	2.9	0.5	8.8	6.8	9.4	0.249894653	0.135343432	0.428208654	0.010756504	1.029619417	1.757857918	2.00148	2.128231706	1.547562509	3.3	3.8	0.8	4.2	2	3.1	0.8	3.6	4.4
259	5909	86	6.6	0.346537862	1.8	-0.223143551	35	6.3	3.3	1	0.4	1.6	0.2	7.4	5.7	5.8	0.23289764	0.136479375	0.429098316	0.026573664	2.163323026	2.549445171	2.00148	3.218875825	2.653241965	5.4	6	1.1	5.6	3.3	3.4	0.8	6.1	6.5
261	5917	84	4.6	0.421914979	2.4	1.029619417	40	3.2	2.9	0.9	0.4	2.3	0.2	6.8	6.9	16.9	0.259585366	0.149644603	0.423299017	0.024804369	1.064710737	2.208274414	1.589235205	2.76000994	1.791759469	3.8	4.4	0.9	4.7	1.6	3.5	0.9	4.1	4.6
262	5919	79.5	4.9	0.391178817	2.8	-1.203972804	36.1	5.4	3.3	1.2	0.5	2.9	0.4	7.3	5.7	11.9	0.240807522	0.106445126	0.377023581	0.008818937	-0.223143551	1.360976553	2.509599262	1.704748092	0.530628251	4	5	0.9	5	2.2	3.5	1.1	4.6	5.5
263	5921	76	4.4	0.418889808	2.3	0	40.8	4.2	3.3	1	0.4	2.9	0.4	8.4	5.8	6.6	0.247759249	0.134327657	0.424466006	0.015789443	0.587786665	1.722766598	1.974081026	2.240709689	1.223775432	3.5	4.4	0.8	4.5	1.7	3.5	0.8	3.9	4.7
264	5923	69	5.4	0.395274604	4.1	-0.693147181	35.7	7.8	3.9	1.3	0.5	2.4	0.3	9.6	6.4	8.3	0.260732078	0.138271531	0.410488947	0.009247934	0.09531018	1.386294361	2.954910279	1.547562509	0.693147181	4.3	5.2	0.9	4.5	2.2	3.9	1.2	4.9	5.3
265	5927	64	4.2	0.423567175	4.4	-0.693147181	35.5	5.3	3	1	0.6	3.3	0.4	9.3	5.8	5.6	0.253070339	0.114905099	0.373557871	0.012327875	-0.105360516	1.481604541	2.128231706	1.589235205	0.693147181	3.4	4.3	0.8	4.7	1.9	2.9	1.1	4	4.7
266	5929	74	4.2	0.437364004	2.7	0.182321557	41.7	3.8	2.8	0.9	0.6	3.3	0.3	7.3	5	11.4	0.266086416	0.129468449	0.409543053	0.014299036	0.336472237	1.774952351	1.960094784	2.186051277	1.064710737	3.5	4	0.8	4.4	2.1	2.9	0.8	3.6	4.7
268	5933	82	5.3	0.389755011	2.7	0.262364264	35.4	4.5	3.3	1.1	0.6	2.5	0.3	8.1	6.9	6.9	0.244084076	0.132655902	0.416933463	0.011623051	0.470003629	1.704748092	2.602689685	2.128231706	1.193922468	4.4	5	0.9	5.1	2.2	3.7	1	4.7	5.3
269	5935	85	5	0.407900541	1.7	0.262364264	43.7	3.6	2.9	0.9	0.4	2.3	0.3	8	7.2	7.7	0.268790342	0.163641847	0.468419442	0.019355245	0.875468737	2.028148247	1.791759469	2.397895273	1.589235205	4	4.7	0.9	5.1	2	3.5	0.8	4.4	5.1
270	5937	77.5	5.1	0.397391115	2.6	-0.693147181	40.2	5	3.1	1	0.5	2.7	0.4	8.2	6.5	11.3	0.249863552	0.125532147	0.418622421	0.009605938	0.182321557	1.568615918	2.054123734	1.704748092	0.955511445	4	5.1	0.9	4.8	2.5	3.6	0.7	4.5	5.3
271	5939	77	5	0.402044861	2.9	-1.609437912	32.9	5.1	2.5	0.9	0.4	2.7	0.4	9.5	8.1	6.2	0.275775591	0.128724505	0.410725873	0.01429298	-0.105360516	1.360976553	2.041220329	1.504077397	0.741937345	4.1	4.8	0.8	4.8	2.3	3	0.8	4.2	4.9
272	5941	72	5.4	0.393605695	4.5	-0.693147181	26.5	8.6	3.4	1.3	0.7	2.7	0.4	10.3	6.4	14.2	0.240183693	0.110994581	0.390109803	0.008104114	0.262364264	1.547562509	2.87356464	1.435084525	0.993251773	4.4	5.1	0.9	5.1	2.6	3.2	1	5	5.9
273	5943	68	5.6	0.388873512	6.1	-0.510825624	25.4	10.9	3.8	1.6	0.7	2.7	0.5	9	7.2	8.7	0.259249008	0.138850447	0.390718701	0.002767783	-0.510825624	1.193922468	3.363841595	1.526056303	0.262364264	4.6	5.7	1	4.8	2.4	3.8	1.4	6.2	6.5
275	5947	83	6.3	0.351465816	7	-0.223143551	23.4	10.2	4.3	1.7	0.6	1.8	0.3	9.6	9.3	4.7	0.26978714	0.116605247	0.370991695	0.018425829	0.832909123	2.028148247	3.742420221	2.424802726	1.504077397	5.3	5.6	1.1	5	2.6	5.2	1.2	6.2	6.9
276	5949	87	6.7	0.3433448	6.2	0	24.6	8.2	3.9	1.7	0.6	2	0.3	10.3	7.7	9.2	0.239349034	0.112728235	0.356575814	0.00939402	0.530628251	2.151762203	3.569532696	1.791759469	1.280933845	5.6	6	1.2	5.8	3.1	4	1.3	6	7
277	5951	85	7.1	0.363038927	4.5	-0.693147181	23.8	7.7	3.1	1.2	0.6	2	0.3	10.2	7.4	13.7	0.262341999	0.106261759	0.356944113	0.010467181	0.09531018	1.667706821	2.975529566	1.458615023	0.916290732	5.9	6.2	1.2	5.2	3.9	2.6	1.3	6.4	7.3
278	5953	89	6.1	0.386578538	2.8	0.182321557	28.5	6.2	3.7	1.2	0.6	1.9	0.2	9.1	7.1	4.9	0.245001495	0.13425587	0.396580703	0.015982842	0.641853886	1.824549292	2.667228207	2.282382386	1.386294361	4.9	5.7	1.1	5.6	2.6	3.9	1	5.7	6.3
279	5955	97	8.3	0.371757785	3.3	-0.693147181	24.5	8.7	3.2	1.1	0.6	1.8	0.2	8.8	6.7	9.5	0.267828122	0.140658519	0.393535071	0.025190145	1.252762968	2.041220329	2.694627181	2.261763098	1.902107526	7	7.2	1.1	5.5	3.2	2.7	1.2	7.1	7
281	5959	82	6.1	0.379633765	4.9	0	14.3	11.4	4	1.5	0.8	1.9	0.3	10.6	9.6	1.1	0.292541313	0.129522108	0.32715498	0.020098258	0.993251773	1.931521412	3.449987546	1.945910149	1.435084525	4.9	6.8	1.2	6.5	2.9	2.4	1.5	8.1	7.5
282	6001	100	6.6	0.37470173	5.2	0.182321557	24.9	5.5	3.7	1.4	0.4	2.4	0.2	6.8	11	5.5	0.259246371	0.148265063	0.420312189	0.027962816	0.875468737	2.174751721	3.086486637	2.533696814	1.722766598	5.4	5.9	1.1	5.5	2.1	4.2	1.5	5.7	6
