# Supplementary material for: Childhood Demographics and Socioeconomic Conditions Predict Reproduction 15 Years Later
Source: Evol Psychol. 2026 Apr 9;24(1):14747049261432881. doi: 10.1177/14747049261432881 (PMC13070147; doi:10.1177/14747049261432881)
Supplement: sj-zip-2-evp-10.1177_14747049261432881 - Supplemental material for Childhood Demographics and Socioeconomic Conditions Predict Reproduction 15 Years Later [file sj-zip-2-evp-10.1177_14747049261432881.zip › Files to Evolutionary Psychology/study3_ca04_cd_childs_perctg.Rmd]

---
title: "LHT Canada"
author: "Vini Koehler"
date: "`r Sys.Date()`"
output:
  html_document: default
  pdf_document: default
---

# Census Divisions

```{r setup, include=FALSE}
knitr::opts_chunk$set(echo = TRUE)
knitr::opts_knit$set(root.dir = "G:/OneDrive/McMaster/Studies/LHT_Canada/Data/analysis")
```

# Loading packages
```{r}
library(dplyr)        # for general data wrangling
library(seminr)       # for PLS-SEM
library(corrr)        # for correlation matrices
library(psych)        # correlation tables
library(ggcorrplot)   # for correlation plots
library(FactoMineR)   # for PCAs
library(factoextra)   # for PCA plots
library(lavaan)       # for EFA and CB-SEM (if necessary)
library(caret)        # for stratified cross validation
```

If you ever want to clean your environment.
```{r}
# rm(list=ls())
```

# PLS-SEM
Reading the data frame 
```{r}
df_cd_main2 <- read.csv("df_cd_main_outliers_removed.csv") 
```

Everything as numeric.
```{r}
# Get the number of columns in the data frame
num_cols <- ncol(df_cd_main2)

# Loop through each column starting from the second column
for (i in 3:num_cols) {
  # Apply as.numeric to each column
  df_cd_main2[, i] <- as.numeric(df_cd_main2[, i])
}
```

Counting NAs
```{r}
for (col_name in names(df_cd_main2)[-1]) {  # Remove the first column
  col <- df_cd_main2[[col_name]]

  # Sum of NA values
  sum_na <- sum(is.na(col))
  print(paste(col_name, " - Sum of NAs:", sum_na))
}
```

No problem so far.

## Renaming variables
```{r}
df_cd <- df_cd_main2 %>%
  rename(c(
# Income
INC1 = 'col_06_94k',
# Low-income children
LIC1 = 'col_06_119',
# Lone-parent income (Deleted in the DA analysis)
# Not repaired houses
# NRH1 = 'col_06p_22',
NRH1 = 'col_06p_23',
# High rents
HR1 = 'col_06p_121',
# Low-schooling
LS1 = 'col_06p_75',
# Female lone-parent
FLP1 = 'col_06p_19',
# Male lone-parent
MLP1 = 'col_06p_20',
# Separated
# S1 = 'col_06p_11',
S1 = 'col_06p_12',
S2 = 'col_06p_13',
# Unemployed
UNEMP1 = 'col_06_43_log',
#PL2 = 'col_06_45_log',
# PL2 = 'col_06p_66', 
# PL3 = 'col_06p_69', 
# PL4 = 'col_06p_91',
# Migrants
#M1 = 'col_06p_36',
#M2 = 'col_06p_37',
#M1 = 'col_06p_38',
#M4 = 'col_06p_39',
M1 = 'col_06p_123_log',
# Speaking foreign languages
SFL1 = 'col_06p_31_sqrt', 
#SFL2 = 'col_06p_33_log',
#SFL3 = 'col_06p_34_log',
# Speaking foreign languages (Deleted)
# Indigenous
I1 = 'col_06p_77_log',
# Visible minority
VM1 = 'col_06p_78_log',
#VM2 = 'col_06p_32_log',
# Young children
YC1 = 'col_06p_7a',
#YC2 = 'col_06p_8a',
# Frequent reproduction
# FR1 = 'col_21p_21_log', # "Divorced marital status". This was assigned wrong in the previous markdown file.
FR1 = 'col_21_45',
FR2 = 'col_21_46',
FR3 = 'col_21p_43',
FR4 = 'col_21p_44',
FR5 = 'col_21p_9',
# Single parenting
SP1 = 'col_21_118'
# Big families
# BF1 = 'col_21p_15_log',
# BF2 = 'col_21p_16_log',
# BF3 = 'col_21p_43_log',
# BF4 = 'col_21p_44_log',
# Recent reproduction
#RR1 = 'col_21p_9'
))

```

## Filtering children Top and Bottom quantiles
Here I'm filtering Tertile 1 and 3 of children aged 0-4. The hypothesis is an equal or stronger prediction of the top quantile (i.e., high percentage of children) and a lower prediction in the bottom quantile.

I will only run the model once. Regardless of how it performs. Anything below criteria will be reported or discussed.

I will do the same with the Dissemination areas, but I will choose quartiles because the sample size is much larger.
```{r}
# 240/3 = 80

# Children aged 0-4 top quantile
top_04 <- df_cd %>%
          slice_max(YC1, n = 80)
          
# Children aged 0-4 bottom quantile
bottom_04 <- df_cd %>%
             slice_min(YC1, n = 80)
```


## Model
```{r}
ca_mm <- constructs(
  composite("Income",  single_item("INC1")),
  composite("Low income children",  single_item("LIC1")),
  composite("Not repaired houses",  single_item("NRH1")),
  composite("High rents",  single_item("HR1")),
  composite("Low schooling",  single_item("LS1")),
  composite("Female lone-parents",  single_item("FLP1")),
  composite("Male lone-parents",  single_item("MLP1")),
  composite("Separated",  multi_items("S", 1:2), weights = mode_B),
  composite("Unemployed",  single_item("UNEMP1")),
  composite("Migrants",  single_item("M1")),
  composite("Speaking foreign languages",  single_item("SFL1")),
  composite("Indigenous",  single_item("I1")),
  composite("Visible minority",  single_item("VM1")),
  composite("Young children",  single_item("YC1")),
  composite("Frequent reproduction",  multi_items("FR", 1:5), weights = mode_A),
  composite("Single parenting", single_item("SP1"))
  #composite("Big families",  multi_items("BF", 1:4), weights = mode_A),
  #composite("Recent reproduction", single_item("RR1"))
  )
```

```{r}
ca_sm <- relationships(
  paths(from = c(#"Income",
                 #"Low income children",
                 #"Not repaired houses",
                 #"High rents",
                 #"Low schooling",
                 #"Female lone-parents",
                 #"Male lone-parents",
                 #"Separated",
                 "Unemployed",
                 #"Migrants",
                 #"Speaking foreign languages",
                 #"Indigenous",
                 #"Visible minority",
                 "Young children"
                  ),
        to = "Frequent reproduction"
               #"Recent reproduction")
               ),
  paths(from = c(#"Income",
                 "Low income children",
                 #"Not repaired houses",
                 "High rents",
                 #"Low schooling",
                 #"Female lone-parents",
                 #"Male lone-parents",
                 #"Separated",
                 "Unemployed",
                 #"Migrants",
                 #"Speaking foreign languages",
                 "Indigenous",
                 #"Visible minority",
                 "Young children"
                  ),
        to = "Single parenting"
               #"Recent reproduction")
               ))
```

## Top tertile
```{r}
ca_m_top <- estimate_pls(data = top_04,
      measurement_model = ca_mm,
      structural_model = ca_sm,
      inner_weights = path_weighting,
      missing = mean_replacement)
```

Summarizing it. If it didn't reach 300 iterations it means the model converged.
```{r}
summary_ca_m_top<- summary(ca_m_top)
summary_ca_m_top$iterations
```

I will run the final model and save the CSVs with nboot = 10,000, but I'll run every other one and save the HTML with 1,000 to save time.
```{r}
boot_ca_m_top<- bootstrap_model(seminr_model = ca_m_top,
                                   nboot = 10000,
                                   cores = parallel::detectCores(),
                                   seed = 123)
```

Setting alpha = .01 because we want higher significance even though that's not very informative in this study.
```{r}
sum_boot_ca_m_top <-summary(boot_ca_m_top, alpha = 0.01)
```

## Plotting it
```{r}
plot(summary_ca_m_top$reliability)
plot(boot_ca_m_top)
```

**Only run of the model**<br/>
*Frequent reproduction* is above reliability criteria.

# Inspecting measurement model<br/>
## <font size="4">**Reflective factors (outcomes)**</font><br/>
Here we are looking for variables loading into *Frequent reproduction*.<br/>
We are looking for values above .7.<br/>

<font size="4">Inspecting the outer loadings</font> 
```{r}
summary_ca_m_top$loadings
write.csv(summary_ca_m_top$loadings, file = "ca_top04_loadings.csv")
```

**Only run of the model**<br/>
*FR3* (families with 4 persons) was far below .7

<font size="4">Inspecting the indicators reliability</font>
We are looking for values above .5.<br/>
```{r}
summary_ca_m_top$loadings^2
write.csv(summary_ca_m_top$loadings^2, file = "ca_top04_loadings_squared.csv")
```

**Only run of the model**<br/>
*FR3* (families with 4 persons) was far below .5

<font size="4">Inspecting the internal consistency and reliability</font>
Alpha, rhoC, and rhoA should be above .7 and AVE should be above .5.
```{r}
summary_ca_m_top$reliability
plot(summary_ca_m_top$reliability)
write.csv(summary_ca_m_top$reliability, file = "ca_top04_reliability.csv")
```

**Only run of the model**<br/>
*Frequent reproduction* passed criteria.

<font size="4">Fornell-Larcker criterion and HTMT to assess discriminant validity</font>
Fornell-Larcker table reports the square root of the AVE on the diagonal and construct correlations on the lower triangle (the between factor/components values). The diagonal should be larger than the construct correlations.<br/>
```{r}
summary_ca_m_top$validity$fl_criteria
write.csv(summary_ca_m_top$validity$fl_criteria, "ca_top04_fl_discriminant_validity.csv")
```

**Only run of the model**<br/>
*Frequent reproduction* passed criteria.

HTMT should be below .9 or ideally below .85. HTMT is typically a better alternative for discriminant validity than FL.<br/>
```{r}
summary_ca_m_top$validity$htmt
write.csv(summary_ca_m_top$validity$htmt, "ca_top04_htmt_discriminant_validity.csv")
```

**Only run of the model**<br/>
*Frequent reproduction* below .85.

```{r}
sum_boot_ca_m_top$bootstrapped_HTMT
write.csv(sum_boot_ca_m_top$bootstrapped_HTMT, file = "ca_top04_boot_htmt.csv")
```

**Only run of the model**<br/>
*Frequent reproduction* passed criteria.

## <font size="4">**Formative factors (predictors)**</font><br/>
Now we are looking at all predictive factors.<br/>

<font size="4">Inspecting collinearity</font><br/>
VIF above 5 is unacceptable, above 2 or 3 might be problematic.
```{r}
summary_ca_m_top$validity$vif
```

**Only run of the model**<br/>
All single-item variables. This assessment is no longer informative.

<font size="4">Indicator Weights - Significance</font><br/>
I'll adopt at least .01 significance considering the sample size. So we need a T. Stat of 2.576 minimum.<br/>
Confidence intervals should not cross zero.
```{r}
sum_boot_ca_m_top$bootstrapped_weights
write.csv(sum_boot_ca_m_top$bootstrapped_weights, file = "ca_top04_boot_weights.csv")
```

**Only run of the model**<br/>
All single-item variables. This assessment is no longer informative.

<font size="4">Indicators absolute importance - loadings - Significance</font><br/>
I'll adopt at least .01 significance considering the sample size. So we need a T. Stat of 2.576 minimum.<br/>
Confidence intervals should not cross zero.
We are also looking for loadings above .5.
```{r}
sum_boot_ca_m_top$bootstrapped_loadings
write.csv(sum_boot_ca_m_top$bootstrapped_loadings, file = "ca_top04_boot_loadings.csv")
```

**Only run of the model**<br/>
All single-item variables. This assessment is no longer informative.

# Structural model<br/>
<font size="4">Colinearity</font><br/>
VIF above 5 is unacceptable, above 2 or 3 might be problematic.
```{r}
summary_ca_m_top$vif_antecedents
```

**Only run of the model**<br/>
All below .3


<font size="4">Relevance and significance</font><br/>
Paths <br/>
I'll adopt at least .01 significance considering the sample size. So we need a "T. Stat" of 2.576 minimum.<br/>
Confidence intervals should not cross zero.<br/>
```{r}
sum_boot_ca_m_top$bootstrapped_paths
write.csv(sum_boot_ca_m_top$bootstrapped_paths, file = "ca_top04_boot_paths.csv")
```

**Only run of the model**<br/>
Here is the list of the non-significant paths:

Unemployed  ->  Frequent reproduction
Unemployed  ->  Single parenting
Young children  ->  Single parenting

Total Paths <br/>
I'll adopt at least .01 significance considering the sample size. So we need a "T. Stat" of 2.576 minimum.<br/>
Confidence intervals should not cross zero.
```{r}
sum_boot_ca_m_top$bootstrapped_total_paths
write.csv(sum_boot_ca_m_top$bootstrapped_total_paths, file = "ca_top04_boot_total_paths.csv")
```

**Only run of the model**<br/>
Same non-significant ones as above.

<font size="4">Explanatory power</font><br/>
R² should aim at above .3<br/>
. <.25 = neglibigle<br/>
. .2 - .5 = weak<br/>
. .5 - .75 = moderate<br/>
. >.75 = Strong<br/>
(Source: https://people.duke.edu/~rnau/rsquared.htm)<br/>
```{r}
summary_ca_m_top$paths
write.csv(summary_ca_m_top$paths, file = "ca_top04_r_squared.csv")
```

**Only run of the model**<br/>
Both outcomes with moderate R²


<font size="4">Effect size</font><br/>
f² should aim at above .1
. ≥ 0.02 = small
. ≥ 0.15 = medium
. ≥ 0.35 = large
(Source; https://www.ncbi.nlm.nih.gov/pmc/articles/PMC3328081/)
```{r}
summary_ca_m_top$fSquare
 write.csv(summary_ca_m_top$fSquare, file = "ca_top04_f_squared.csv")
```

**Only run of the model**<br/>
Mostly small or medium effect sizes.

## <font size="4">Predictive value</font><br/>
```{r}
predict_ca_m_top  <-predict_pls(
  model = ca_m_top,
  technique = predict_DA,
  noFolds = 10,
  reps = 10
)
```

Summarizing it
```{r}
sum_predict_ca_m_top  <- summary(predict_ca_m_top)
sum_predict_ca_m_top 
```

LM Out-of-sample metrics RMSE always lower than the PLS counterpart. Results are near each other, though.

## Conclusions
Some of the measures were below acceptable criteria. Explanatory power was around moderate.


## Bottom tertile

```{r}
ca_m_bottom <- estimate_pls(data = bottom_04,
      measurement_model = ca_mm,
      structural_model = ca_sm,
      inner_weights = path_weighting,
      missing = mean_replacement)
```

Summarizing it. If it didn't reach 300 iterations it means the model converged.
```{r}
summary_ca_m_bottom<- summary(ca_m_bottom)
summary_ca_m_bottom$iterations
```

I will run the final model and save the CSVs with nboot = 10,000, but I'll run every other one and save the HTML with 1,000 to save time.
```{r}
boot_ca_m_bottom<- bootstrap_model(seminr_model = ca_m_bottom,
                                   nboot = 10000,
                                   cores = parallel::detectCores(),
                                   seed = 123)
```

Setting alpha = .01 because we want higher significance even though that's not very informative in this study.
```{r}
sum_boot_ca_m_bottom <-summary(boot_ca_m_bottom, alpha = 0.01)
```

## Plotting it
```{r}
plot(summary_ca_m_bottom$reliability)
plot(boot_ca_m_bottom)
```

**Only run of the model**<br/>
*Frequent reproduction* is above reliability criteria.

# Inspecting measurement model<br/>
## <font size="4">**Reflective factors (outcomes)**</font><br/>
Here we are looking for variables loading into "Young children and Lone parents".<br/>
We are looking for values above .7.<br/>

<font size="4">Inspecting the outer loadings</font> 
```{r}
summary_ca_m_bottom$loadings
write.csv(summary_ca_m_bottom$loadings, file = "ca_bottom04_loadings.csv")
```

**Only run of the model**<br/>
All above .7

<font size="4">Inspecting the indicators reliability</font>
We are looking for values above .5.<br/>
```{r}
summary_ca_m_bottom$loadings^2
write.csv(summary_ca_m_bottom$loadings^2, file = "ca_bottom04_loadings_squared.csv")
```

**Only run of the model**<br/>
All items above .5.

<font size="4">Inspecting the internal consistency and reliability</font>
Alpha, rhoC, and rhoA should be above .7 and AVE should be above .5.
```{r}
summary_ca_m_bottom$reliability
plot(summary_ca_m_bottom$reliability)
write.csv(summary_ca_m_bottom$reliability, file = "ca_bottom04_reliability.csv")
```

**Only run of the model**<br/>
All above criteria.

<font size="4">Fornell-Larcker criterion and HTMT to assess discriminant validity</font>
Fornell-Larcker table reports the square root of the AVE on the diagonal and construct correlations on the lower triangle (the between factor/components values). The diagonal should be larger than the construct correlations.<br/>
```{r}
summary_ca_m_bottom$validity$fl_criteria
write.csv(summary_ca_m_bottom$validity$fl_criteria, "ca_bottom04_fl_discriminant_validity.csv")
```

**1st model**<br/>
*Frequent reproduction* is < .004 lower than its correlation with *Recent reproduction*. THey would both be rounded to .89 though. I will assess the HTMT and if that points ot no discriminant validity too I will merge the two factors.

HTMT should be below .9 or ideally below .85. HTMT is typically a better alternative for discriminant validity than FL.<br/>
```{r}
summary_ca_m_bottom$validity$htmt
write.csv(summary_ca_m_bottom$validity$htmt, "ca_bottom04_htmt_discriminant_validity.csv")
```

**Only run of the model**<br/>
*Frequent reproduction* below .9.

```{r}
sum_boot_ca_m_bottom$bootstrapped_HTMT
write.csv(sum_boot_ca_m_bottom$bootstrapped_HTMT, file = "ca_bottom04_boot_htmt.csv")
```

**Only run of the model**<br/>
*Frequent reproduction* passed criteria

## <font size="4">**Formative factors (predictors)**</font><br/>
Now we are looking at all predictive factors.<br/>

<font size="4">Inspecting collinearity</font><br/>
VIF above 5 is unacceptable, above 2 or 3 might be problematic.
```{r}
summary_ca_m_bottom$validity$vif
```

**Only run of the model**<br/>
All single-item variables. This assessment is no longer informative.

<font size="4">Indicator Weights - Significance</font><br/>
I'll adopt at least .01 significance considering the sample size. So we need a T. Stat of 2.576 minimum.<br/>
Confidence intervals should not cross zero.
```{r}
sum_boot_ca_m_bottom$bootstrapped_weights
write.csv(sum_boot_ca_m_bottom$bootstrapped_weights, file = "ca_bottom04_boot_weights.csv")
```

**Only run of the model**<br/>
All single-item variables. This assessment is no longer informative.

<font size="4">Indicators absolute importance - loadings - Significance</font><br/>
I'll adopt at least .01 significance considering the sample size. So we need a T. Stat of 2.576 minimum.<br/>
Confidence intervals should not cross zero.
We are also looking for loadings above .5.
```{r}
sum_boot_ca_m_bottom$bootstrapped_loadings
write.csv(sum_boot_ca_m_bottom$bootstrapped_loadings, file = "ca_bottom04_boot_loadings.csv")
```

**Only run of the model**<br/>
All single-item variables. This assessment is no longer informative.

# Structural model<br/>
<font size="4">Colinearity</font><br/>
VIF above 5 is unacceptable, above 2 or 3 might be problematic.
```{r}
summary_ca_m_bottom$vif_antecedents
```

**Only run of the model**<br/>
All below 2.

<font size="4">Relevance and significance</font><br/>
Paths <br/>
I'll adopt at least .01 significance considering the sample size. So we need a "T. Stat" of 2.576 minimum.<br/>
Confidence intervals should not cross zero.<br/>
```{r}
sum_boot_ca_m_bottom$bootstrapped_paths
write.csv(sum_boot_ca_m_bottom$bootstrapped_paths, file = "ca_bottom04_boot_paths.csv")
```

**Only run of the model**<br/>
All significant and not crossing zero.

Total Paths <br/>
I'll adopt at least .01 significance considering the sample size. So we need a "T. Stat" of 2.576 minimum.<br/>
Confidence intervals should not cross zero.
```{r}
sum_boot_ca_m_bottom$bootstrapped_total_paths
write.csv(sum_boot_ca_m_bottom$bootstrapped_total_paths, file = "ca_bottom04_boot_total_paths.csv")
```

**Only run of the model**<br/>
Path from *Indigenous  ->  Single parenting* was not significant and crossing zero.

<font size="4">Explanatory power</font><br/>
R² should aim at above .3<br/>
. <.25 = neglibigle<br/>
. .2 - .5 = weak<br/>
. .5 - .75 = moderate<br/>
. >.75 = Strong<br/>
(Source: https://people.duke.edu/~rnau/rsquared.htm)<br/>
```{r}
summary_ca_m_bottom$paths
write.csv(summary_ca_m_bottom$paths, file = "ca_bottom04_r_squared.csv")
```

**Only run of the model**<br/>
Explanatory power from weak to moderate.


<font size="4">Effect size</font><br/>
f² should aim at above .1
. ≥ 0.02 = small
. ≥ 0.15 = medium
. ≥ 0.35 = large
(Source; https://www.ncbi.nlm.nih.gov/pmc/articles/PMC3328081/)
```{r}
summary_ca_m_bottom$fSquare
 write.csv(summary_ca_m_bottom$fSquare, file = "ca_bottom04_f_squared.csv")
```

**Only run of the model**<br/>
Effects ranging from small to large.

## <font size="4">Predictive value</font><br/>
```{r}
predict_ca_m_bottom  <-predict_pls(
  model = ca_m_bottom,
  technique = predict_DA,
  noFolds = 10,
  reps = 10
)
```

Summarizing it
```{r}
sum_predict_ca_m_top  <- summary(predict_ca_m_top)
sum_predict_ca_m_top 
```

LM Out-of-sample metrics RMSE always lower than the PLS counterpart. Results are not so near each other, though.

## Conclusions
Performance between both tertiles was comparable. Let's among the tertiles of top and bottom percentages of children 5 - 9 yo.
