# Supplementary material for: Childhood Demographics and Socioeconomic Conditions Predict Reproduction 15 Years Later
Source: Evol Psychol. 2026 Apr 9;24(1):14747049261432881. doi: 10.1177/14747049261432881 (PMC13070147; doi:10.1177/14747049261432881)
Supplement: sj-zip-2-evp-10.1177_14747049261432881 - Supplemental material for Childhood Demographics and Socioeconomic Conditions Predict Reproduction 15 Years Later [file sj-zip-2-evp-10.1177_14747049261432881.zip › Files to Evolutionary Psychology/study4_ca_da_indigenous_pctg.Rmd]

---
title: "LHT Canada"
author: "Vini Koehler"
date: "`r Sys.Date()`"
output:
  html_document: default
  pdf_document: default
---

# Dissemination areas

```{r setup, include=FALSE}
knitr::opts_chunk$set(echo = TRUE)
knitr::opts_knit$set(root.dir = "G:/OneDrive/McMaster/Studies/LHT_Canada/Data/analysis")
```

# Loading packages
```{r}
library(dplyr)        # for general data wrangling
library(seminr)       # for PLS-SEM
library(corrr)        # for correlation matrices
library(psych)
library(ggcorrplot)   # for correlation plots
library(FactoMineR)   # for PCAs
library(factoextra)   # for PCA plots
library(lavaan)       # for EFA and CB-SEM (if necessary)
library(caret)        # for stratified cross validation
```

If you ever want to clean your environment.
```{r}
#rm(list=ls())
```

# PLS-SEM
Reading the data frame 
```{r}
df_da_main2 <- read.csv("df_da_main_outliers_removed.csv") 
```

Everything as numeric.
```{r}
# Get the number of columns in the data frame
num_cols <- ncol(df_da_main2)

# Loop through each column starting from the second column
for (i in 3:num_cols) {
  # Apply as.numeric to each column
  df_da_main2[, i] <- as.numeric(df_da_main2[, i])
}
```

Counting NAs
```{r}
for (col_name in names(df_da_main2)[-1]) {  # Remove the first column
  col <- df_da_main2[[col_name]]

  # Sum of NA values
  sum_na <- sum(is.na(col))
  print(paste(col_name, " - Sum of NAs:", sum_na))
}
```

No problem so far.

## Renaming variables

```{r}
df_da <- df_da_main2 %>%
  rename(c(
# Low-income
LI1 = 'col_06_94k_log',
# Lone-parent income (Deleted)
# Lack of resources
LOR1 = 'col_06p_22_log',
LOR2 = 'col_06p_23_log',
# LOR3 = 'col_06p_72_log',
LOR3 = 'col_06p_121_log',
# Low-schooling
LS1 = 'col_06p_75_log',
# Female lone-parent
FLP1 = 'col_06p_19_log',
#FLP2 = 'col_06_97_log', 
FLP2 = 'col_06_108k_log',
# Male lone-parent
MLP1 = 'col_06p_20_log',
# Separated
# S1 = 'col_06p_11_log',
S1 = 'col_06p_12_log',
S2 = 'col_06p_13_log',
# Precarious Labour
PL1 = 'col_06_43_log',
#PL2 = 'col_06_45_log',
#PL3 = 'col_06p_66_log', 
PL2 = 'col_06p_69_sqrt', 
#PL4 = 'col_06p_91_sqrt',
# Migrants and Speaking foreign languages
MSFL1 = 'col_06p_36_log',
#MSFL2 = 'col_06p_37_log',
MSFL2 = 'col_06p_38_sqrt',
#MSFL4 = 'col_06p_39_log',
#MSFL5 = 'col_06p_123_log',
#MSFL6 = 'col_06p_31_log', 
#MSFL7 = 'col_06p_32_log',
#MSFL8 = 'col_06p_33_log',
# Speaking foreign languages (Deleted)
# Indigenous
I1 = 'col_06p_77_log',
# Visible minority
VM1 = 'col_06p_78_log',
VM2 = 'col_06p_32_log',
# Young children
YC1 = 'col_06p_7a_log',
YC2 = 'col_06p_8a_log',
# Frequent reproduction
# FR1 = 'col_21p_21_log', # "Divorced marital status". This was assigned wrong in the previous markdown file.
FR1 = 'col_21_45_sqrt',
FR2 = 'col_21_46_sqrt',
FR3 = 'col_21p_43_log',
FR4 = 'col_21p_44_log',
# Single parenting
SP1 = 'col_21_118',
# Big families
# BF1 = 'col_21p_15_log',
# BF2 = 'col_21p_16_log',
# BF3 = 'col_21p_43_log',
# BF4 = 'col_21p_44_log',
# Recent reproduction
RR1 = 'col_21p_9_log'
))
```

## Filtering children Top and Bottom quantiles
Here I'm filtering Quartile 1 and 4 of the percentage of Indigenous population. The hypothesis is an equal or stronger prediction of the top quantile (i.e., high percentage of Indigenous population) and a lower prediction in the bottom quantile.

I will only run the model once. Regardless of how it performs. Anything below criteria will be reported or discussed.

I have done the same with the Census Divisions, but I used tertiles because the sample size is smaller and I used visible minorities, because that was not present in the model.
```{r}
# 39481/4 = 9870.25

# Indigenous population - top quantile
top_ip <- df_da %>%
          slice_max(I1, n = 9871)
          
# Indigenous population - bottom quantile
bottom_ip <- df_da %>%
             slice_min(I1, n = 9871)
```


## Models
I will just run the models once. So I will run everything as is and comment or discuss in the draft. There will be no comments on this file.
```{r}
ca_mm <- constructs(
  composite("Low income", single_item("LI1")),
  composite("Lack of resources",  multi_items("LOR", 1:3), weights = mode_B),
  composite("Low schooling",  single_item("LS1")),
  composite("Female Lone parents",  multi_items("FLP", 1:2), weights = mode_B),
  composite("Male Lone parents", single_item("MLP1")),
  composite("Separated",  multi_items("S", 1:2), weights = mode_B),
  composite("Precarious Labor",  multi_items("PL", 1:2), weights = mode_B),
  composite("Migrants and Speaking foreign languages",  multi_items("MSFL", 1:2), weights = mode_B),
  composite("Indigenous",  single_item("I1")),
  composite("Visible minority",  multi_items("VM", 1:2), weights = mode_B),
  composite("Young children",  multi_items("YC", 1:2), weights = mode_B),
  composite("Frequent reproduction",  multi_items("FR", 1:4), weights = mode_A),
  composite("Single parenting", single_item("SP1")),
  #composite("Big families",  multi_items("BF", 1:4), weights = mode_A),
  composite("Recent reproduction", single_item("RR1"))
  )
```

```{r}
ca_sm <- relationships(
  paths(from = c("Low income",
                 "Lack of resources",
                 #"Low schooling",
                 #"Female Lone parents",
                 #"Male Lone parents",
                 "Separated",
                 #"Precarious Labor",
                 #"Migrants and Speaking foreign languages",
                 #"Indigenous",
                 "Visible minority",
                 "Young children"
                  ),
        to = "Frequent reproduction"
))
# ,
#   paths(from = c(#"Low income",
#                  "Lack of resources",
#                  "Low schooling",
#                  "Female Lone parents",
#                  #"Male Lone parents",
#                  "Separated",
#                  #"Precarious Labor",
#                  "Migrants and Speaking foreign languages",
#                  "Indigenous",
#                  "Visible minority",
#                  "Young children"
#                   ),
#         to = "Single parenting"
#              
# ),
#   paths(from = c("Low income",
#                  "Lack of resources",
#                  "Low schooling",
#                  "Female Lone parents",
#                  "Male Lone parents",
#                  "Separated",
#                  "Precarious Labor",
#                  "Migrants and Speaking foreign languages",
#                  "Indigenous",
#                  #"Visible minority",
#                  "Young children"
#                   ),
#         to = "Recent reproduction"
# )
# )
```

## Top quartile

```{r}
ca_m_top <- estimate_pls(data = top_ip,
      measurement_model = ca_mm,
      structural_model = ca_sm,
      inner_weights = path_weighting,
      missing = mean_replacement)
```


Summarizing it. If it didn't reach 300 iterations it means the model converged.
```{r}
summary_ca_m_top<- summary(ca_m_top)
summary_ca_m_top$iterations
```

I will run the final model and save the CSVs with nboot = 10,000, but I'll run every other one and save the HTML with 100 to save time.
```{r}
boot_ca_m_top<- bootstrap_model(seminr_model = ca_m_top,
                                   nboot = 10000,
                                   cores = parallel::detectCores(),
                                   seed = 123)
```

Setting alpha = .01 because we want higher significance even though that's not very informative in this study.
```{r}
sum_boot_ca_m_top <-summary(boot_ca_m_top, alpha = 0.01)
```

## Plotting it
```{r}
plot(summary_ca_m_top$reliability)
plot(boot_ca_m_top)
```

# Inspecting measurement model<br/>
## <font size="4">**Reflective factors (outcomes)**</font><br/>
Here we are looking for variables loading into "Young children and Lone parents".<br/>
We are looking for values above .7.<br/>

<font size="4">Inspecting the outer loadings</font> 
```{r}
summary_ca_m_top$loadings
write.csv(summary_ca_m_top$loadings, file = "ca_topip_loadings.csv")
```


<font size="4">Inspecting the indicators reliability</font>
We are looking for values above .5.<br/>
```{r}
summary_ca_m_top$loadings^2
write.csv(summary_ca_m_top$loadings^2, file = "ca_topip_loadings_squared.csv")
```


<font size="4">Inspecting the internal consistency and reliability</font>
Alpha, rhoC, and rhoA should be above .7 and AVE should be above .5.
```{r}
summary_ca_m_top$reliability
plot(summary_ca_m_top$reliability)
write.csv(summary_ca_m_top$reliability, file = "ca_topip_reliability.csv")
```


<font size="4">Fornell-Larcker criterion and HTMT to assess discriminant validity</font>
Fornell-Larcker table reports the square root of the AVE on the diagonal and construct correlations on the lower triangle (the between factor/components values). The diagonal should be larger than the construct correlations.<br/>
```{r}
summary_ca_m_top$validity$fl_criteria
write.csv(summary_ca_m_top$validity$fl_criteria, "ca_topip_fl_discriminant_validity.csv")
```


HTMT should be below .9 or ideally below .85. HTMT is typically a better alternative for discriminant validity than FL.<br/>
```{r}
summary_ca_m_top$validity$htmt
write.csv(summary_ca_m_top$validity$htmt, "ca_topip_htmt_discriminant_validity.csv")
```


```{r}
sum_boot_ca_m_top$bootstrapped_HTMT
write.csv(sum_boot_ca_m_top$bootstrapped_HTMT, file = "ca_topip_boot_htmt.csv")
```


## <font size="4">**Formative factors (predictors)**</font><br/>
Now we are looking at all predictive factors.<br/>

<font size="4">Inspecting collinearity</font><br/>
VIF above 5 is unacceptable, above 2 or 3 might be problematic.
```{r}
summary_ca_m_top$validity$vif
```

<font size="4">Indicator Weights - Significance</font><br/>
I'll adopt at least .01 significance considering the sample size. So we need a T. Stat of 2.576 minimum.<br/>
Confidence intervals should not cross zero.
```{r}
sum_boot_ca_m_top$bootstrapped_weights
write.csv(sum_boot_ca_m_top$bootstrapped_weights, file = "ca_topip_boot_weights.csv")
```

<font size="4">Indicators absolute importance - loadings - Significance</font><br/>
I'll adopt at least .01 significance considering the sample size. So we need a T. Stat of 2.576 minimum.<br/>
Confidence intervals should not cross zero.
We are also looking for loadings above .5.
```{r}
sum_boot_ca_m_top$bootstrapped_loadings
write.csv(sum_boot_ca_m_top$bootstrapped_loadings, file = "ca_topip_boot_loadings.csv")
```

# Structural model<br/>
<font size="4">Colinearity</font><br/>
VIF above 5 is unacceptable, above 2 or 3 might be problematic.
```{r}
summary_ca_m_top$vif_antecedents
```

<font size="4">Relevance and significance</font><br/>
Paths <br/>
I'll adopt at least .01 significance considering the sample size. So we need a "T. Stat" of 2.576 minimum.<br/>
Confidence intervals should not cross zero.<br/>
```{r}
sum_boot_ca_m_top$bootstrapped_paths
write.csv(sum_boot_ca_m_top$bootstrapped_paths, file = "ca_topip_boot_paths.csv")
```

Total Paths <br/>
I'll adopt at least .01 significance considering the sample size. So we need a "T. Stat" of 2.576 minimum.<br/>
Confidence intervals should not cross zero.
```{r}
sum_boot_ca_m_top$bootstrapped_total_paths
write.csv(sum_boot_ca_m_top$bootstrapped_total_paths, file = "ca_topip_boot_total_paths.csv")
```

<font size="4">Explanatory power</font><br/>
R² should aim at above .3<br/>
. <.25 = neglibigle<br/>
. .2 - .5 = weak<br/>
. .5 - .75 = moderate<br/>
. >.75 = Strong<br/>
(Source: https://people.duke.edu/~rnau/rsquared.htm)<br/>
```{r}
summary_ca_m_top$paths
write.csv(summary_ca_m_top$paths, file = "ca_topip_r_squared.csv")
```


<font size="4">Effect size</font><br/>
f² should aim at above .1
. ≥ 0.02 = small
. ≥ 0.15 = medium
. ≥ 0.35 = large
(Source; https://www.ncbi.nlm.nih.gov/pmc/articles/PMC3328081/)
```{r}
summary_ca_m_top$fSquare
write.csv(summary_ca_m_top$fSquare, file = "ca_topip_f_squared.csv")
```

## <font size="4">Predictive value</font><br/>
```{r}
predict_ca_m_top  <-predict_pls(
  model = ca_m_top,
  technique = predict_DA,
  noFolds = 10,
  reps = 10
)
```

Summarizing it
```{r}
sum_predict_ca_m_top  <- summary(predict_ca_m_top)
sum_predict_ca_m_top 
```

LM Out-of-sample metrics RMSE always lower than the PLS counterpart. Results are near each other, though.

## Bottom quartile

```{r}
ca_m_bottom <- estimate_pls(data = bottom_ip,
      measurement_model = ca_mm,
      structural_model = ca_sm,
      inner_weights = path_weighting,
      missing = mean_replacement)
```


Summarizing it. If it didn't reach 300 iterations it means the model converged.
```{r}
summary_ca_m_bottom<- summary(ca_m_bottom)
summary_ca_m_bottom$iterations
```

I will run the final model and save the CSVs with nboot = 10,000, but I'll run every other one and save the HTML with 100 to save time.
```{r}
boot_ca_m_bottom<- bootstrap_model(seminr_model = ca_m_bottom,
                                   nboot = 10000,
                                   cores = parallel::detectCores(),
                                   seed = 123)
```

Setting alpha = .01 because we want higher significance even though that's not very informative in this study.
```{r}
sum_boot_ca_m_bottom <-summary(boot_ca_m_bottom, alpha = 0.01)
```

## Plotting it
```{r}
plot(summary_ca_m_bottom$reliability)
plot(boot_ca_m_bottom)
```

# Inspecting measurement model<br/>
## <font size="4">**Reflective factors (outcomes)**</font><br/>
Here we are looking for variables loading into "Young children and Lone parents".<br/>
We are looking for values above .7.<br/>

<font size="4">Inspecting the outer loadings</font> 
```{r}
summary_ca_m_bottom$loadings
write.csv(summary_ca_m_bottom$loadings, file = "ca_bottomip_loadings.csv")
```


<font size="4">Inspecting the indicators reliability</font>
We are looking for values above .5.<br/>
```{r}
summary_ca_m_bottom$loadings^2
write.csv(summary_ca_m_bottom$loadings^2, file = "ca_bottomip_loadings_squared.csv")
```


<font size="4">Inspecting the internal consistency and reliability</font>
Alpha, rhoC, and rhoA should be above .7 and AVE should be above .5.
```{r}
summary_ca_m_bottom$reliability
plot(summary_ca_m_bottom$reliability)
write.csv(summary_ca_m_bottom$reliability, file = "ca_bottomip_reliability.csv")
```


<font size="4">Fornell-Larcker criterion and HTMT to assess discriminant validity</font>
Fornell-Larcker table reports the square root of the AVE on the diagonal and construct correlations on the lower triangle (the between factor/components values). The diagonal should be larger than the construct correlations.<br/>
```{r}
summary_ca_m_bottom$validity$fl_criteria
write.csv(summary_ca_m_bottom$validity$fl_criteria, "ca_bottomip_fl_discriminant_validity.csv")
```


HTMT should be below .9 or ideally below .85. HTMT is typically a better alternative for discriminant validity than FL.<br/>
```{r}
summary_ca_m_bottom$validity$htmt
write.csv(summary_ca_m_bottom$validity$htmt, "ca_bottomip_htmt_discriminant_validity.csv")
```


```{r}
sum_boot_ca_m_bottom$bootstrapped_HTMT
write.csv(sum_boot_ca_m_bottom$bootstrapped_HTMT, file = "ca_bottomip_boot_htmt.csv")
```


## <font size="4">**Formative factors (predictors)**</font><br/>
Now we are looking at all predictive factors.<br/>

<font size="4">Inspecting collinearity</font><br/>
VIF above 5 is unacceptable, above 2 or 3 might be problematic.
```{r}
summary_ca_m_bottom$validity$vif
```

<font size="4">Indicator Weights - Significance</font><br/>
I'll adopt at least .01 significance considering the sample size. So we need a T. Stat of 2.576 minimum.<br/>
Confidence intervals should not cross zero.
```{r}
sum_boot_ca_m_bottom$bootstrapped_weights
write.csv(sum_boot_ca_m_bottom$bootstrapped_weights, file = "ca_bottomip_boot_weights.csv")
```

<font size="4">Indicators absolute importance - loadings - Significance</font><br/>
I'll adopt at least .01 significance considering the sample size. So we need a T. Stat of 2.576 minimum.<br/>
Confidence intervals should not cross zero.
We are also looking for loadings above .5.
```{r}
sum_boot_ca_m_bottom$bootstrapped_loadings
write.csv(sum_boot_ca_m_bottom$bootstrapped_loadings, file = "ca_bottomip_boot_loadings.csv")
```

# Structural model<br/>
<font size="4">Colinearity</font><br/>
VIF above 5 is unacceptable, above 2 or 3 might be problematic.
```{r}
summary_ca_m_bottom$vif_antecedents
```

<font size="4">Relevance and significance</font><br/>
Paths <br/>
I'll adopt at least .01 significance considering the sample size. So we need a "T. Stat" of 2.576 minimum.<br/>
Confidence intervals should not cross zero.<br/>
```{r}
sum_boot_ca_m_bottom$bootstrapped_paths
write.csv(sum_boot_ca_m_bottom$bootstrapped_paths, file = "ca_bottomip_boot_paths.csv")
```

Total Paths <br/>
I'll adopt at least .01 significance considering the sample size. So we need a "T. Stat" of 2.576 minimum.<br/>
Confidence intervals should not cross zero.
```{r}
sum_boot_ca_m_bottom$bootstrapped_total_paths
write.csv(sum_boot_ca_m_bottom$bootstrapped_total_paths, file = "ca_bottomip_boot_total_paths.csv")
```

<font size="4">Explanatory power</font><br/>
R² should aim at above .3<br/>
. <.25 = neglibigle<br/>
. .2 - .5 = weak<br/>
. .5 - .75 = moderate<br/>
. >.75 = Strong<br/>
(Source: https://people.duke.edu/~rnau/rsquared.htm)<br/>
```{r}
summary_ca_m_bottom$paths
write.csv(summary_ca_m_bottom$paths, file = "ca_bottomip_r_squared.csv")
```


<font size="4">Effect size</font><br/>
f² should aim at above .1
. ≥ 0.02 = small
. ≥ 0.15 = medium
. ≥ 0.35 = large
(Source; https://www.ncbi.nlm.nih.gov/pmc/articles/PMC3328081/)
```{r}
summary_ca_m_bottom$fSquare
write.csv(summary_ca_m_bottom$fSquare, file = "ca_bottomip_f_squared.csv")
```

## <font size="4">Predictive value</font><br/>
```{r}
predict_ca_m_bottom  <-predict_pls(
  model = ca_m_bottom,
  technique = predict_DA,
  noFolds = 10,
  reps = 10
)
```

Summarizing it
```{r}
sum_predict_ca_m_bottom  <- summary(predict_ca_m_bottom)
sum_predict_ca_m_bottom 
```

LM Out-of-sample metrics RMSE always lower than the PLS counterpart. Results are near each other, though.
